# Supplementary material for: Inter-layer and inter-subject variability of diurnal gene expression in human skin
Source: NAR Genom Bioinform. 2022 Dec 31;4(4):lqac097. doi: 10.1093/nargab/lqac097 (PMC9803873; doi:10.1093/nargab/lqac097)
Supplement: lqac097_Supplemental_Files [file lqac097_supplemental_files.zip]

Archive with 4 entries (4 files):
- NAR-supp-main.pdf
- Supplementary_Table_S2.xlsx
- Supplementary_Table_S3.xlsx
- Supplementary_Table_S4.xlsx
