# Supplementary material for: Inter-layer and inter-subject variability of diurnal gene expression in human skin
Source: NAR Genom Bioinform. 2022 Dec 31;4(4):lqac097. doi: 10.1093/nargab/lqac097 (PMC9803873; doi:10.1093/nargab/lqac097)
Supplement: lqac097_Supplemental_Files [file lqac097_supplemental_files.zip › Supplementary_Table_S2.xlsx]

## Sheet: differential expr. dermis
Supplementary Table S2: List of differentially-expressed genes in dermis. Differential expression (DE) analysis identified 1976 genes in dermis that exceed epidermal expression by > 1 logFC at a FDR < 0.05.
ProbeName	Gene symbol	logFC	AveExpr	adj.P.Val	diff_expressed
A_23_P102611	WISP2	9.79	10.55	1.10e-102	dermis
A_23_P164057	MFAP4	9.21	9.57	4.98e-109	dermis
A_24_P277934	COL1A2	9.13	11.34	2.91e-89	dermis
A_23_P113351	SPARCL1	9.13	8.69	1.54e-126	dermis
A_23_P8702	PIP	9.07	10.26	3.01e-55	dermis
A_24_P70183	MYH11	9.06	9.30	1.09e-110	dermis
A_23_P58082	CCDC80	8.99	8.61	2.13e-115	dermis
A_23_P161940	SCGB2A2	8.82	9.64	1.85e-58	dermis
A_23_P76218	DCD	8.79	12.89	2.55e-55	dermis
A_23_P116898	A2M	8.70	9.33	1.86e-118	dermis
A_23_P353035	IGFBP7	8.70	10.48	6.17e-113	dermis
A_23_P127781	SCGB1D1	8.69	9.34	5.01e-73	dermis
A_23_P94103	SCARA5	8.68	8.37	3.01e-113	dermis
A_23_P150555	SCGB1D2	8.65	9.38	4.34e-72	dermis
A_23_P204286	MGP	8.54	8.89	5.84e-106	dermis
A_23_P202448	CXCL12	8.52	8.70	5.90e-128	dermis
A_23_P372834	AQP1	8.50	11.43	1.98e-135	dermis
A_23_P125233	CNN1	8.48	8.77	7.00e-109	dermis
A_23_P114740	CFH	8.33	8.59	1.17e-121	dermis
A_23_P143981	FBLN2	8.21	8.26	3.60e-117	dermis
A_23_P140384	CTSG	8.09	9.03	7.61e-117	dermis
A_23_P421401	PDGFRB	8.02	7.85	4.02e-123	dermis
A_23_P69497	CLEC3B	7.82	11.66	8.20e-128	dermis
A_23_P150053	ACTA2	7.79	9.41	3.27e-120	dermis
A_23_P157299	AEBP1	7.71	8.58	3.71e-108	dermis
A_23_P60146	PDGFRL	7.55	7.56	3.80e-101	dermis
A_23_P99063	LUM	7.52	7.38	1.89e-102	dermis
A_24_P935491	COL3A1	7.48	7.98	4.07e-95	dermis
A_23_P382065	EMCN	7.46	7.31	3.01e-127	dermis
A_23_P58588	SLIT3	7.39	10.04	1.01e-129	dermis
A_23_P151805	FBLN5	7.38	7.87	2.80e-117	dermis
A_23_P2492	C1S	7.36	10.49	1.35e-123	dermis
A_23_P218369	CCL15	7.26	7.87	5.24e-107	dermis
A_24_P945113	ACVRL1	7.19	6.99	6.94e-119	dermis
A_23_P212696	FSTL1	7.18	9.62	1.60e-120	dermis
A_23_P152655	ICAM2	7.14	8.18	6.52e-116	dermis
A_23_P401106	PDE2A	7.12	8.12	8.45e-123	dermis
A_23_P37702	TPSAB1	7.09	7.54	9.93e-115	dermis
A_23_P103256	CFHR3	7.08	7.61	1.75e-127	dermis
A_23_P252471	PECAM1	7.06	7.69	4.66e-123	dermis
A_23_P39955	ACTG2	7.06	11.02	1.79e-107	dermis
A_23_P215060	PODXL	6.99	8.55	7.76e-119	dermis
A_23_P369994	DCLK1	6.98	7.58	9.55e-110	dermis
A_23_P67661	COX7A1	6.96	9.00	1.60e-114	dermis
A_23_P111701	GNG11	6.88	9.12	1.35e-127	dermis
A_23_P21324	TWIST2	6.81	7.51	6.85e-112	dermis
A_23_P99515	MEDAG	6.81	7.43	6.91e-104	dermis
A_23_P46045	RGS5	6.79	8.06	7.55e-115	dermis
A_23_P151895	CILP	6.74	8.52	3.91e-105	dermis
A_23_P210425	MYL9	6.73	8.14	1.15e-87	dermis
A_23_P57709	PCOLCE2	6.72	6.98	6.02e-77	dermis
A_23_P139912	IGFBP6	6.68	7.37	4.74e-101	dermis
A_23_P76538	TESC	6.67	8.37	6.11e-85	dermis
A_23_P105562	VWF	6.66	9.48	5.02e-119	dermis
A_23_P426305	AOC3	6.65	7.99	2.99e-110	dermis
A_23_P66798	KRT19	6.65	9.86	4.61e-68	dermis
A_23_P76749	GALNT16	6.65	7.80	1.34e-113	dermis
A_23_P1102	ACTA1	6.63	7.39	4.23e-89	dermis
A_23_P162171	MCAM	6.53	8.10	1.83e-85	dermis
A_23_P52761	MMP7	6.48	7.30	6.76e-81	dermis
A_23_P43276	ADGRA2	6.46	7.65	2.81e-108	dermis
A_23_P88069	LHFPL6	6.43	9.10	8.25e-116	dermis
A_23_P122216	LOX	6.32	7.16	4.35e-115	dermis
A_23_P300033	PDGFRA	6.31	7.06	3.85e-104	dermis
A_23_P432573	MRGPRF	6.31	7.12	3.52e-101	dermis
A_23_P101407	C3	6.29	9.11	9.47e-121	dermis
A_23_P72737	IFITM1	6.29	10.51	1.03e-118	dermis
A_23_P127584	NNMT	6.27	9.31	2.69e-86	dermis
A_24_P274831	GIMAP7	6.26	7.17	5.96e-102	dermis
A_24_P319923	MYLK	6.23	9.89	7.26e-81	dermis
A_23_P56746	FAP	6.21	6.68	7.28e-93	dermis
A_24_P48723	PTGIS	6.20	6.94	1.93e-99	dermis
A_23_P74609	G0S2	6.19	7.23	6.31e-61	dermis
A_32_P53524	NTN1	6.18	7.88	8.47e-103	dermis
A_23_P88589	NR2F2	6.18	8.27	3.90e-99	dermis
A_23_P329353	CNRIP1	6.17	6.76	2.66e-117	dermis
A_23_P112554	COL15A1	6.16	6.58	2.18e-120	dermis
A_23_P81103	SFRP2	6.15	7.36	5.32e-101	dermis
A_23_P211631	FBLN1	6.14	10.66	3.13e-117	dermis
A_23_P216307	RUNX1T1	6.08	7.24	6.14e-104	dermis
A_23_P117662	HDC	6.02	7.65	2.99e-110	dermis
A_23_P113777	ITGBL1	6.01	6.72	2.49e-117	dermis
A_23_P23783	MYOC	6.00	6.62	6.44e-84	dermis
A_32_P216520	WIF1	5.98	6.65	4.82e-97	dermis
A_23_P33723	CD163	5.98	6.76	4.61e-91	dermis
A_24_P11315	OLFML3	5.97	6.58	8.27e-82	dermis
A_23_P79360	NOSTRIN	5.94	7.17	5.33e-85	dermis
A_23_P161190	VIM	5.91	13.73	2.20e-114	dermis
A_32_P133072	SPON1	5.91	6.72	5.73e-103	dermis
A_23_P125423	C1R	5.89	9.20	1.87e-100	dermis
A_24_P329795	DEPP1	5.89	7.59	2.84e-81	dermis
A_23_P134237	RARRES2	5.88	7.28	7.31e-93	dermis
A_23_P383009	IGFBP5	5.88	9.84	3.74e-107	dermis
A_23_P15727	FKBP10	5.88	7.20	1.14e-99	dermis
A_23_P139123	SERPING1	5.88	7.03	5.48e-112	dermis
A_23_P216501	TPM2	5.86	10.86	4.05e-104	dermis
A_23_P146274	STMN2	5.85	6.49	2.59e-89	dermis
A_23_P23829	CD34	5.82	6.31	2.19e-99	dermis
A_23_P374695	TEK	5.77	6.26	9.97e-105	dermis
A_23_P91334	HSPA12B	5.75	7.01	1.90e-98	dermis
A_23_P201808	PLPP3	5.72	9.58	9.45e-119	dermis
A_23_P214168	COL12A1	5.72	9.30	1.23e-100	dermis
A_23_P164451	TBX2	5.72	6.93	9.92e-86	dermis
A_23_P48596	RNASE1	5.71	9.90	8.22e-113	dermis
A_24_P291658	ADH1A	5.71	7.36	5.49e-86	dermis
A_23_P111888	CTHRC1	5.70	7.21	1.15e-83	dermis
A_23_P421011	KAZALD1	5.69	7.17	1.73e-102	dermis
A_23_P427023	GIMAP1	5.62	6.58	6.35e-98	dermis
A_32_P140139	F13A1	5.60	7.39	5.54e-91	dermis
A_23_P13907	IGF1	5.60	7.22	2.65e-101	dermis
A_23_P34744	CTSK	5.60	11.63	3.25e-105	dermis
A_23_P3312	ISLR	5.59	9.47	9.47e-113	dermis
A_24_P209455	GIMAP4	5.56	6.37	1.20e-76	dermis
A_23_P27315	EMILIN2	5.56	7.97	1.47e-89	dermis
A_23_P56578	VIT	5.56	6.58	4.52e-93	dermis
A_23_P72651	ECSCR	5.56	6.06	9.29e-86	dermis
A_23_P76136	TSPAN11	5.55	6.43	1.07e-92	dermis
A_23_P70719	LAMA2	5.55	6.65	4.25e-102	dermis
A_23_P64873	DCN	5.53	14.14	1.88e-115	dermis
A_23_P84860	FAM107A	5.52	6.78	6.83e-77	dermis
A_32_P32254	COL6A1	5.51	12.38	3.39e-122	dermis
A_24_P16124	IFITM4P	5.50	9.84	1.53e-109	dermis
A_23_P148879	ATP1A2	5.50	6.59	1.27e-87	dermis
A_23_P18017	CPA3	5.50	7.29	7.58e-103	dermis
A_23_P82775	SOX17	5.48	6.52	1.07e-105	dermis
A_23_P326319	C16orf45	5.47	7.49	2.22e-83	dermis
A_23_P154037	AOX1	5.47	6.69	1.10e-100	dermis
A_23_P310956	COL6A2	5.47	8.13	6.01e-108	dermis
A_23_P110403	PDLIM3	5.46	7.02	1.05e-94	dermis
A_24_P264943	COMP	5.46	7.48	8.40e-69	dermis
A_23_P345692	IL17D	5.45	6.21	1.85e-89	dermis
A_23_P203558	HBB	5.44	12.53	4.78e-29	dermis
A_23_P166459	LGALS1	5.44	11.60	1.32e-99	dermis
A_23_P81158	ADH1C	5.43	8.80	7.41e-68	dermis
A_23_P144959	VCAN	5.43	7.44	1.42e-96	dermis
A_24_P307135	TNXB	5.42	8.86	5.36e-105	dermis
A_32_P197561	EBF1	5.42	6.47	7.76e-113	dermis
A_23_P142560	ZEB2	5.42	6.59	6.31e-107	dermis
A_23_P114883	FMOD	5.40	9.60	5.48e-94	dermis
A_23_P72697	GPIHBP1	5.39	8.27	1.65e-109	dermis
A_23_P64161	ANGPTL5	5.37	6.16	5.33e-83	dermis
A_23_P111995	LOXL2	5.36	6.94	1.60e-109	dermis
A_23_P159027	ZNF521	5.36	6.48	3.73e-102	dermis
A_24_P40626	GREM2	5.32	6.56	4.44e-84	dermis
A_23_P357104	ANXA6	5.32	7.29	3.63e-109	dermis
A_23_P301304	FGFR1	5.32	7.35	1.14e-83	dermis
A_23_P205031	COL4A2	5.31	10.30	9.86e-113	dermis
A_23_P100660	SERPINF1	5.30	10.90	2.57e-102	dermis
A_23_P83028	RECK	5.30	7.19	8.92e-95	dermis
A_23_P416774	CLIC5	5.29	6.46	2.27e-93	dermis
A_23_P123853	CCL19	5.29	9.31	8.44e-69	dermis
A_23_P156284	DBN1	5.28	9.35	2.57e-100	dermis
A_23_P404481	S1PR1	5.27	6.11	6.88e-98	dermis
A_23_P6771	LMCD1	5.27	8.19	7.86e-70	dermis
A_23_P109322	PCP4	5.27	8.03	3.68e-83	dermis
A_24_P178503	ABCC9	5.26	6.75	9.26e-84	dermis
A_23_P138706	ADRA2A	5.25	6.72	6.91e-96	dermis
A_23_P87545	IFITM3	5.22	11.67	5.07e-106	dermis
A_23_P95640	RHEX	5.22	6.69	1.96e-93	dermis
A_23_P126706	ANGPTL1	5.20	6.89	7.58e-87	dermis
A_24_P287043	IFITM2	5.19	10.81	2.59e-111	dermis
A_23_P111860	RADIL	5.19	6.60	3.28e-94	dermis
A_23_P110253	KIT	5.19	7.27	6.85e-92	dermis
A_23_P201711	S100A6	5.18	12.83	5.00e-96	dermis
A_23_P116414	PLA2G16	5.18	9.29	4.53e-52	dermis
A_24_P128442	TBX15	5.17	6.50	2.74e-91	dermis
A_23_P251499	PCOLCE	5.17	8.59	1.82e-104	dermis
A_23_P146233	LPL	5.17	6.49	1.90e-64	dermis
A_23_P344421	ROBO4	5.17	6.97	1.13e-114	dermis
A_23_P66637	SGCA	5.16	8.20	4.80e-107	dermis
A_23_P319423	KCNK5	5.15	9.16	7.42e-73	dermis
A_23_P200741	DPT	5.15	9.37	2.58e-102	dermis
A_23_P315571	RFTN1	5.14	8.11	1.01e-90	dermis
A_23_P145631	GIMAP6	5.13	6.59	1.77e-85	dermis
A_24_P355649	FLI1	5.13	6.47	8.23e-108	dermis
A_23_P48198	GLT8D2	5.12	6.31	2.70e-80	dermis
A_24_P353905	MXRA8	5.12	6.91	8.55e-77	dermis
A_23_P35995	CLMP	5.10	7.71	1.42e-46	dermis
A_23_P42588	GIMAP5	5.10	6.04	3.61e-105	dermis
A_24_P215653	CLEC14A	5.09	6.44	4.71e-84	dermis
A_23_P87011	TAGLN	5.09	9.24	1.21e-100	dermis
A_23_P157736	PLPP7	5.07	5.89	1.73e-90	dermis
A_23_P117782	LARP6	5.05	7.46	1.79e-96	dermis
A_23_P399078	TIMP3	5.04	10.14	7.76e-96	dermis
A_32_P210642	EGFL7	5.03	8.34	7.11e-110	dermis
A_24_P318656	ITGB3	5.03	6.09	6.20e-71	dermis
A_32_P56001	CD93	5.03	6.18	2.04e-104	dermis
A_23_P167096	VEGFC	5.03	6.89	2.65e-86	dermis
A_23_P217269	VSIG4	5.02	6.46	6.23e-86	dermis
A_23_P65278	NBEA	5.01	5.75	3.59e-87	dermis
A_24_P406754	LOXL4	5.01	5.99	1.95e-91	dermis
A_23_P136777	APOD	4.99	8.34	4.87e-68	dermis
A_23_P58251	CPZ	4.99	6.14	1.77e-70	dermis
A_23_P53126	LMO2	4.98	9.22	1.59e-104	dermis
A_23_P82990	OGN	4.98	6.21	6.49e-86	dermis
A_23_P105251	GLI1	4.98	6.31	1.31e-80	dermis
A_24_P310256	LGI4	4.98	6.95	9.84e-91	dermis
A_23_P96383	SRPX	4.96	6.57	4.66e-90	dermis
A_24_P104407	SYNM	4.96	7.64	4.01e-81	dermis
A_24_P389916	LRRC32	4.93	7.16	4.24e-102	dermis
A_23_P39465	BST2	4.92	6.88	3.05e-99	dermis
A_23_P391396	EBF3	4.91	5.94	1.23e-83	dermis
A_23_P64879	KCNJ8	4.91	6.34	2.58e-102	dermis
A_23_P213678	PAM	4.90	10.27	5.75e-103	dermis
A_23_P36531	TSPAN8	4.89	7.93	5.85e-81	dermis
A_24_P88850	MRAS	4.89	6.86	6.41e-86	dermis
A_23_P75786	SLC15A3	4.88	6.53	1.90e-98	dermis
A_24_P408047	PLEKHA4	4.88	9.26	3.38e-104	dermis
A_23_P11800	CAMK2N1	4.87	7.65	1.06e-73	dermis
A_23_P4773	LILRB5	4.86	6.01	1.99e-70	dermis
A_23_P64617	FZD4	4.84	8.55	2.63e-101	dermis
A_23_P254741	SOD3	4.84	12.13	4.30e-103	dermis
A_23_P86653	SRGN	4.83	6.69	1.01e-85	dermis
A_23_P87742	IFFO1	4.82	8.88	4.16e-99	dermis
A_23_P163087	NID2	4.82	6.35	9.10e-78	dermis
A_23_P304489	FAM19A5	4.81	6.47	3.05e-71	dermis
A_24_P376391	PLXND1	4.81	8.39	5.07e-106	dermis
A_24_P346431	TNS3	4.80	6.48	9.74e-81	dermis
A_23_P205177	F10	4.80	7.72	5.36e-105	dermis
A_23_P381261	ADCY4	4.79	9.33	1.15e-101	dermis
A_24_P82032	RHOJ	4.79	6.00	5.44e-78	dermis
A_23_P157007	TMEM176B	4.79	6.43	1.56e-90	dermis
A_23_P98645	DCHS1	4.79	6.13	1.78e-79	dermis
A_23_P115161	ACKR1	4.79	6.74	4.48e-115	dermis
A_23_P142872	TCF7L1	4.79	6.93	1.31e-86	dermis
A_23_P320739	MEF2C	4.78	6.62	5.92e-85	dermis
A_32_P310335	JAM2	4.78	5.65	3.77e-92	dermis
A_23_P75283	RBP4	4.76	7.06	3.12e-47	dermis
A_23_P32175	LHX6	4.75	6.37	4.82e-79	dermis
A_23_P82979	LAMC3	4.74	7.87	3.74e-99	dermis
A_23_P330070	TFPI	4.74	6.09	5.84e-93	dermis
A_23_P144911	EGFLAM	4.74	6.72	5.58e-84	dermis
A_23_P114185	TSPAN7	4.74	6.27	9.54e-89	dermis
A_23_P452	DDR2	4.74	6.13	2.42e-95	dermis
A_23_P50426	KANK2	4.73	10.47	2.41e-112	dermis
A_24_P382187	IGFBP4	4.72	6.56	2.71e-82	dermis
A_23_P56328	PLVAP	4.72	6.75	1.48e-89	dermis
A_23_P23074	IFI44	4.72	6.49	1.80e-80	dermis
A_23_P1904	MS4A2	4.71	5.94	2.17e-80	dermis
A_23_P62115	TIMP1	4.71	8.09	1.81e-83	dermis
A_23_P414273	SMIM3	4.70	6.99	3.55e-75	dermis
A_24_P132383	GIMAP8	4.70	6.27	6.08e-83	dermis
A_23_P363778	FRZB	4.66	7.40	2.18e-74	dermis
A_23_P212119	GALNT15	4.66	6.16	8.23e-58	dermis
A_23_P202219	CALHM2	4.66	7.53	6.89e-90	dermis
A_23_P137366	C1QB	4.65	6.95	3.46e-78	dermis
A_24_P75190	HBD	4.65	10.11	1.53e-25	dermis
A_24_P192994	FADS1	4.65	8.28	1.07e-20	dermis
A_23_P72668	CAVIN2	4.65	6.25	2.98e-75	dermis
A_23_P207632	ATP2A3	4.64	6.26	5.65e-65	dermis
A_23_P327370	PGPEP1	4.63	6.45	1.76e-79	dermis
A_23_P153964	INHBB	4.63	8.56	7.10e-72	dermis
A_23_P407840	FNDC1	4.62	5.80	7.35e-65	dermis
A_23_P302672	DDIT4L	4.62	5.56	3.96e-78	dermis
A_23_P25246	AVPR1A	4.62	5.37	6.02e-80	dermis
A_23_P144916	GFPT2	4.61	6.84	6.13e-65	dermis
A_23_P121795	SORBS2	4.61	6.21	2.04e-95	dermis
A_23_P202881	FEZ1	4.60	6.53	1.08e-90	dermis
A_24_P125335	CCL13	4.60	5.59	7.90e-59	dermis
A_23_P43810	LTBP1	4.59	6.61	6.06e-70	dermis
A_24_P391230	CYYR1	4.59	6.20	1.06e-82	dermis
A_23_P10559	AATK	4.59	6.50	1.56e-90	dermis
A_24_P166613	EPDR1	4.58	6.13	1.06e-83	dermis
A_23_P324327	GPRC5B	4.56	6.97	4.64e-83	dermis
A_23_P32500	STAB1	4.56	5.99	6.71e-90	dermis
A_23_P119562	CFD	4.56	14.01	8.29e-76	dermis
A_23_P204630	NTN4	4.55	6.59	6.24e-68	dermis
A_23_P148584	DOCK11	4.54	6.56	5.87e-80	dermis
A_23_P81898	UBD	4.53	6.44	3.93e-69	dermis
A_23_P159335	CD8B	4.53	6.48	6.29e-77	dermis
A_32_P34920	FOXD1	4.52	6.23	2.23e-76	dermis
A_23_P151297	TNS2	4.51	7.89	1.97e-94	dermis
A_32_P167239	AFAP1L1	4.51	6.72	6.55e-81	dermis
A_23_P62741	ADGRL4	4.49	5.84	2.10e-72	dermis
A_24_P71973	KDR	4.49	5.73	4.41e-85	dermis
A_23_P819	ISG15	4.48	9.17	4.17e-77	dermis
A_24_P388528	ST6GAL1	4.48	7.75	7.63e-87	dermis
A_23_P340848	PTGIR	4.47	6.05	4.45e-81	dermis
A_23_P303833	SCN4B	4.45	7.73	5.58e-86	dermis
A_23_P45871	IFI44L	4.44	6.52	1.10e-82	dermis
A_23_P145054	FAM162B	4.44	6.12	2.61e-82	dermis
A_23_P335452	ZCCHC24	4.44	7.13	8.29e-83	dermis
A_24_P334130	FN1	4.43	6.00	6.87e-68	dermis
A_23_P46781	ITGA8	4.40	5.78	7.22e-71	dermis
A_23_P36120	MS4A6A	4.40	6.02	1.22e-73	dermis
A_23_P122924	INHBA	4.40	6.92	7.09e-73	dermis
A_24_P289208	TFF3	4.39	7.21	5.58e-95	dermis
A_23_P115261	AGT	4.39	5.84	5.33e-54	dermis
A_23_P27035	TMEM98	4.39	8.69	2.34e-82	dermis
A_23_P91910	PLSCR4	4.39	7.04	1.44e-75	dermis
A_23_P82868	PLAT	4.38	7.08	3.23e-82	dermis
A_23_P114862	ANGPTL7	4.37	5.54	5.11e-49	dermis
A_23_P31896	ST3GAL1	4.36	6.39	8.81e-88	dermis
A_32_P125771	RGS22	4.36	5.55	4.20e-69	dermis
A_23_P161727	HSPB2	4.35	9.55	4.13e-105	dermis
A_23_P30294	CDO1	4.34	5.44	2.18e-70	dermis
A_23_P33196	COL5A2	4.33	8.60	1.36e-85	dermis
A_23_P110531	FST	4.33	7.17	3.82e-64	dermis
A_32_P128258	SIGLEC17P	4.33	5.84	1.93e-65	dermis
A_23_P326760	MYRIP	4.32	5.98	1.67e-78	dermis
A_23_P83328	ENG	4.30	6.86	1.58e-89	dermis
A_32_P80741	PPDPFL	4.30	5.62	1.93e-69	dermis
A_23_P160354	AKT3	4.29	6.39	3.69e-83	dermis
A_23_P38735	CDH19	4.29	6.13	8.44e-72	dermis
A_23_P97606	GSTM5	4.29	8.59	5.84e-90	dermis
A_23_P122863	GRB10	4.28	6.85	3.04e-96	dermis
A_23_P19663	CTGF	4.28	6.46	1.58e-62	dermis
A_23_P111737	RAMP3	4.27	6.00	1.28e-95	dermis
A_23_P10182	ACOX2	4.26	7.33	1.21e-48	dermis
A_24_P192914	JAML	4.25	7.98	8.36e-73	dermis
A_23_P126416	TIE1	4.25	5.93	2.43e-92	dermis
A_32_P62863	SCHIP1	4.24	6.75	2.40e-64	dermis
A_24_P222655	C1QA	4.23	6.11	6.23e-72	dermis
A_23_P94338	ENPP2	4.23	6.47	6.26e-90	dermis
A_24_P354689	SPOCK1	4.23	5.66	3.53e-75	dermis
A_24_P561341	ALKAL2	4.23	5.70	5.23e-71	dermis
A_23_P107116	RNF112	4.20	7.58	2.28e-84	dermis
A_23_P79622	FKBP7	4.20	6.72	5.24e-77	dermis
A_23_P53390	PTPRB	4.19	6.32	8.98e-93	dermis
A_23_P105923	DIO3	4.19	6.15	3.14e-74	dermis
A_24_P106624	MEOX2	4.18	5.69	2.72e-92	dermis
A_23_P201628	LAMC1	4.18	8.16	1.67e-85	dermis
A_23_P103672	NES	4.16	7.40	1.33e-90	dermis
A_23_P75769	MS4A4A	4.16	6.06	4.55e-56	dermis
A_23_P97112	SELE	4.15	5.92	2.64e-56	dermis
A_23_P43164	SULF1	4.15	6.16	5.33e-68	dermis
A_23_P208866	GMFG	4.14	9.37	6.80e-94	dermis
A_23_P60079	ANGPT2	4.14	5.96	7.10e-88	dermis
A_23_P406025	PRUNE2	4.14	7.38	4.16e-53	dermis
A_23_P119362	EMP3	4.13	8.98	1.41e-89	dermis
A_23_P414913	GLIPR2	4.13	8.63	2.01e-86	dermis
A_32_P52785	DAAM2	4.12	6.97	5.28e-80	dermis
A_23_P97990	HTRA1	4.11	12.48	7.20e-102	dermis
A_23_P361014	TSHZ3	4.10	5.85	8.37e-74	dermis
A_23_P155057	CYTH4	4.09	5.72	9.18e-68	dermis
A_23_P502312	ADGRE5	4.08	8.46	9.61e-90	dermis
A_23_P412577	ANKRD29	4.07	6.13	1.78e-71	dermis
A_23_P150979	MUCL1	4.07	13.82	6.28e-22	dermis
A_23_P142878	ATOH8	4.07	5.82	2.08e-72	dermis
A_23_P61371	TMEM173	4.06	8.81	6.07e-84	dermis
A_23_P74088	MMP23B	4.06	7.35	4.29e-57	dermis
A_24_P402690	ITM2C	4.05	8.56	2.18e-81	dermis
A_23_P165783	MLPH	4.05	5.65	3.35e-70	dermis
A_23_P64058	RASGRP2	4.05	8.11	2.19e-92	dermis
A_24_P184799	COCH	4.04	6.48	2.94e-33	dermis
A_23_P159255	PTPRM	4.04	6.66	5.17e-91	dermis
A_23_P137697	SELP	4.04	5.38	3.96e-77	dermis
A_23_P44264	EMX2	4.04	7.98	3.16e-82	dermis
A_32_P83845	HEY1	4.03	6.37	4.68e-69	dermis
A_23_P70307	SMOC2	4.03	10.01	2.58e-100	dermis
A_23_P153320	ICAM1	4.03	6.01	4.93e-96	dermis
A_23_P431305	DIPK1B	4.03	7.71	1.47e-102	dermis
A_23_P6413	SELENOM	4.02	9.35	6.79e-75	dermis
A_24_P260443	THBS4	4.02	6.23	3.06e-61	dermis
A_23_P157914	MAMDC2	4.01	6.31	4.02e-63	dermis
A_23_P216361	COL14A1	4.01	6.33	5.22e-88	dermis
A_24_P55496	OSR2	4.01	8.44	6.41e-76	dermis
A_23_P52227	GDF10	4.00	6.24	6.63e-55	dermis
A_23_P252062	PPARG	4.00	5.83	4.73e-52	dermis
A_23_P316741	TSPAN4	4.00	9.37	5.53e-94	dermis
A_23_P217319	FGF13	3.99	5.80	9.21e-80	dermis
A_24_P20630	LEF1	3.99	6.79	6.37e-56	dermis
A_23_P143016	ARID5A	3.98	8.10	5.37e-73	dermis
A_23_P166306	CBS	3.98	7.52	3.62e-64	dermis
A_23_P120902	LGALS2	3.98	7.03	1.11e-64	dermis
A_23_P19182	REEP2	3.98	6.90	4.40e-76	dermis
A_23_P385067	CLIC6	3.97	5.89	1.33e-64	dermis
A_23_P1029	MFAP2	3.97	6.46	6.56e-79	dermis
A_23_P66682	HOXB6	3.97	7.23	1.62e-74	dermis
A_32_P231617	TM4SF1	3.97	7.57	7.16e-44	dermis
A_24_P149036	DPYSL3	3.97	10.72	1.56e-57	dermis
A_23_P312300	SCGB2A1	3.96	6.07	1.07e-46	dermis
A_23_P150457	LYVE1	3.96	5.73	3.99e-71	dermis
A_23_P100056	RBPMS2	3.95	5.45	7.79e-62	dermis
A_23_P106617	WFDC1	3.95	5.64	1.83e-88	dermis
A_23_P500400	ABCA6	3.94	6.91	1.86e-72	dermis
A_32_P217750	IL3RA	3.94	7.09	3.64e-64	dermis
A_23_P128215	SOCS2	3.94	7.37	2.38e-86	dermis
A_23_P102000	CXCR4	3.93	6.27	6.86e-54	dermis
A_23_P46429	CYR61	3.92	8.29	2.39e-55	dermis
A_24_P391586	OAF	3.92	5.98	4.95e-66	dermis
A_23_P8640	GPER1	3.92	7.87	5.06e-72	dermis
A_23_P166269	FAM3B	3.90	6.57	1.28e-61	dermis
A_24_P13083	TSPAN18	3.89	6.25	1.70e-68	dermis
A_23_P502047	CHRD	3.89	7.63	3.13e-87	dermis
A_23_P356004	KCNIP3	3.88	6.99	3.61e-77	dermis
A_23_P152305	CDH11	3.88	7.10	2.91e-67	dermis
A_23_P161439	ADIRF	3.88	12.98	1.63e-106	dermis
A_23_P217228	TRO	3.87	6.64	7.63e-87	dermis
A_23_P21485	PID1	3.86	7.88	8.67e-61	dermis
A_23_P65518	DACT1	3.85	6.01	7.15e-54	dermis
A_23_P127565	LAYN	3.84	6.14	1.64e-72	dermis
A_24_P150580	RASL12	3.84	5.19	6.21e-50	dermis
A_23_P432947	GREM1	3.84	5.03	1.03e-58	dermis
A_23_P46131	FAM110D	3.84	7.79	4.21e-73	dermis
A_24_P354715	NT5E	3.83	5.67	7.25e-78	dermis
A_23_P52266	IFIT1	3.83	7.85	3.80e-63	dermis
A_23_P112016	DLC1	3.83	5.81	7.42e-98	dermis
A_23_P133293	MCTP1	3.82	6.16	5.58e-84	dermis
A_23_P88865	CMTM3	3.82	10.62	2.00e-93	dermis
A_24_P231104	LEPR	3.81	5.51	1.44e-63	dermis
A_23_P114423	RGN	3.80	5.69	5.73e-103	dermis
A_24_P876522	GPX8	3.80	6.65	1.45e-94	dermis
A_23_P138725	MARVELD1	3.80	11.44	3.34e-95	dermis
A_23_P204998	FARP1	3.80	6.93	3.60e-68	dermis
A_23_P83818	COL5A1	3.80	5.91	4.02e-68	dermis
A_23_P368154	PODN	3.79	5.31	1.59e-65	dermis
A_23_P356554	BAG2	3.78	5.98	1.33e-57	dermis
A_24_P892472	EMX2OS	3.78	9.10	1.69e-72	dermis
A_23_P166616	AGTR1	3.78	5.48	1.64e-47	dermis
A_32_P131640	SLITRK4	3.77	7.93	4.48e-51	dermis
A_23_P132956	UCHL1	3.77	8.02	5.49e-55	dermis
A_23_P106405	NDN	3.76	7.77	3.80e-58	dermis
A_24_P345846	ANTXR2	3.76	6.87	2.24e-94	dermis
A_23_P404698	COL6A5	3.75	5.60	2.64e-57	dermis
A_23_P259292	C1QTNF5	3.75	6.80	8.69e-85	dermis
A_23_P904	BEND5	3.75	5.74	9.50e-60	dermis
A_23_P324813	BCL6B	3.74	6.65	6.15e-68	dermis
A_24_P120251	TM4SF18	3.74	5.36	6.28e-66	dermis
A_23_P36658	MGST1	3.73	9.86	4.15e-21	dermis
A_32_P116556	ZNF469	3.73	6.25	1.75e-67	dermis
A_24_P253003	WNT11	3.73	6.46	7.75e-50	dermis
A_23_P74359	CSRP1	3.73	9.68	2.03e-76	dermis
A_23_P98580	FADS2	3.73	10.61	5.59e-12	dermis
A_32_P66881	TLR4	3.73	5.19	6.62e-85	dermis
A_24_P322474	PDE4A	3.72	8.77	6.73e-85	dermis
A_23_P1083	GJA4	3.72	6.50	2.93e-80	dermis
A_23_P66017	PRRT2	3.72	7.94	4.89e-82	dermis
A_23_P378416	GPM6B	3.70	6.87	2.74e-83	dermis
A_24_P827037	LRRC15	3.69	5.85	3.95e-19	dermis
A_23_P86470	CH25H	3.69	6.67	1.14e-56	dermis
A_23_P321201	DENND5A	3.69	8.07	1.65e-81	dermis
A_23_P255104	LHFPL2	3.68	6.97	1.57e-53	dermis
A_24_P921366	CALD1	3.68	10.62	1.01e-101	dermis
A_23_P132718	SEMA3B	3.68	9.75	7.69e-80	dermis
A_23_P69573	GUCY1A1	3.67	6.09	1.54e-84	dermis
A_32_P152195	STAC2	3.67	8.37	2.79e-28	dermis
A_24_P246518	PKD1L2	3.66	5.69	2.97e-60	dermis
A_23_P218858	ABI3BP	3.66	6.53	1.45e-65	dermis
A_23_P396328	MPDZ	3.66	6.43	5.46e-100	dermis
A_23_P201731	TRAF5	3.66	6.86	2.15e-69	dermis
A_23_P156907	SOBP	3.66	6.10	5.00e-48	dermis
A_23_P203957	TMTC1	3.65	6.43	7.67e-66	dermis
A_32_P141768	AGPAT4	3.65	6.32	6.73e-58	dermis
A_23_P155477	C3orf18	3.65	7.23	1.31e-79	dermis
A_23_P14673	IGDCC4	3.65	5.45	3.67e-49	dermis
A_23_P213385	BASP1	3.65	9.31	1.89e-69	dermis
A_23_P156880	ENPP1	3.64	6.61	5.55e-66	dermis
A_23_P23924	CAPN2	3.64	11.28	4.13e-81	dermis
A_23_P218442	CEACAM6	3.63	6.47	2.12e-52	dermis
A_24_P915692	PHLDA1	3.63	5.61	6.63e-75	dermis
A_23_P203920	SSPN	3.63	8.52	5.43e-84	dermis
A_23_P10121	SFRP1	3.63	8.10	7.08e-54	dermis
A_23_P147665	OLFML1	3.62	6.03	7.53e-68	dermis
A_23_P216596	SVEP1	3.62	6.31	5.82e-70	dermis
A_23_P125253	LDB2	3.61	5.88	1.38e-68	dermis
A_23_P163455	MAP1A	3.61	5.96	1.48e-74	dermis
A_23_P7212	CFI	3.60	5.60	7.91e-86	dermis
A_23_P119196	KLF2	3.60	9.69	4.41e-85	dermis
A_32_P4595	SGCD	3.60	5.52	1.74e-74	dermis
A_23_P134835	CSGALNACT1	3.59	7.26	1.22e-40	dermis
A_23_P254165	RAI2	3.58	8.46	1.86e-72	dermis
A_23_P144348	SLIT2	3.58	5.73	5.48e-79	dermis
A_23_P76291	PRR4	3.58	7.50	1.58e-32	dermis
A_23_P32165	LHX2	3.58	6.87	3.76e-16	dermis
A_23_P67271	PKN1	3.57	5.28	1.61e-82	dermis
A_24_P226069	FGFBP2	3.57	6.22	1.11e-57	dermis
A_23_P256158	ADRA2C	3.57	8.52	7.59e-48	dermis
A_32_P196263	ADAMTS9	3.57	6.09	2.00e-67	dermis
A_23_P167030	PTH1R	3.57	5.47	7.84e-71	dermis
A_23_P501007	EFEMP1	3.57	10.85	2.43e-84	dermis
A_23_P209426	TRAK2	3.56	7.33	1.25e-76	dermis
A_23_P1331	COL13A1	3.56	6.55	1.25e-67	dermis
A_24_P215765	ATP10A	3.56	6.28	3.53e-75	dermis
A_23_P137097	SLC16A2	3.55	6.39	1.04e-74	dermis
A_23_P360964	DACT3	3.55	8.38	6.40e-76	dermis
A_23_P88404	TGFB3	3.55	6.35	2.82e-84	dermis
A_23_P88626	ANPEP	3.55	6.25	9.67e-70	dermis
A_24_P254949	PGM5	3.54	7.46	7.33e-70	dermis
A_23_P208493	LILRB2	3.54	5.20	4.06e-56	dermis
A_23_P65240	COL4A1	3.53	8.02	3.40e-77	dermis
A_24_P38347	DPYSL2	3.53	7.26	4.24e-75	dermis
A_23_P372848	P2RX1	3.53	6.37	2.49e-61	dermis
A_23_P47410	ESAM	3.52	6.48	6.52e-61	dermis
A_23_P9402	CNTFR	3.52	5.60	3.64e-78	dermis
A_23_P201790	PPP1R12B	3.52	10.34	3.50e-84	dermis
A_23_P24555	PHLDB1	3.51	6.77	3.03e-66	dermis
A_23_P148410	FTHL17	3.50	11.08	7.86e-92	dermis
A_24_P51909	CPLX1	3.50	5.36	5.98e-80	dermis
A_32_P155247	FTL	3.50	10.83	7.64e-87	dermis
A_32_P30905	WDFY4	3.49	7.55	6.49e-61	dermis
A_23_P4714	MIA	3.49	7.44	5.68e-56	dermis
A_32_P108254	FAM20A	3.48	5.86	1.26e-77	dermis
A_23_P73747	ARMCX2	3.48	7.07	8.74e-72	dermis
A_23_P29096	PDE9A	3.48	5.86	1.37e-62	dermis
A_23_P259506	CYSTM1	3.48	9.73	5.72e-91	dermis
A_24_P217572	EDNRA	3.48	6.37	1.65e-65	dermis
A_23_P94434	HRCT1	3.47	5.47	3.22e-44	dermis
A_23_P421379	IGF2	3.47	6.26	1.78e-72	dermis
A_23_P203475	CAVIN3	3.47	10.74	2.19e-92	dermis
A_23_P330616	WIPF1	3.46	5.70	1.14e-67	dermis
A_24_P321766	SERPINA5	3.46	5.09	7.32e-59	dermis
A_23_P155848	DKK2	3.46	5.30	1.27e-64	dermis
A_23_P416581	GNAZ	3.45	7.60	5.31e-49	dermis
A_23_P50508	PLA2G4C	3.45	7.50	8.21e-72	dermis
A_24_P270460	IFI27	3.45	10.84	3.84e-45	dermis
A_32_P70315	TIMP4	3.45	5.48	2.18e-38	dermis
A_24_P28722	RSAD2	3.45	5.45	1.21e-52	dermis
A_23_P20196	ARPC1B	3.44	7.82	3.63e-71	dermis
A_23_P108932	RPL23AP32	3.44	7.31	1.15e-90	dermis
A_23_P103104	MFNG	3.44	6.35	9.20e-96	dermis
A_24_P86993	JAM3	3.43	5.59	2.49e-60	dermis
A_23_P139682	PZP	3.43	5.18	2.42e-46	dermis
A_23_P167389	ARAP3	3.42	8.01	2.54e-64	dermis
A_23_P151307	RAPGEF3	3.41	6.83	1.88e-87	dermis
A_24_P29733	CDK14	3.41	5.85	3.70e-65	dermis
A_23_P321949	PLA2G2A	3.41	5.89	2.90e-37	dermis
A_24_P335092	SAA1	3.41	6.04	2.91e-19	dermis
A_23_P300847	DIO3OS	3.40	5.43	4.08e-67	dermis
A_23_P103703	HSPB7	3.40	5.28	8.13e-71	dermis
A_24_P280983	HOXA11-AS	3.40	6.19	1.70e-60	dermis
A_24_P406601	OLFM1	3.40	5.82	4.47e-57	dermis
A_23_P94397	OMD	3.39	5.47	1.86e-47	dermis
A_23_P1602	CDC42EP2	3.39	7.20	1.36e-67	dermis
A_23_P215883	NCALD	3.39	6.19	1.80e-45	dermis
A_23_P79968	PCSK2	3.38	5.17	3.00e-68	dermis
A_23_P115645	CELF2	3.38	6.39	2.79e-85	dermis
A_24_P124370	PARVA	3.38	7.36	1.70e-74	dermis
A_23_P103932	FGR	3.38	7.68	3.73e-76	dermis
A_23_P94403	TYRP1	3.37	8.62	1.33e-39	dermis
A_24_P194081	FXYD5	3.37	7.53	6.65e-76	dermis
A_23_P150768	SLCO2B1	3.37	6.96	8.73e-47	dermis
A_23_P165333	BIN1	3.37	7.38	9.95e-77	dermis
A_23_P3956	C1QTNF1	3.36	5.74	8.59e-63	dermis
A_23_P88559	LIPC	3.36	5.45	2.30e-55	dermis
A_23_P139965	SERP2	3.36	6.61	1.27e-46	dermis
A_23_P157865	TNC	3.36	6.74	1.20e-55	dermis
A_32_P184464	ROPN1	3.36	6.50	2.20e-26	dermis
A_23_P70318	ENPP4	3.36	7.01	1.74e-60	dermis
A_23_P126582	CASQ2	3.35	5.05	6.88e-41	dermis
A_23_P114983	TRIM63	3.35	6.09	2.00e-63	dermis
A_23_P132644	NCEH1	3.35	5.78	3.25e-49	dermis
A_23_P113748	ZNF385D	3.34	5.70	1.59e-54	dermis
A_24_P687594	GNRHR2	3.34	5.34	1.31e-51	dermis
A_23_P17663	MX1	3.34	8.33	4.02e-43	dermis
A_23_P44466	CCDC102B	3.32	5.85	4.89e-55	dermis
A_23_P147711	NPR1	3.32	6.14	4.88e-63	dermis
A_23_P134454	CAV1	3.31	10.33	2.02e-72	dermis
A_23_P6263	MX2	3.31	6.94	1.10e-64	dermis
A_23_P257043	GEM	3.31	6.37	2.03e-57	dermis
A_23_P158318	ROR2	3.30	6.34	1.91e-57	dermis
A_23_P363316	HOXB5	3.30	6.30	6.39e-63	dermis
A_23_P75800	RAB3IL1	3.30	5.49	7.28e-51	dermis
A_24_P416131	COTL1	3.29	7.56	1.30e-68	dermis
A_23_P144384	GALNT7	3.29	6.38	5.92e-45	dermis
A_23_P217570	CAPN6	3.29	5.46	7.44e-49	dermis
A_23_P99661	ARHGEF40	3.29	9.87	3.71e-70	dermis
A_32_P75581	BHLHE22	3.29	5.49	1.16e-41	dermis
A_23_P211957	TGFBR2	3.29	10.09	2.77e-72	dermis
A_23_P252082	TMEM176A	3.28	6.78	4.27e-71	dermis
A_23_P71073	TWIST1	3.28	5.26	1.83e-62	dermis
A_32_P225816	PRDM16	3.28	5.25	6.18e-53	dermis
A_23_P360754	ADAMTS4	3.28	5.82	4.18e-53	dermis
A_23_P170649	SBSPON	3.27	6.51	2.53e-63	dermis
A_23_P91414	CCM2L	3.27	5.10	2.91e-54	dermis
A_23_P207354	HIGD1B	3.26	5.35	9.59e-55	dermis
A_23_P141505	CLEC10A	3.26	6.77	9.22e-59	dermis
A_23_P81131	CORIN	3.26	5.70	3.10e-51	dermis
A_23_P21976	CSPG4	3.26	7.23	5.02e-51	dermis
A_23_P106016	PRKD1	3.26	5.21	4.19e-101	dermis
A_24_P130363	LDLRAD4	3.26	6.23	9.55e-67	dermis
A_23_P118894	PRR15L	3.25	7.38	1.58e-50	dermis
A_23_P365614	NOTCH4	3.24	7.92	8.05e-59	dermis
A_23_P94800	S100A4	3.24	12.42	2.96e-83	dermis
A_24_P261417	DKK3	3.24	8.33	3.67e-66	dermis
A_23_P414519	NRN1	3.24	7.10	1.49e-38	dermis
A_23_P33326	ADRA1B	3.24	5.56	3.18e-66	dermis
A_23_P12746	MRC1	3.23	5.53	1.01e-49	dermis
A_23_P69154	FAM198A	3.23	5.90	1.26e-48	dermis
A_23_P100022	SV2B	3.23	6.81	1.65e-32	dermis
A_23_P323761	TRAF3IP3	3.23	5.85	1.33e-47	dermis
A_24_P133253	KITLG	3.23	7.29	2.11e-56	dermis
A_23_P389897	NGFR	3.23	6.33	4.28e-46	dermis
A_24_P271323	SLC2A10	3.23	6.87	4.69e-65	dermis
A_23_P118615	ABCA8	3.23	5.06	6.35e-74	dermis
A_23_P110430	MSX1	3.23	5.22	2.09e-66	dermis
A_23_P166087	RASSF2	3.23	8.49	5.20e-67	dermis
A_23_P406616	CCDC71L	3.23	7.38	1.11e-66	dermis
A_24_P58337	FTH1	3.22	13.61	5.22e-87	dermis
A_32_P29118	SEMA3D	3.22	6.01	1.58e-33	dermis
A_24_P370670	TMEM35B	3.21	7.44	1.55e-65	dermis
A_23_P67339	RCN3	3.21	6.73	3.47e-58	dermis
A_23_P215111	ATP6V0A4	3.21	8.70	6.55e-17	dermis
A_23_P100730	SKAP1	3.21	6.21	3.41e-58	dermis
A_23_P259442	CPE	3.21	10.22	3.71e-54	dermis
A_23_P251132	SNTG2	3.20	6.06	9.82e-49	dermis
A_24_P181055	ST3GAL4	3.20	6.18	9.87e-63	dermis
A_23_P167040	PDIA5	3.20	8.21	7.15e-81	dermis
A_23_P76015	ARHGEF17	3.20	9.32	2.71e-81	dermis
A_23_P8820	FABP4	3.20	5.38	8.50e-33	dermis
A_24_P105733	TNS1	3.20	6.01	1.83e-46	dermis
A_23_P135381	SP5	3.20	8.85	1.01e-43	dermis
A_23_P259189	CLIC4	3.20	8.27	2.15e-74	dermis
A_23_P64919	RERGL	3.19	6.63	9.05e-35	dermis
A_23_P69030	COL8A1	3.19	6.00	3.93e-52	dermis
A_23_P31453	STEAP1	3.19	5.78	9.10e-54	dermis
A_24_P930418	RBPMS	3.19	5.93	5.19e-63	dermis
A_23_P85015	MAOB	3.19	5.58	3.14e-64	dermis
A_23_P76109	RILPL2	3.19	9.24	2.65e-89	dermis
A_23_P30666	TNFRSF21	3.18	7.03	5.26e-54	dermis
A_23_P30547	LCP2	3.18	5.70	1.42e-63	dermis
A_24_P299318	RFLNB	3.18	8.37	9.86e-51	dermis
A_23_P154526	GRB14	3.18	7.12	7.25e-32	dermis
A_23_P400716	SHE	3.17	5.39	1.53e-57	dermis
A_23_P47728	MAP6	3.17	5.93	5.79e-65	dermis
A_32_P135336	LOC388242	3.17	6.14	4.96e-53	dermis
A_24_P245838	MGAT3	3.16	7.61	2.12e-52	dermis
A_23_P83098	ALDH1A1	3.16	8.17	3.86e-51	dermis
A_23_P253958	LRRC17	3.16	6.86	2.16e-60	dermis
A_23_P217384	AP1S2	3.16	7.34	1.15e-75	dermis
A_23_P94319	KBTBD11	3.16	8.05	3.17e-50	dermis
A_23_P32454	TG	3.15	7.85	3.72e-62	dermis
A_24_P397386	LIFR	3.15	6.82	1.88e-52	dermis
A_23_P165624	TNFAIP6	3.14	5.38	4.13e-38	dermis
A_23_P64404	FADS3	3.14	5.53	1.20e-43	dermis
A_23_P404494	IL7R	3.14	5.95	2.80e-40	dermis
A_23_P144778	CKMT2	3.13	5.46	1.34e-52	dermis
A_24_P928052	NRP1	3.13	7.34	1.84e-74	dermis
A_23_P14083	AMIGO2	3.13	5.97	1.06e-58	dermis
A_23_P6818	SEMA3G	3.13	7.24	1.03e-47	dermis
A_23_P329573	ITGB2	3.12	7.83	1.14e-52	dermis
A_23_P129856	HIC1	3.12	5.67	6.35e-70	dermis
A_23_P372874	S100A13	3.12	11.50	1.58e-90	dermis
A_32_P134007	XKR4	3.12	5.43	4.96e-59	dermis
A_24_P272310	MUSTN1	3.11	7.45	2.37e-61	dermis
A_23_P128084	ITGA7	3.11	11.04	9.36e-89	dermis
A_23_P350001	GUCY1A2	3.11	5.09	7.62e-56	dermis
A_24_P148750	SH3BP5	3.11	7.13	1.52e-64	dermis
A_24_P31275	ATP1B2	3.11	6.53	1.25e-69	dermis
A_23_P145984	TSPAN12	3.11	4.76	1.67e-49	dermis
A_23_P98686	PGGHG	3.10	7.66	4.70e-61	dermis
A_23_P102331	SCN7A	3.10	4.93	4.88e-80	dermis
A_23_P107173	MEOX1	3.10	5.06	1.72e-77	dermis
A_23_P372308	RGMA	3.10	6.30	1.68e-45	dermis
A_23_P20443	LZTS1	3.09	6.78	2.80e-49	dermis
A_24_P373152	CFL2	3.09	6.07	1.14e-59	dermis
A_23_P40240	CTSZ	3.09	6.69	4.24e-38	dermis
A_24_P31627	KCNB1	3.09	5.22	2.39e-63	dermis
A_23_P216434	ECM2	3.09	6.06	2.91e-64	dermis
A_23_P207911	TRPV2	3.09	8.36	2.64e-66	dermis
A_23_P155596	FMO3	3.08	4.97	7.11e-39	dermis
A_23_P374082	ADAM19	3.08	6.80	1.38e-65	dermis
A_23_P381368	HOXD10	3.07	5.10	1.13e-54	dermis
A_23_P134109	EPB41L2	3.07	6.19	3.86e-71	dermis
A_23_P167159	SCRG1	3.07	5.28	2.87e-47	dermis
A_23_P40847	CHST2	3.07	6.36	7.91e-24	dermis
A_23_P100711	PMP22	3.06	12.12	5.02e-57	dermis
A_24_P937405	PRSS23	3.06	7.82	5.25e-65	dermis
A_23_P215048	KIAA0408	3.06	4.95	1.72e-53	dermis
A_23_P302005	STON1	3.06	6.73	3.24e-55	dermis
A_23_P211504	KDELR3	3.05	6.15	2.06e-54	dermis
A_23_P408271	HSD17B11	3.04	7.46	9.70e-62	dermis
A_24_P273143	CYTOR	3.04	7.16	9.28e-56	dermis
A_24_P270144	CD63	3.03	13.58	5.33e-85	dermis
A_23_P142574	MOGAT1	3.03	6.83	2.19e-08	dermis
A_23_P253350	TCIM	3.03	5.16	3.21e-58	dermis
A_23_P131089	KANK3	3.03	7.23	2.89e-57	dermis
A_23_P82929	NOV	3.03	8.93	4.47e-45	dermis
A_23_P84154	ARHGAP15	3.03	5.30	3.21e-55	dermis
A_24_P143171	TMEM47	3.03	5.14	5.72e-48	dermis
A_23_P12884	GRK5	3.02	8.98	1.67e-72	dermis
A_23_P205900	NTRK3	3.02	5.39	2.25e-60	dermis
A_23_P421423	TNFAIP2	3.02	11.84	3.55e-46	dermis
A_23_P163306	CGNL1	3.02	10.50	1.60e-82	dermis
A_24_P941643	PLCB1	3.02	6.18	6.74e-63	dermis
A_23_P428129	CDKN1C	3.01	10.26	7.63e-62	dermis
A_23_P161076	CD2	3.01	6.82	1.75e-49	dermis
A_23_P21618	PDZRN3	3.00	6.56	3.06e-25	dermis
A_23_P94230	LY96	3.00	6.76	4.02e-60	dermis
A_32_P148538	PLPPR4	3.00	5.36	2.30e-55	dermis
A_23_P394064	CAVIN1	2.99	13.79	2.66e-89	dermis
A_23_P202004	PRTFDC1	2.99	5.21	8.01e-49	dermis
A_23_P130961	ELANE	2.99	5.83	2.73e-46	dermis
A_23_P136978	SRPX2	2.99	6.33	1.41e-31	dermis
A_23_P15394	CD68	2.99	6.64	1.01e-55	dermis
A_23_P216023	ANGPT1	2.98	5.42	1.55e-58	dermis
A_23_P133474	GPX3	2.98	9.11	5.94e-30	dermis
A_24_P245298	TNFSF12	2.98	9.94	3.44e-85	dermis
A_24_P131522	ANTXR1	2.98	7.24	1.63e-65	dermis
A_23_P154338	EFHD1	2.98	6.53	3.88e-47	dermis
A_23_P414654	RAB37	2.98	5.66	2.42e-46	dermis
A_23_P154962	RIMBP3	2.98	5.41	1.81e-49	dermis
A_23_P43337	FREM1	2.97	6.13	3.18e-47	dermis
A_32_P194062	TYR	2.97	6.99	2.77e-36	dermis
A_23_P205370	ASB2	2.96	6.94	8.25e-33	dermis
A_32_P149251	DNAJC18	2.96	5.41	1.20e-56	dermis
A_23_P157580	SDCBP	2.96	9.27	2.34e-73	dermis
A_23_P121657	HS3ST1	2.96	6.10	1.24e-50	dermis
A_23_P70359	AGPAT4-IT1	2.96	6.36	1.97e-46	dermis
A_24_P32935	FOLR2	2.96	7.04	1.39e-58	dermis
A_23_P5601	DOK1	2.96	7.76	2.97e-60	dermis
A_24_P12413	TRAM2	2.95	7.20	3.28e-47	dermis
A_24_P278747	CCND2	2.95	7.06	2.59e-50	dermis
A_23_P368681	GIMAP2	2.94	6.32	1.15e-45	dermis
A_24_P165864	P2RY14	2.94	6.60	7.89e-57	dermis
A_23_P146572	NPDC1	2.94	10.65	4.34e-77	dermis
A_23_P82651	NPTX2	2.94	5.45	3.62e-46	dermis
A_23_P67198	CPAMD8	2.94	7.37	6.74e-56	dermis
A_23_P413641	PREX1	2.94	8.41	7.73e-58	dermis
A_32_P189592	USHBP1	2.94	4.82	1.09e-38	dermis
A_23_P209564	CYBRD1	2.94	9.94	3.49e-53	dermis
A_32_P79434	PTPRN2	2.94	5.38	3.53e-61	dermis
A_23_P128974	BATF	2.94	6.85	2.76e-62	dermis
A_23_P256735	CPQ	2.94	8.97	2.76e-66	dermis
A_23_P211212	COL18A1	2.94	12.80	2.43e-68	dermis
A_24_P49199	GLDN	2.93	7.24	9.64e-44	dermis
A_23_P136347	EPS8	2.93	8.86	5.94e-89	dermis
A_23_P99642	SLC7A7	2.93	5.83	1.10e-61	dermis
A_23_P15786	KRT25	2.93	7.36	7.17e-04	dermis
A_23_P157795	CTNNAL1	2.93	9.36	6.20e-68	dermis
A_23_P99163	DRAM1	2.93	7.08	5.59e-47	dermis
A_23_P152838	CCL5	2.93	5.15	1.00e-45	dermis
A_23_P116235	MDK	2.92	7.93	1.02e-70	dermis
A_23_P125588	TNMD	2.92	4.86	3.97e-48	dermis
A_23_P162607	STAB2	2.92	5.38	1.42e-48	dermis
A_23_P15146	IL32	2.92	6.89	1.45e-59	dermis
A_23_P143713	APOBEC3G	2.92	5.35	1.20e-55	dermis
A_24_P187799	CPED1	2.91	4.91	9.03e-54	dermis
A_23_P68072	WDR54	2.91	6.64	6.88e-53	dermis
A_32_P27917	KIF26A	2.91	6.73	4.78e-53	dermis
A_23_P145957	TPK1	2.91	6.11	8.14e-57	dermis
A_23_P50250	CKM	2.91	5.01	7.74e-33	dermis
A_23_P15450	TMEM100	2.91	5.34	1.22e-55	dermis
A_23_P162746	CRYL1	2.90	8.83	2.86e-64	dermis
A_23_P164958	CCDC8	2.90	7.02	5.01e-49	dermis
A_23_P355394	STK32A	2.90	4.88	1.44e-34	dermis
A_24_P28977	TRPC1	2.90	6.38	4.40e-56	dermis
A_23_P323563	PLEKHG2	2.90	6.88	8.60e-65	dermis
A_23_P387031	COL23A1	2.90	6.82	1.21e-59	dermis
A_23_P411851	SYNE3	2.90	5.21	1.47e-48	dermis
A_23_P142815	ATP6V1B1	2.89	5.32	8.65e-33	dermis
A_23_P518	VTCN1	2.89	5.61	2.48e-20	dermis
A_23_P23279	RCSD1	2.89	4.77	2.46e-40	dermis
A_24_P305050	CD300LG	2.88	5.22	3.42e-40	dermis
A_23_P502343	ADAM33	2.88	8.31	3.90e-62	dermis
A_23_P253052	CD99L2	2.88	10.81	2.47e-92	dermis
A_24_P299685	PDPN	2.88	6.82	9.09e-54	dermis
A_23_P14769	FES	2.88	6.53	3.75e-55	dermis
A_23_P42975	PRKAR2B	2.88	6.28	9.92e-57	dermis
A_23_P40295	LAMP5	2.87	5.45	1.87e-36	dermis
A_23_P251075	MAMLD1	2.87	5.99	5.52e-48	dermis
A_23_P24345	SLC39A13	2.87	10.94	4.06e-62	dermis
A_32_P43349	LINC01197	2.87	4.54	8.35e-41	dermis
A_23_P12241	MCOLN3	2.87	5.29	6.45e-63	dermis
A_24_P112941	LINGO1	2.87	5.19	6.32e-49	dermis
A_24_P201739	SH2B3	2.87	5.49	1.52e-63	dermis
A_23_P58993	MOCS1	2.86	5.65	3.34e-44	dermis
A_24_P870620	PTN	2.86	8.59	5.18e-16	dermis
A_23_P77731	CRYM	2.86	6.96	3.89e-58	dermis
A_23_P67648	CAPNS1	2.86	10.61	1.07e-70	dermis
A_32_P190769	C1QTNF7	2.86	5.13	1.14e-50	dermis
A_23_P86021	SELENBP1	2.86	10.40	4.83e-76	dermis
A_23_P69720	ANXA5	2.85	10.84	8.13e-71	dermis
A_23_P154875	BACE2	2.85	9.30	2.41e-64	dermis
A_23_P17438	EDN3	2.85	5.02	1.77e-35	dermis
A_23_P78742	FLT3LG	2.85	6.09	5.66e-64	dermis
A_23_P131435	CD302	2.85	7.48	1.88e-70	dermis
A_24_P98249	TACC1	2.84	8.68	5.21e-74	dermis
A_23_P217845	RGS16	2.84	6.12	1.17e-65	dermis
A_24_P48204	SECTM1	2.84	8.46	1.63e-50	dermis
A_23_P101093	COPZ2	2.84	8.58	4.50e-60	dermis
A_32_P141238	ANO2	2.84	5.73	3.40e-46	dermis
A_24_P865	CEP85L	2.83	6.90	1.05e-48	dermis
A_24_P88763	LOXL3	2.83	6.45	4.56e-51	dermis
A_23_P374844	GAL	2.82	9.90	4.59e-04	dermis
A_24_P131173	C1orf115	2.82	5.78	7.23e-56	dermis
A_23_P10647	CYTL1	2.82	4.86	2.61e-73	dermis
A_23_P50919	SERPINE2	2.82	6.02	1.42e-31	dermis
A_23_P334883	SHANK2	2.82	5.04	1.38e-22	dermis
A_23_P120629	ASIP	2.81	5.89	2.30e-55	dermis
A_24_P317762	LY6E	2.81	8.62	5.65e-53	dermis
A_23_P257583	DENND2A	2.81	5.64	6.37e-46	dermis
A_23_P162300	IRAK3	2.81	5.22	7.70e-56	dermis
A_23_P116642	SLC26A10	2.80	6.10	3.03e-46	dermis
A_23_P151975	RHCG	2.80	7.05	5.70e-19	dermis
A_23_P52207	BAMBI	2.80	8.28	1.12e-23	dermis
A_23_P143694	SOX10	2.80	5.38	2.07e-54	dermis
A_23_P50786	CLIP3	2.80	6.44	2.48e-50	dermis
A_23_P161352	HACD1	2.80	5.36	1.43e-43	dermis
A_23_P214208	CNR1	2.79	5.07	1.31e-51	dermis
A_23_P416965	FAM149A	2.79	5.96	7.38e-47	dermis
A_23_P41734	RNF130	2.78	9.36	8.66e-78	dermis
A_23_P434919	RAB42	2.78	5.16	1.36e-41	dermis
A_24_P133905	CCL23	2.78	4.82	5.59e-34	dermis
A_23_P35414	PPP1R3C	2.78	8.61	1.21e-35	dermis
A_32_P77098	TMEM200B	2.78	5.58	2.43e-46	dermis
A_24_P706340	FAM155A	2.78	5.32	1.17e-47	dermis
A_24_P931443	GPR68	2.77	8.37	8.12e-54	dermis
A_23_P18692	ADH5	2.77	7.55	4.82e-57	dermis
A_23_P435407	GPC4	2.77	6.55	4.72e-63	dermis
A_23_P216489	GNE	2.77	8.52	6.12e-67	dermis
A_23_P148990	HMCN1	2.76	5.57	1.93e-49	dermis
A_23_P71867	IL11RA	2.76	9.01	4.91e-59	dermis
A_23_P151778	CMA1	2.76	5.36	4.00e-34	dermis
A_32_P167471	CLMN	2.75	6.06	6.80e-53	dermis
A_24_P360722	DIP2C	2.75	6.34	5.33e-51	dermis
A_23_P41804	NKD2	2.74	9.49	4.04e-39	dermis
A_24_P96403	RUNX1	2.74	7.74	8.28e-30	dermis
A_23_P423108	TDRD10	2.74	5.88	7.33e-50	dermis
A_23_P5131	ISYNA1	2.74	7.23	1.32e-45	dermis
A_23_P373521	HAND2	2.74	4.85	2.75e-21	dermis
A_24_P876408	C11orf95	2.73	6.44	1.76e-52	dermis
A_24_P149124	NREP	2.73	9.03	1.59e-54	dermis
A_32_P224525	COL6A6	2.73	4.94	5.69e-32	dermis
A_23_P86731	ZNF239	2.73	5.00	9.11e-37	dermis
A_23_P60627	ALOX15B	2.73	10.19	2.53e-09	dermis
A_23_P51231	RUNX3	2.72	7.49	2.07e-47	dermis
A_24_P71700	ZBTB47	2.72	10.04	6.72e-61	dermis
A_23_P408376	HSPA12A	2.72	7.98	2.08e-56	dermis
A_23_P422933	ARHGAP20	2.72	5.02	6.45e-41	dermis
A_24_P54390	RASGRP3	2.72	5.22	1.15e-49	dermis
A_23_P73429	HCLS1	2.72	8.88	2.31e-72	dermis
A_23_P205959	ALDH1A3	2.71	6.43	4.03e-21	dermis
A_23_P429383	HOXD9	2.71	6.15	6.14e-51	dermis
A_23_P41854	CARD6	2.71	7.40	9.17e-37	dermis
A_23_P63010	CERS2	2.71	7.76	4.53e-52	dermis
A_23_P14157	DZIP1	2.70	5.22	9.06e-33	dermis
A_23_P50946	RAMP1	2.70	9.30	6.19e-55	dermis
A_23_P146512	GOLM1	2.70	6.14	3.00e-47	dermis
A_24_P122337	SYTL4	2.70	5.15	4.41e-44	dermis
A_23_P119916	WNT6	2.70	6.77	2.24e-50	dermis
A_23_P112241	DNAJB5	2.70	7.93	5.30e-49	dermis
A_24_P191781	PARM1	2.69	5.87	5.74e-34	dermis
A_23_P214011	CDH6	2.69	4.94	4.44e-56	dermis
A_23_P92042	ITPR1	2.69	7.81	8.84e-49	dermis
A_24_P237878	MCRIP1	2.69	11.26	2.01e-76	dermis
A_23_P140716	TPSD1	2.69	5.34	4.48e-32	dermis
A_23_P39386	HCST	2.69	9.11	2.02e-64	dermis
A_23_P342727	STARD13	2.68	6.51	1.41e-46	dermis
A_23_P150903	FAR2	2.68	6.40	8.57e-12	dermis
A_23_P214603	FLOT1	2.68	9.10	1.48e-77	dermis
A_24_P262127	RRAD	2.68	5.97	1.20e-30	dermis
A_23_P76774	GSC	2.68	5.06	9.70e-41	dermis
A_23_P121564	GUCY1B1	2.67	4.90	1.95e-75	dermis
A_23_P105465	CMKLR1	2.67	5.21	6.34e-61	dermis
A_23_P6066	CPXM1	2.67	5.62	3.92e-36	dermis
A_23_P92730	HSPB3	2.67	7.09	3.52e-30	dermis
A_23_P53476	LDHB	2.67	10.96	5.46e-65	dermis
A_32_P40288	TMEM200A	2.66	5.80	1.65e-33	dermis
A_23_P118122	RGS11	2.66	7.14	3.37e-54	dermis
A_23_P30913	HLA-DPA1	2.66	11.50	4.08e-60	dermis
A_23_P401547	NECTIN3	2.66	6.00	5.29e-48	dermis
A_23_P99275	KLRB1	2.66	5.27	6.12e-41	dermis
A_23_P401472	CHRM3	2.66	5.20	1.57e-27	dermis
A_23_P206022	ITGA11	2.66	7.02	6.31e-52	dermis
A_23_P328545	GABRP	2.66	7.10	2.56e-35	dermis
A_23_P366812	AQP5	2.65	8.62	1.63e-18	dermis
A_23_P10206	HAS2	2.65	4.75	1.39e-50	dermis
A_32_P103695	FAM92A	2.65	5.90	1.86e-52	dermis
A_23_P39076	RRAS	2.65	9.46	2.02e-70	dermis
A_23_P357284	GPR4	2.64	5.10	3.88e-44	dermis
A_23_P82523	ABCB1	2.64	5.04	6.69e-38	dermis
A_23_P160720	BATF3	2.64	5.38	6.57e-48	dermis
A_23_P112289	TMOD1	2.64	5.50	6.06e-48	dermis
A_23_P323180	HOXD3	2.63	5.34	5.15e-59	dermis
A_23_P43350	MLANA	2.63	7.45	4.17e-32	dermis
A_24_P133584	MFGE8	2.63	7.69	6.34e-61	dermis
A_23_P19624	BMP6	2.63	5.99	4.53e-38	dermis
A_24_P416997	APOL3	2.62	6.31	1.80e-40	dermis
A_23_P131676	ACKR3	2.62	9.48	1.67e-37	dermis
A_23_P32805	GRID1	2.62	5.28	6.36e-38	dermis
A_24_P309095	RELN	2.61	4.67	4.74e-41	dermis
A_23_P167005	GPR160	2.61	5.75	2.21e-45	dermis
A_24_P295590	RASSF4	2.61	6.82	3.81e-47	dermis
A_32_P175301	DENND3	2.61	8.78	1.37e-65	dermis
A_32_P60065	F2RL2	2.61	5.57	3.32e-48	dermis
A_23_P89431	CCL2	2.61	8.39	2.64e-32	dermis
A_24_P169343	PRXL2C	2.61	6.84	2.84e-51	dermis
A_24_P362595	PAX3	2.61	5.14	5.35e-57	dermis
A_24_P541919	DENND5B	2.60	5.77	1.83e-45	dermis
A_24_P172481	TRIM22	2.60	7.00	8.37e-54	dermis
A_23_P145408	FUCA2	2.60	8.38	1.44e-57	dermis
A_23_P29953	IL15	2.60	6.83	5.02e-45	dermis
A_24_P194688	MICU3	2.60	5.60	1.68e-41	dermis
A_24_P383609	NANOS1	2.60	6.65	3.35e-24	dermis
A_23_P88880	ZNF423	2.59	5.09	2.22e-25	dermis
A_23_P214627	AIF1	2.59	9.70	4.42e-55	dermis
A_23_P64898	KLRG1	2.59	5.51	9.28e-51	dermis
A_24_P233786	FAM129A	2.59	9.95	1.73e-70	dermis
A_24_P592012	ZBTB46	2.59	5.37	2.87e-40	dermis
A_23_P29185	TTC28	2.59	6.70	1.48e-64	dermis
A_32_P208403	GNG2	2.59	5.74	2.51e-50	dermis
A_23_P255884	GSN	2.59	13.54	2.92e-63	dermis
A_24_P11462	AZIN2	2.59	6.15	5.50e-53	dermis
A_23_P314250	FAM78A	2.58	5.20	5.49e-36	dermis
A_23_P123596	GLDC	2.58	5.61	1.46e-08	dermis
A_23_P58396	PDGFC	2.58	7.43	2.23e-44	dermis
A_24_P184555	PXN	2.57	11.05	9.57e-82	dermis
A_24_P42136	KRT18	2.57	8.16	7.15e-29	dermis
A_23_P127911	PAMR1	2.57	7.68	6.50e-25	dermis
A_24_P364296	STX2	2.56	7.52	1.66e-57	dermis
A_24_P231829	BHMT2	2.56	4.94	3.28e-40	dermis
A_23_P98844	ARHGEF25	2.56	5.98	7.33e-44	dermis
A_23_P211039	ADAMTS1	2.56	7.46	1.35e-47	dermis
A_23_P10542	HTRA3	2.56	5.16	1.60e-31	dermis
A_23_P362148	DNER	2.56	5.52	2.30e-18	dermis
A_24_P228130	CCL3L3	2.55	4.98	1.37e-48	dermis
A_23_P55998	SLC1A5	2.55	5.91	5.77e-44	dermis
A_23_P113034	LRMDA	2.55	5.05	1.06e-51	dermis
A_23_P213699	NRG2	2.55	6.30	1.16e-36	dermis
A_23_P167367	PITX2	2.55	5.17	8.30e-40	dermis
A_23_P62999	EXTL1	2.55	5.63	8.23e-34	dermis
A_23_P147025	RAB33A	2.55	5.61	1.34e-37	dermis
A_23_P217428	ARHGAP6	2.55	4.92	5.49e-35	dermis
A_24_P296808	PNMA8A	2.55	6.72	2.10e-23	dermis
A_23_P162449	SRGAP1	2.54	7.10	3.23e-42	dermis
A_23_P250102	CAND2	2.54	6.33	4.96e-46	dermis
A_23_P342744	LIX1L	2.54	5.88	1.59e-44	dermis
A_24_P176079	WASF3	2.54	6.53	6.77e-43	dermis
A_23_P53467	IKBIP	2.53	6.50	1.25e-49	dermis
A_23_P27584	MYADM	2.53	8.03	1.64e-53	dermis
A_23_P138938	PGR	2.53	4.54	1.04e-39	dermis
A_32_P187571	SCN2B	2.53	4.76	3.12e-27	dermis
A_23_P214244	ENPP5	2.53	5.02	5.64e-36	dermis
A_23_P151710	PTGER2	2.52	4.79	2.08e-36	dermis
A_32_P50066	MAP9	2.52	5.48	1.49e-43	dermis
A_24_P95154	TUSC3	2.52	7.79	1.08e-32	dermis
A_23_P344555	NEDD9	2.52	5.46	2.94e-43	dermis
A_23_P106042	CMTM5	2.52	5.09	1.52e-42	dermis
A_32_P87697	HLA-DRA	2.52	10.61	1.69e-44	dermis
A_24_P183664	TRIL	2.51	8.00	2.93e-16	dermis
A_23_P200685	MARC2	2.51	6.12	2.99e-50	dermis
A_23_P55544	CCBE1	2.51	5.18	4.42e-30	dermis
A_23_P105957	ACTN1	2.51	9.83	6.99e-26	dermis
A_23_P124837	LRP1	2.51	7.60	2.21e-50	dermis
A_23_P256413	CMTM7	2.51	8.80	2.49e-32	dermis
A_23_P210482	ADA	2.50	10.01	3.15e-44	dermis
A_23_P80040	PROCR	2.50	8.76	1.83e-40	dermis
A_24_P370472	HLA-DRB4	2.50	9.18	3.36e-48	dermis
A_23_P212715	CBLB	2.50	7.49	5.62e-45	dermis
A_24_P398940	CASC4	2.50	8.56	2.90e-45	dermis
A_32_P160561	DOK6	2.50	4.79	2.42e-31	dermis
A_32_P351968	HLA-DMB	2.50	9.71	6.83e-39	dermis
A_24_P236799	RAB31	2.50	8.25	1.76e-38	dermis
A_23_P253484	AADAT	2.49	5.18	3.23e-29	dermis
A_23_P216282	ARHGEF10	2.49	10.09	3.93e-63	dermis
A_23_P63751	PRDX3	2.49	7.96	1.56e-43	dermis
A_23_P384748	PLEKHH2	2.49	6.75	6.09e-38	dermis
A_24_P810697	MXRA7	2.48	6.86	1.17e-58	dermis
A_24_P77968	FLNC	2.48	5.73	1.29e-40	dermis
A_24_P223124	FNDC3B	2.48	7.99	1.02e-45	dermis
A_23_P44964	FAM171A1	2.48	7.23	4.74e-45	dermis
A_23_P210164	HOXD8	2.47	6.02	1.13e-27	dermis
A_23_P160460	UAP1	2.47	6.57	8.91e-34	dermis
A_24_P218265	TNFRSF10B	2.47	7.75	8.70e-48	dermis
A_23_P139500	BHLHE41	2.47	7.66	1.06e-46	dermis
A_23_P35617	PLCE1	2.47	6.24	6.16e-29	dermis
A_24_P557479	XAF1	2.47	7.05	1.88e-36	dermis
A_23_P394395	JPH2	2.47	6.28	2.51e-35	dermis
A_23_P363954	THRSP	2.47	6.36	1.53e-07	dermis
A_23_P83838	CA8	2.46	4.85	4.15e-46	dermis
A_23_P131846	SNAI1	2.46	6.54	1.65e-41	dermis
A_23_P132159	USP18	2.46	5.91	3.16e-34	dermis
A_23_P159893	CHRDL1	2.45	6.82	2.16e-39	dermis
A_32_P25437	SLC12A2	2.45	8.08	2.64e-21	dermis
A_23_P38567	SPECC1	2.45	7.32	2.28e-29	dermis
A_23_P34345	VCAM1	2.45	4.99	6.73e-30	dermis
A_23_P120953	SERHL2	2.45	8.93	2.16e-12	dermis
A_23_P74278	PDE4B	2.45	6.74	7.97e-34	dermis
A_23_P304524	DCLK2	2.45	5.09	1.82e-37	dermis
A_23_P344451	HDGFL3	2.45	6.76	5.74e-49	dermis
A_23_P121527	KLHL5	2.44	5.71	6.15e-64	dermis
A_24_P14634	EMID1	2.44	6.35	2.63e-29	dermis
A_23_P71328	MATN2	2.44	8.45	5.78e-70	dermis
A_23_P126939	RAB29	2.44	6.76	8.08e-46	dermis
A_24_P277657	GMPR	2.44	5.51	8.90e-47	dermis
A_24_P116710	RAMP2	2.43	4.48	2.44e-35	dermis
A_23_P81280	BTNL9	2.43	5.04	3.07e-31	dermis
A_23_P40866	ZBTB20	2.43	8.32	2.59e-57	dermis
A_23_P68106	TMSB10	2.43	12.38	9.88e-74	dermis
A_23_P129246	PLEKHO2	2.43	7.84	1.97e-44	dermis
A_23_P430658	HEYL	2.43	6.23	2.15e-41	dermis
A_23_P427760	PIWIL4	2.42	5.53	1.45e-36	dermis
A_23_P159907	MAGED4B	2.42	5.54	1.72e-32	dermis
A_23_P429977	KCNQ1	2.42	7.04	1.46e-31	dermis
A_24_P366749	ATP8B2	2.41	5.51	3.92e-35	dermis
A_32_P52609	LPIN1	2.41	9.27	2.39e-23	dermis
A_24_P497464	SOX9-AS1	2.41	6.64	5.31e-20	dermis
A_24_P41850	MASP1	2.41	4.65	7.38e-31	dermis
A_24_P214598	PPM1K	2.41	7.07	2.79e-28	dermis
A_24_P941359	RIPOR2	2.40	5.08	1.35e-28	dermis
A_23_P36562	ITGA5	2.40	7.30	5.86e-61	dermis
A_24_P216654	SOAT1	2.40	6.58	1.38e-07	dermis
A_23_P118392	RASD1	2.40	10.05	1.24e-28	dermis
A_23_P26854	ARHGAP44	2.40	7.00	2.54e-33	dermis
A_23_P215720	CFTR	2.40	6.05	2.86e-27	dermis
A_23_P171074	ITM2A	2.40	10.76	8.47e-33	dermis
A_23_P410613	TMEM263	2.40	8.68	1.79e-39	dermis
A_24_P371281	SLC35G2	2.40	5.40	1.30e-33	dermis
A_24_P161036	ACOT1	2.40	10.38	3.29e-17	dermis
A_23_P205046	ANKRD10	2.40	7.03	3.04e-40	dermis
A_23_P342138	ADAMTSL1	2.39	6.42	4.68e-38	dermis
A_23_P357351	MPV17L	2.39	5.02	2.03e-33	dermis
A_23_P54968	ST6GALNAC1	2.39	5.19	7.18e-45	dermis
A_24_P7600	FBXL7	2.39	5.97	3.03e-44	dermis
A_23_P124742	CHKA	2.39	8.22	5.49e-61	dermis
A_23_P360797	NTF3	2.39	5.88	1.64e-46	dermis
A_23_P366936	KRT6C	2.39	9.84	5.51e-05	dermis
A_23_P59637	DOCK4	2.39	6.40	2.55e-39	dermis
A_23_P339119	ACSS3	2.38	6.24	9.15e-31	dermis
A_23_P27306	COLEC12	2.38	7.25	1.44e-32	dermis
A_24_P386746	RBP5	2.38	5.01	3.00e-38	dermis
A_24_P350589	RNF150	2.38	5.34	1.54e-25	dermis
A_23_P59950	SLC39A14	2.38	8.12	8.18e-38	dermis
A_24_P413126	PMEPA1	2.38	9.37	6.41e-55	dermis
A_23_P76622	DCT	2.38	7.67	5.60e-31	dermis
A_32_P375286	ZNF660	2.38	5.00	1.05e-39	dermis
A_24_P364838	SLC9A3R2	2.37	8.41	6.57e-50	dermis
A_23_P7325	BST1	2.37	5.89	2.46e-41	dermis
A_23_P258887	ALDH1L1	2.37	5.38	1.95e-21	dermis
A_23_P120227	LBH	2.37	7.37	4.49e-40	dermis
A_23_P68031	STAT4	2.37	5.24	3.08e-52	dermis
A_23_P157117	CREB5	2.37	5.74	4.12e-24	dermis
A_23_P66137	SOX8	2.37	7.88	7.00e-48	dermis
A_23_P110412	TMEM150C	2.36	5.70	4.48e-51	dermis
A_24_P197537	PDE8B	2.36	7.20	2.94e-37	dermis
A_24_P406986	SLC43A3	2.36	6.79	1.04e-34	dermis
A_23_P88522	NMB	2.36	8.80	1.23e-51	dermis
A_23_P47034	HHEX	2.36	5.30	2.26e-39	dermis
A_24_P295010	SERPINB9	2.36	5.88	5.07e-33	dermis
A_23_P258190	AKR1B1	2.36	7.79	2.67e-37	dermis
A_23_P368259	EID2B	2.35	5.10	2.56e-42	dermis
A_24_P343233	HLA-DRB1	2.35	11.61	4.28e-55	dermis
A_24_P156490	KCNMA1	2.35	5.66	1.21e-42	dermis
A_23_P358709	AHRR	2.34	5.74	9.66e-37	dermis
A_23_P110196	HERC5	2.34	4.86	1.15e-45	dermis
A_23_P133543	KLHL3	2.34	7.24	2.03e-36	dermis
A_23_P208389	AXL	2.34	9.31	5.10e-58	dermis
A_23_P39840	VAMP5	2.34	8.45	2.79e-64	dermis
A_32_P47754	SLC2A14	2.33	6.88	4.21e-31	dermis
A_23_P210176	ITGA6	2.33	9.04	1.85e-44	dermis
A_23_P149121	DIRAS3	2.33	5.34	3.59e-27	dermis
A_23_P168788	PLOD3	2.33	9.70	5.10e-70	dermis
A_23_P407096	ZNF366	2.33	5.38	3.67e-34	dermis
A_24_P316939	LRRFIP1	2.33	8.57	3.05e-52	dermis
A_23_P96285	REEP1	2.33	6.19	2.79e-33	dermis
A_23_P137173	TMSB15A	2.33	4.81	7.10e-26	dermis
A_23_P153676	TLE2	2.33	8.92	5.02e-49	dermis
A_32_P181527	AARD	2.32	5.16	6.30e-20	dermis
A_24_P321525	RERG	2.32	7.98	6.40e-45	dermis
A_23_P45099	HLA-DRB5	2.32	10.27	2.41e-39	dermis
A_32_P85999	CDH13	2.32	7.65	2.83e-38	dermis
A_32_P156851	RCAN2	2.32	9.80	1.43e-47	dermis
A_23_P24157	PYROXD2	2.31	6.25	1.95e-35	dermis
A_23_P93032	ZBED3	2.31	9.43	4.16e-53	dermis
A_23_P144005	SSUH2	2.31	6.25	4.00e-32	dermis
A_23_P111724	RUNDC3B	2.31	5.62	4.97e-42	dermis
A_23_P393620	TFPI2	2.31	5.01	4.55e-31	dermis
A_23_P203173	IL10RA	2.30	7.74	9.97e-40	dermis
A_23_P218237	LCAT	2.30	7.20	8.02e-34	dermis
A_23_P167017	POPDC2	2.29	8.39	7.59e-41	dermis
A_23_P147805	UPP1	2.29	6.52	3.66e-34	dermis
A_23_P252306	ID1	2.29	11.33	1.98e-38	dermis
A_23_P401700	APBB1IP	2.29	6.38	2.76e-40	dermis
A_23_P98410	CD3G	2.29	5.73	7.58e-27	dermis
A_23_P27332	TCF4	2.29	11.65	8.96e-71	dermis
A_23_P121374	SEMA5B	2.29	6.76	3.10e-09	dermis
A_23_P3963	CDR2L	2.28	7.45	4.97e-57	dermis
A_23_P149858	ELOVL3	2.28	7.60	3.63e-04	dermis
A_24_P139901	GYPC	2.28	7.64	1.45e-56	dermis
A_32_P37867	SHISAL1	2.28	4.63	2.43e-34	dermis
A_23_P129101	HEXA	2.28	8.93	6.13e-59	dermis
A_23_P158725	SLC16A3	2.28	8.47	4.35e-24	dermis
A_23_P69326	CADPS	2.28	5.28	1.49e-28	dermis
A_23_P41487	TBC1D9	2.28	7.01	3.20e-33	dermis
A_23_P368484	LRRC75A	2.27	6.62	4.50e-36	dermis
A_23_P135990	SLCO2A1	2.27	6.81	3.49e-33	dermis
A_23_P73023	TBC1D1	2.27	7.41	5.04e-52	dermis
A_24_P83787	DISC1	2.27	5.51	8.98e-65	dermis
A_23_P121716	ANXA3	2.26	7.05	7.11e-15	dermis
A_32_P75094	AIFM2	2.26	7.79	1.25e-40	dermis
A_23_P253896	NPNT	2.25	6.56	1.64e-37	dermis
A_23_P211561	MEI1	2.25	6.80	1.93e-27	dermis
A_24_P50245	HLA-DMA	2.25	8.89	5.75e-48	dermis
A_23_P212608	CLSTN2	2.25	5.08	7.39e-19	dermis
A_32_P232559	PRKCQ-AS1	2.24	4.89	1.24e-26	dermis
A_32_P157208	PGM5P4-AS1	2.24	5.97	4.00e-27	dermis
A_24_P37264	RNF144A	2.24	6.41	1.35e-33	dermis
A_23_P45324	TMEM35A	2.24	5.66	1.14e-23	dermis
A_23_P29939	SNCA	2.24	7.40	1.05e-48	dermis
A_23_P130333	TTR	2.23	4.95	1.95e-20	dermis
A_23_P362759	PRDM5	2.23	5.81	8.55e-33	dermis
A_23_P61707	HPSE2	2.23	4.88	1.94e-30	dermis
A_24_P108311	NEDD4L	2.23	7.84	1.05e-27	dermis
A_23_P200001	NEXN	2.23	7.34	4.37e-30	dermis
A_23_P311875	CD6	2.23	5.49	5.06e-22	dermis
A_32_P356316	HLA-DOA	2.23	8.73	5.86e-38	dermis
A_23_P156687	CFB	2.22	6.71	3.68e-25	dermis
A_24_P838448	CASC15	2.22	5.76	2.45e-32	dermis
A_23_P121533	SPON2	2.22	12.30	4.63e-34	dermis
A_23_P80594	PLCL2	2.22	5.07	1.24e-36	dermis
A_23_P389391	SLC12A4	2.22	6.86	1.91e-48	dermis
A_24_P941167	APOL6	2.22	6.42	3.28e-43	dermis
A_24_P390495	CX3CL1	2.22	5.43	1.60e-38	dermis
A_23_P335428	HIBADH	2.22	7.86	9.87e-44	dermis
A_23_P1072	ATP1A1	2.22	11.91	9.38e-34	dermis
A_32_P234145	SHC4	2.21	5.20	8.33e-22	dermis
A_23_P143374	NINL	2.21	8.22	6.57e-46	dermis
A_23_P159237	GPR20	2.21	6.82	1.49e-38	dermis
A_24_P363408	HEY2	2.21	5.16	1.36e-31	dermis
A_23_P24433	CTSF	2.21	11.36	6.94e-51	dermis
A_23_P49448	FA2H	2.21	9.76	3.50e-09	dermis
A_23_P125977	C1QC	2.21	5.11	3.40e-29	dermis
A_23_P128993	GZMH	2.20	5.91	2.70e-26	dermis
A_23_P159382	SEC24D	2.20	7.32	7.95e-34	dermis
A_24_P301557	LPIN2	2.20	6.07	4.80e-33	dermis
A_23_P386320	MELTF	2.20	5.54	1.12e-14	dermis
A_23_P10995	RBMS3	2.20	4.92	1.47e-57	dermis
A_23_P105651	PDZRN4	2.20	6.23	3.51e-15	dermis
A_23_P34144	MAGEH1	2.20	9.10	4.04e-37	dermis
A_23_P77000	VASH1	2.20	8.81	1.38e-38	dermis
A_23_P210253	DGKD	2.19	8.11	3.71e-46	dermis
A_23_P61406	SHC3	2.19	7.53	2.26e-35	dermis
A_24_P940166	PAPSS2	2.19	5.32	1.72e-35	dermis
A_24_P48898	APOL2	2.19	9.54	1.76e-60	dermis
A_24_P208909	TRIM2	2.18	7.08	1.09e-27	dermis
A_23_P216429	ASPN	2.18	6.13	1.57e-22	dermis
A_23_P34537	EPHX1	2.18	7.69	1.55e-58	dermis
A_23_P207003	SEPT4	2.18	4.88	3.21e-22	dermis
A_23_P111311	AKAP12	2.18	5.66	8.35e-26	dermis
A_23_P140434	MYO5C	2.18	8.21	4.25e-45	dermis
A_23_P1962	RARRES3	2.17	9.12	7.28e-58	dermis
A_23_P168211	VOPP1	2.17	7.63	6.58e-49	dermis
A_23_P211345	TBX1	2.17	9.79	7.11e-42	dermis
A_24_P208345	SLC45A3	2.17	7.63	7.41e-47	dermis
A_23_P387630	STARD8	2.17	6.21	2.02e-29	dermis
A_23_P14105	RCBTB2	2.17	7.12	5.62e-34	dermis
A_23_P119943	IGFBP2	2.17	9.09	2.41e-26	dermis
A_23_P415401	KLF9	2.16	9.55	8.29e-32	dermis
A_23_P40611	TCN2	2.16	5.21	2.38e-30	dermis
A_23_P112103	GSDMD	2.16	6.37	8.36e-27	dermis
A_23_P20427	RHOBTB2	2.16	6.79	1.68e-46	dermis
A_23_P142974	ARHGAP25	2.15	7.68	1.22e-27	dermis
A_23_P61057	IL16	2.15	6.27	2.02e-41	dermis
A_24_P169688	MICB	2.15	5.93	4.54e-42	dermis
A_24_P303480	RAB32	2.15	6.57	4.25e-39	dermis
A_24_P84419	VAV2	2.15	6.43	1.36e-40	dermis
A_23_P408285	PRICKLE1	2.15	8.52	2.98e-36	dermis
A_24_P795371	NR2F2-AS1	2.14	4.57	6.40e-25	dermis
A_23_P387537	PRRG3	2.14	5.74	8.19e-29	dermis
A_23_P98900	CCDC92	2.14	7.78	2.17e-36	dermis
A_24_P97825	CCDC69	2.13	5.89	3.48e-28	dermis
A_23_P96590	GPRASP1	2.13	7.94	2.51e-44	dermis
A_23_P83134	GAS1	2.13	9.02	6.17e-31	dermis
A_24_P225679	IRS1	2.12	6.80	1.06e-29	dermis
A_23_P24716	TMEM132A	2.12	8.18	1.20e-19	dermis
A_24_P153568	MPEG1	2.12	6.01	4.77e-22	dermis
A_24_P62783	FABP3	2.12	5.28	3.08e-26	dermis
A_24_P410086	SSBP4	2.12	8.79	5.16e-36	dermis
A_23_P45560	GPR143	2.11	5.54	1.62e-27	dermis
A_23_P166797	RTP4	2.11	6.18	1.13e-23	dermis
A_23_P170453	CST5	2.11	10.18	8.53e-45	dermis
A_23_P32577	DACH1	2.11	6.03	2.20e-11	dermis
A_23_P121480	CD200	2.10	5.67	1.59e-29	dermis
A_23_P44724	CSRP2	2.10	10.49	5.46e-37	dermis
A_23_P67529	KCNN4	2.10	8.86	2.18e-11	dermis
A_23_P216712	TRPM6	2.10	5.19	8.09e-12	dermis
A_24_P44462	TPM1	2.10	8.98	5.66e-23	dermis
A_23_P165657	SLC20A1	2.09	8.31	4.64e-30	dermis
A_23_P43095	ZFHX4	2.09	5.25	4.92e-24	dermis
A_23_P214743	SIM1	2.09	5.82	3.81e-26	dermis
A_23_P156970	MEST	2.09	5.87	3.34e-17	dermis
A_23_P81811	TJAP1	2.09	7.43	1.37e-35	dermis
A_23_P210726	CDC25B	2.09	7.85	5.11e-28	dermis
A_23_P380857	APOL4	2.09	5.91	2.79e-27	dermis
A_23_P502641	SEC22C	2.09	7.08	1.95e-28	dermis
A_24_P44514	CIB1	2.09	8.73	7.38e-31	dermis
A_23_P101992	MARCO	2.09	7.10	2.92e-18	dermis
A_23_P144896	PDLIM7	2.08	7.76	1.80e-32	dermis
A_24_P935986	BCAT1	2.08	5.25	1.38e-21	dermis
A_23_P405815	PYGM	2.08	5.10	6.61e-26	dermis
A_23_P86283	LAPTM5	2.08	7.23	7.87e-28	dermis
A_24_P382319	CEACAM1	2.08	7.49	8.47e-18	dermis
A_23_P135164	UAP1L1	2.08	6.17	4.78e-25	dermis
A_32_P134968	SPTB	2.08	5.92	4.65e-29	dermis
A_24_P409985	TMEM44	2.08	6.14	5.93e-33	dermis
A_23_P42358	FHL5	2.07	4.79	3.60e-21	dermis
A_23_P16722	DOCK10	2.07	6.96	1.65e-32	dermis
A_24_P251599	CAV3	2.07	6.65	2.52e-28	dermis
A_23_P35066	SNX7	2.07	9.36	2.28e-53	dermis
A_32_P105825	MPPED2	2.07	4.75	3.20e-20	dermis
A_23_P22682	ARMCX1	2.07	9.28	3.04e-61	dermis
A_23_P137689	OLFML2B	2.07	6.87	5.81e-33	dermis
A_23_P104199	ITGB1	2.06	8.39	2.90e-46	dermis
A_23_P156180	SLC22A4	2.06	5.59	3.27e-20	dermis
A_23_P129695	VASN	2.06	10.76	1.65e-32	dermis
A_32_P78101	IGSF21	2.06	5.95	2.12e-21	dermis
A_23_P216920	NEK6	2.06	7.21	2.80e-40	dermis
A_32_P38645	RIMS4	2.05	5.32	2.76e-20	dermis
A_24_P376760	CA6	2.05	8.82	7.81e-05	dermis
A_23_P111583	CD36	2.05	9.20	2.90e-17	dermis
A_23_P365412	MFSD4A	2.05	6.24	4.23e-20	dermis
A_24_P10137	RGCC	2.05	8.81	1.57e-22	dermis
A_24_P123408	ABLIM3	2.05	6.35	2.60e-35	dermis
A_23_P115608	ARHGAP21	2.05	6.62	4.70e-29	dermis
A_23_P128351	CRACR2A	2.05	5.17	2.19e-14	dermis
A_23_P12363	ROR1	2.04	6.79	1.33e-39	dermis
A_23_P62932	ATP1B1	2.04	11.79	1.31e-17	dermis
A_32_P83811	FAM47E	2.04	4.92	1.12e-20	dermis
A_23_P111194	SPDEF	2.04	6.63	1.94e-11	dermis
A_24_P23411	ARMCX3	2.04	6.64	2.85e-42	dermis
A_23_P104073	S100A3	2.04	8.75	2.09e-04	dermis
A_23_P85703	SOX13	2.04	5.76	5.26e-29	dermis
A_24_P165450	TTLL7	2.04	5.00	6.50e-18	dermis
A_23_P59388	DST	2.04	7.61	5.72e-50	dermis
A_23_P203299	RCN1	2.03	9.75	7.94e-57	dermis
A_23_P254888	ZYX	2.03	8.38	9.51e-34	dermis
A_23_P321354	TMEM71	2.03	4.99	2.62e-24	dermis
A_23_P16523	GDF15	2.03	7.60	4.58e-20	dermis
A_23_P135548	DPYD	2.03	6.55	3.63e-37	dermis
A_23_P13425	CD81	2.03	13.11	2.84e-44	dermis
A_23_P51699	ARHGEF2	2.02	6.01	3.83e-36	dermis
A_24_P195669	MYO15B	2.02	6.95	5.67e-48	dermis
A_23_P97860	LIPA	2.02	9.41	1.53e-45	dermis
A_24_P272290	PXDC1	2.02	7.07	1.04e-25	dermis
A_23_P204751	ASIC1	2.02	6.31	9.67e-36	dermis
A_23_P52727	NAV2	2.02	8.54	2.63e-22	dermis
A_24_P220485	OLFML2A	2.02	9.91	5.90e-43	dermis
A_23_P70095	CD74	2.02	7.73	1.37e-36	dermis
A_32_P51237	KANK4	2.01	5.46	3.04e-18	dermis
A_24_P94402	MYCN	2.01	5.14	3.27e-13	dermis
A_24_P365975	COL8A2	2.01	7.79	5.35e-39	dermis
A_23_P346800	AVPR2	2.01	4.74	9.15e-31	dermis
A_23_P40718	PARVB	2.01	6.14	1.83e-31	dermis
A_23_P212508	TF	2.00	6.00	3.86e-10	dermis
A_24_P6903	ACTBL2	2.00	9.93	3.38e-29	dermis
A_24_P142305	HBA2	2.00	10.23	9.32e-05	dermis
A_23_P41145	FAM3D	2.00	6.60	1.06e-14	dermis
A_23_P202458	ZNF22	2.00	8.04	1.83e-39	dermis
A_23_P413285	CC2D2A	2.00	5.43	5.77e-40	dermis
A_23_P74547	CD53	1.99	6.24	2.31e-24	dermis
A_23_P91140	PECR	1.99	6.73	3.35e-08	dermis
A_23_P39251	PLIN5	1.99	7.25	4.26e-04	dermis
A_23_P145874	SAMD9L	1.99	6.40	4.50e-21	dermis
A_23_P258769	HLA-DPB1	1.99	11.81	1.35e-38	dermis
A_24_P20120	CCDC88A	1.98	6.43	9.31e-34	dermis
A_23_P102462	FBLN7	1.98	5.24	2.99e-20	dermis
A_23_P151267	LIMA1	1.98	10.23	2.26e-32	dermis
A_23_P69109	PLSCR1	1.98	7.41	6.79e-36	dermis
A_24_P203689	KIF7	1.98	5.10	4.70e-17	dermis
A_24_P935103	ADCY9	1.98	8.11	1.79e-35	dermis
A_24_P243741	ADAM22	1.98	4.76	2.42e-22	dermis
A_23_P139434	PRB2	1.98	5.84	5.34e-10	dermis
A_23_P167920	DLL1	1.97	7.48	1.64e-19	dermis
A_23_P84344	SIGIRR	1.97	9.21	7.49e-52	dermis
A_23_P257111	FBP1	1.97	7.29	2.83e-08	dermis
A_24_P396753	TRIB2	1.97	5.45	5.26e-34	dermis
A_23_P214330	SERPINB1	1.97	9.12	7.77e-41	dermis
A_23_P201459	IFI6	1.97	8.21	1.96e-33	dermis
A_24_P382489	SLC27A1	1.97	10.43	8.09e-44	dermis
A_32_P34444	FHOD3	1.97	7.89	1.68e-28	dermis
A_23_P138168	CNN3	1.97	9.03	4.11e-37	dermis
A_23_P259621	LAT2	1.97	7.93	6.79e-30	dermis
A_23_P48217	APOLD1	1.96	7.15	3.70e-32	dermis
A_23_P126103	CTH	1.96	5.90	6.49e-22	dermis
A_23_P106024	JAG2	1.96	7.65	4.10e-20	dermis
A_23_P27133	KRT15	1.96	13.93	2.22e-14	dermis
A_24_P751074	ETS1	1.96	5.00	1.87e-35	dermis
A_23_P328034	C20orf96	1.95	6.03	6.48e-23	dermis
A_24_P228875	ARHGEF6	1.95	5.08	1.02e-32	dermis
A_23_P122852	SMARCD3	1.95	9.92	1.63e-39	dermis
A_23_P120435	WFDC3	1.95	8.81	1.19e-13	dermis
A_23_P423331	NTNG2	1.95	6.25	6.18e-24	dermis
A_23_P52121	PDZK1	1.95	5.97	5.91e-04	dermis
A_23_P393880	ARFGEF3	1.95	5.22	2.32e-19	dermis
A_23_P500892	TUB	1.95	5.59	2.34e-26	dermis
A_24_P267592	SAMHD1	1.94	5.19	1.38e-22	dermis
A_23_P24774	ABCC8	1.94	5.92	8.27e-18	dermis
A_23_P162547	MYL2	1.94	4.94	7.41e-17	dermis
A_24_P303454	TIAM2	1.94	7.21	1.83e-27	dermis
A_23_P73150	TTC25	1.94	5.38	4.38e-15	dermis
A_23_P18798	PCDHB9	1.94	7.50	1.36e-24	dermis
A_23_P319617	CHST7	1.94	6.51	5.63e-27	dermis
A_23_P42909	TMEM139	1.94	5.53	4.65e-18	dermis
A_23_P502470	IL6ST	1.93	8.14	7.86e-41	dermis
A_23_P373708	KRT18P55	1.93	7.95	1.41e-15	dermis
A_23_P17955	FBXL2	1.93	5.95	1.80e-26	dermis
A_23_P122531	C6orf48	1.93	12.14	4.41e-55	dermis
A_24_P261470	NRXN2	1.93	5.47	6.19e-19	dermis
A_23_P168909	ZFPM2	1.93	5.09	1.74e-24	dermis
A_23_P85800	CD52	1.93	9.79	1.50e-22	dermis
A_23_P38959	VAV1	1.92	6.41	5.76e-20	dermis
A_24_P921321	PTPRJ	1.92	5.90	3.45e-28	dermis
A_23_P431268	PLEKHA6	1.92	8.14	2.33e-25	dermis
A_23_P70060	PLPP1	1.92	10.98	1.53e-49	dermis
A_24_P317907	SORBS1	1.92	8.24	8.83e-25	dermis
A_23_P74290	GBP5	1.92	5.21	4.54e-22	dermis
A_23_P166566	EFCC1	1.92	7.48	8.17e-26	dermis
A_24_P78556	RASSF8	1.92	5.16	1.01e-14	dermis
A_23_P317324	MECOM	1.91	5.31	2.15e-28	dermis
A_23_P415021	METTL7A	1.91	10.98	7.24e-44	dermis
A_23_P55936	FCGRT	1.91	12.44	2.16e-50	dermis
A_23_P31064	MOXD1	1.91	8.32	2.38e-17	dermis
A_24_P347378	ALOX5AP	1.91	5.50	6.18e-24	dermis
A_23_P426663	MITF	1.91	7.22	1.29e-30	dermis
A_23_P113393	APLN	1.91	5.22	3.73e-27	dermis
A_23_P76249	KRT6B	1.90	12.93	7.62e-03	dermis
A_24_P82749	CD37	1.90	5.33	3.91e-22	dermis
A_24_P228149	KRT13	1.90	7.73	2.73e-13	dermis
A_23_P386942	DIRAS1	1.90	6.94	9.78e-26	dermis
A_24_P72064	GHR	1.90	5.99	7.58e-21	dermis
A_23_P343398	CCR7	1.90	5.86	6.07e-14	dermis
A_23_P24884	ST5	1.90	8.53	8.71e-33	dermis
A_23_P58819	RANBP17	1.90	4.97	3.50e-23	dermis
A_23_P145786	MLXIPL	1.89	7.08	5.41e-17	dermis
A_23_P359655	ZNF664	1.89	9.74	1.98e-48	dermis
A_23_P37988	CPNE2	1.89	7.69	7.08e-32	dermis
A_23_P166848	LTF	1.89	4.80	7.96e-09	dermis
A_32_P209960	CIITA	1.89	7.22	3.64e-21	dermis
A_23_P170636	KCNH8	1.89	4.81	2.83e-16	dermis
A_24_P333857	SGIP1	1.88	4.87	4.85e-17	dermis
A_23_P502336	ADGRE2	1.88	5.45	8.72e-23	dermis
A_24_P77904	HOXA10	1.88	6.53	4.25e-26	dermis
A_23_P329112	JAK3	1.88	6.14	5.14e-35	dermis
A_23_P168306	WASF1	1.88	7.17	6.32e-25	dermis
A_23_P331748	CD33	1.88	6.69	5.03e-23	dermis
A_23_P44244	SMARCA1	1.88	7.79	1.35e-32	dermis
A_23_P164284	CLDN7	1.87	6.86	9.04e-17	dermis
A_23_P106602	CRISPLD2	1.87	5.57	2.83e-31	dermis
A_23_P141362	FZD2	1.87	5.81	1.77e-29	dermis
A_24_P156113	EHD2	1.87	9.92	5.56e-39	dermis
A_23_P25069	OVOS2	1.87	7.80	2.38e-35	dermis
A_24_P365767	CYBB	1.87	5.66	2.16e-19	dermis
A_23_P125717	NAP1L3	1.87	5.33	2.39e-19	dermis
A_23_P89601	KRT32	1.87	7.06	1.90e-02	dermis
A_23_P120822	UPB1	1.87	5.76	1.59e-06	dermis
A_23_P26945	NAGLU	1.87	9.29	1.83e-37	dermis
A_23_P9415	ACO1	1.86	7.38	5.34e-15	dermis
A_23_P34644	FCGR2B	1.86	5.94	1.22e-21	dermis
A_23_P140907	TMEM8A	1.86	6.90	2.77e-33	dermis
A_24_P70993	CD99	1.86	11.03	5.88e-40	dermis
A_32_P75284	KATNAL1	1.86	8.39	1.17e-26	dermis
A_24_P206047	SLC25A4	1.86	8.63	1.49e-36	dermis
A_24_P243749	PDK4	1.86	7.59	9.17e-14	dermis
A_32_P18470	TCEAL5	1.85	9.92	2.43e-40	dermis
A_23_P354705	ST8SIA1	1.85	5.27	7.79e-25	dermis
A_23_P4041	PCTP	1.85	8.43	4.50e-12	dermis
A_23_P137016	SAT1	1.85	10.99	2.81e-17	dermis
A_23_P134347	CPVL	1.85	7.06	2.16e-18	dermis
A_24_P341019	TMEM230	1.85	7.66	5.82e-32	dermis
A_23_P3302	MNS1	1.85	5.13	1.83e-20	dermis
A_23_P425925	KRT222	1.84	4.97	4.82e-18	dermis
A_23_P423237	SGCG	1.84	5.82	2.47e-16	dermis
A_23_P71530	TNFRSF11B	1.84	4.92	3.11e-18	dermis
A_24_P366787	LINC00982	1.84	5.30	2.87e-20	dermis
A_23_P14174	TNFSF13B	1.84	6.79	1.52e-27	dermis
A_23_P115492	VASH2	1.84	6.44	4.89e-31	dermis
A_24_P357465	TP53INP2	1.83	5.73	7.75e-13	dermis
A_32_P192545	TCEAL6	1.83	10.48	4.26e-39	dermis
A_24_P362193	CD84	1.83	5.19	1.29e-16	dermis
A_23_P43684	BNC2	1.83	5.72	3.42e-17	dermis
A_24_P941268	CA5B	1.83	8.18	1.02e-32	dermis
A_24_P210829	NME4	1.83	7.04	1.99e-27	dermis
A_23_P136573	ST3GAL5	1.83	7.78	1.34e-18	dermis
A_23_P129835	PPP1R1B	1.82	6.43	4.25e-07	dermis
A_32_P125338	FAM43B	1.82	5.69	3.48e-14	dermis
A_23_P39525	FAM124B	1.82	5.46	4.63e-16	dermis
A_32_P83049	EFR3B	1.82	6.77	2.55e-14	dermis
A_32_P44394	AIM2	1.82	4.82	2.30e-14	dermis
A_24_P329353	ORAI2	1.82	5.51	3.28e-21	dermis
A_23_P416711	ST6GALNAC3	1.81	5.31	8.94e-20	dermis
A_23_P137984	S100A10	1.81	12.74	2.81e-32	dermis
A_23_P97932	MSRB2	1.81	9.47	1.18e-27	dermis
A_23_P46606	LPGAT1	1.81	9.05	1.55e-34	dermis
A_23_P147431	LYN	1.81	7.66	6.23e-30	dermis
A_23_P119040	GREB1L	1.81	4.97	6.18e-18	dermis
A_23_P125624	ACOT9	1.81	7.99	4.72e-41	dermis
A_23_P17870	TMEM184B	1.81	11.20	4.31e-42	dermis
A_23_P331479	PPP1R18	1.81	9.53	1.95e-38	dermis
A_24_P56240	CPNE8	1.80	5.43	5.02e-16	dermis
A_24_P191664	GOLIM4	1.80	8.01	8.60e-31	dermis
A_24_P6083	CHCHD10	1.80	9.91	1.21e-20	dermis
A_23_P48585	SALL2	1.80	7.48	3.29e-31	dermis
A_24_P208436	PDE1A	1.79	5.06	1.98e-27	dermis
A_23_P258093	AGPAT1	1.79	9.47	2.27e-18	dermis
A_24_P781615	AOC4P	1.79	5.22	4.94e-10	dermis
A_23_P3014	RNASE6	1.79	6.33	3.60e-17	dermis
A_32_P198325	LRRC75B	1.79	8.21	5.06e-22	dermis
A_23_P130194	PYCR1	1.79	9.39	1.17e-22	dermis
A_23_P25974	TTC7B	1.79	8.35	1.17e-23	dermis
A_23_P130376	PIEZO2	1.78	6.76	4.08e-16	dermis
A_23_P53724	CLSTN3	1.78	6.13	5.78e-08	dermis
A_23_P53176	FOLR1	1.78	7.24	1.07e-17	dermis
A_32_P205110	FOXC1	1.78	8.75	2.30e-09	dermis
A_32_P112493	PKDCC	1.78	7.57	5.14e-16	dermis
A_23_P79134	PLEKHF1	1.78	6.01	3.72e-20	dermis
A_23_P4536	EPB41L3	1.78	6.69	3.25e-26	dermis
A_24_P322395	EGLN2	1.78	7.41	2.54e-24	dermis
A_23_P94501	ANXA1	1.78	12.11	6.79e-23	dermis
A_23_P156497	ELOVL5	1.78	8.15	2.94e-06	dermis
A_32_P146659	ATP6V0E2-AS1	1.77	5.24	3.71e-14	dermis
A_23_P412562	C1orf162	1.77	6.14	8.16e-17	dermis
A_23_P408996	MBOAT1	1.77	7.65	2.10e-17	dermis
A_23_P21092	CALB2	1.76	6.33	1.61e-04	dermis
A_24_P237036	TNFSF14	1.76	5.06	2.74e-15	dermis
A_23_P63038	P3H1	1.76	8.26	2.94e-33	dermis
A_24_P152968	AKR1C1	1.76	9.29	3.72e-21	dermis
A_24_P53976	GLUL	1.76	9.46	1.11e-22	dermis
A_23_P10506	HPGDS	1.76	7.41	7.03e-19	dermis
A_24_P98086	GNA12	1.76	7.52	2.17e-37	dermis
A_24_P912439	AKNA	1.75	4.95	2.60e-13	dermis
A_23_P2814	SMAD9	1.75	6.07	2.76e-27	dermis
A_23_P57199	GGTLC1	1.75	6.82	1.18e-11	dermis
A_23_P320242	KIAA1324L	1.75	7.24	2.91e-14	dermis
A_24_P393740	FYB1	1.75	5.21	8.05e-16	dermis
A_23_P160318	COL16A1	1.75	11.81	1.79e-33	dermis
A_23_P302207	ZNF853	1.75	4.97	2.32e-14	dermis
A_23_P163380	MTHFS	1.74	8.30	7.68e-34	dermis
A_23_P142750	EIF2AK2	1.74	9.53	3.31e-31	dermis
A_23_P200780	TGFBR3	1.74	7.95	1.94e-23	dermis
A_23_P4096	CA4	1.74	4.78	3.45e-20	dermis
A_24_P96474	RTL6	1.74	7.04	1.53e-20	dermis
A_23_P304237	RAPGEF1	1.73	6.33	5.80e-19	dermis
A_23_P117582	JDP2	1.73	10.20	2.96e-28	dermis
A_23_P83298	PRRX2	1.73	9.22	2.47e-24	dermis
A_32_P36694	JAZF1	1.73	7.15	1.30e-20	dermis
A_23_P318904	SERTAD4	1.73	7.82	8.41e-15	dermis
A_23_P160177	ATP1A4	1.73	8.29	1.01e-18	dermis
A_24_P22976	ARRDC2	1.73	8.16	1.55e-17	dermis
A_23_P45185	VEGFD	1.73	5.22	6.10e-12	dermis
A_23_P134663	BAALC	1.72	5.21	8.84e-08	dermis
A_23_P5831	HPCAL1	1.72	7.24	1.03e-24	dermis
A_23_P13713	PRPH	1.72	6.92	8.06e-19	dermis
A_23_P213102	PALLD	1.72	11.00	2.79e-16	dermis
A_23_P130735	SLC6A16	1.72	6.66	6.61e-27	dermis
A_23_P104188	ELF3	1.71	5.93	3.95e-09	dermis
A_23_P85682	NFIA	1.71	9.62	3.03e-43	dermis
A_24_P45446	GBP4	1.71	7.54	4.79e-22	dermis
A_23_P116264	NRGN	1.71	5.47	3.90e-23	dermis
A_23_P152047	SCAMP5	1.71	5.90	1.51e-12	dermis
A_23_P61050	MLKL	1.71	7.31	1.79e-16	dermis
A_24_P82155	ANKDD1A	1.71	4.83	9.06e-12	dermis
A_23_P119698	CD320	1.71	8.69	4.94e-18	dermis
A_23_P75310	ARHGAP22	1.70	6.85	7.61e-23	dermis
A_24_P402438	TGFB2	1.70	5.33	3.25e-19	dermis
A_23_P213857	C7	1.70	7.11	4.60e-21	dermis
A_23_P61466	CD163L1	1.70	5.43	3.79e-16	dermis
A_23_P50217	ZNF671	1.70	6.27	6.45e-11	dermis
A_23_P154566	TOX2	1.70	8.69	5.04e-18	dermis
A_23_P56404	EN1	1.70	7.72	1.86e-13	dermis
A_24_P940086	NXPH3	1.70	5.54	1.40e-12	dermis
A_23_P87049	SORL1	1.70	9.90	1.26e-16	dermis
A_23_P121637	PRSS12	1.70	5.86	3.87e-18	dermis
A_23_P18447	PPARGC1A	1.70	6.51	5.17e-12	dermis
A_23_P41424	SLC39A8	1.70	8.72	4.95e-16	dermis
A_23_P94030	LAMB1	1.69	10.40	4.50e-29	dermis
A_23_P139585	PDE1B	1.69	5.58	2.00e-24	dermis
A_24_P211565	C1QTNF6	1.69	7.74	2.70e-16	dermis
A_23_P30363	P4HA2	1.69	9.78	3.76e-32	dermis
A_23_P102391	SLC40A1	1.69	8.67	1.87e-10	dermis
A_23_P154605	SULF2	1.69	10.90	2.77e-18	dermis
A_23_P361448	SESN3	1.69	5.97	2.19e-13	dermis
A_23_P128613	KDELC1	1.69	6.18	1.37e-19	dermis
A_23_P329890	TMEM136	1.69	7.38	5.55e-20	dermis
A_23_P96271	MYOM1	1.68	6.11	3.45e-15	dermis
A_23_P67971	GALM	1.68	5.97	3.26e-21	dermis
A_23_P253602	BMX	1.68	5.37	6.06e-18	dermis
A_23_P33894	MAGED2	1.68	9.34	3.68e-30	dermis
A_23_P380208	VEPH1	1.68	5.37	1.45e-13	dermis
A_24_P257348	ARL6IP5	1.68	9.84	9.22e-37	dermis
A_23_P346390	DIPK2B	1.68	5.13	2.32e-15	dermis
A_23_P215419	ICA1	1.68	8.25	8.42e-25	dermis
A_23_P156852	ECI2	1.68	9.91	7.00e-32	dermis
A_23_P13364	NUCB2	1.68	9.87	7.58e-28	dermis
A_23_P36322	INPPL1	1.68	8.20	5.05e-16	dermis
A_23_P12477	SCMH1	1.67	6.22	3.46e-18	dermis
A_23_P253301	PFN2	1.67	5.53	2.87e-15	dermis
A_23_P122937	ELMO1	1.67	5.25	2.49e-22	dermis
A_32_P101352	CXorf65	1.67	5.81	2.77e-13	dermis
A_24_P196851	TLN1	1.67	7.71	6.09e-23	dermis
A_23_P121926	SELENOP	1.67	11.41	4.37e-29	dermis
A_23_P25150	HOXC9	1.67	9.84	5.22e-34	dermis
A_23_P168229	TXNDC5	1.67	8.56	1.02e-21	dermis
A_23_P89799	ACAA2	1.67	9.15	1.95e-07	dermis
A_23_P209625	CYP1B1	1.67	9.63	5.27e-05	dermis
A_24_P344961	AMOT	1.66	6.24	1.72e-16	dermis
A_23_P353888	DOCK8	1.66	6.36	9.49e-22	dermis
A_23_P55319	FLOT2	1.66	9.34	6.55e-20	dermis
A_23_P21560	FAM49A	1.66	5.98	9.49e-08	dermis
A_23_P151166	HVCN1	1.66	5.33	5.92e-18	dermis
A_23_P96350	PRAF2	1.66	8.38	7.29e-33	dermis
A_24_P721699	A1BG-AS1	1.65	5.33	3.52e-15	dermis
A_23_P74701	COL24A1	1.65	5.27	2.27e-13	dermis
A_23_P118042	LRRC36	1.65	5.29	1.38e-19	dermis
A_23_P63371	TAL1	1.65	4.84	1.27e-14	dermis
A_23_P216468	SLC1A1	1.65	5.86	3.76e-16	dermis
A_32_P116058	BRD3OS	1.65	8.92	2.89e-30	dermis
A_32_P452655	LGALS9C	1.65	10.04	4.58e-33	dermis
A_23_P51548	MGST3	1.64	12.79	3.54e-33	dermis
A_23_P103361	LCK	1.64	5.47	5.74e-18	dermis
A_23_P12680	PSAP	1.64	10.92	1.05e-28	dermis
A_23_P8754	AASS	1.64	6.83	7.37e-21	dermis
A_23_P105227	ME3	1.64	5.29	1.13e-27	dermis
A_23_P90679	STRADB	1.64	6.25	3.34e-12	dermis
A_24_P80135	PTPN18	1.64	8.08	3.36e-31	dermis
A_23_P216610	SUSD1	1.64	6.15	2.69e-16	dermis
A_23_P79069	RASAL3	1.63	8.35	2.95e-20	dermis
A_23_P96965	SYNC	1.63	7.95	1.53e-20	dermis
A_24_P107859	SPRED1	1.63	6.04	2.17e-18	dermis
A_23_P210210	EPAS1	1.63	12.24	2.15e-29	dermis
A_23_P211207	ADARB1	1.63	9.55	2.09e-23	dermis
A_23_P17134	MAL	1.63	9.85	1.84e-06	dermis
A_24_P228302	CEACAM7	1.63	6.39	1.49e-13	dermis
A_24_P141214	STOM	1.62	10.40	2.32e-15	dermis
A_23_P16834	FNDC4	1.62	5.86	2.19e-08	dermis
A_23_P104804	ZBTB16	1.62	8.89	1.28e-07	dermis
A_24_P239731	B4GALT5	1.62	7.92	7.65e-24	dermis
A_24_P269062	SPRY4	1.62	5.30	5.55e-19	dermis
A_23_P56559	DHRS9	1.62	6.23	7.52e-04	dermis
A_23_P81262	PCDHB4	1.62	5.44	7.45e-12	dermis
A_24_P402825	CACNA2D3	1.62	4.75	4.84e-11	dermis
A_23_P314805	TMEM56	1.62	6.21	1.16e-03	dermis
A_23_P4679	ERF	1.62	6.50	1.58e-12	dermis
A_23_P47704	UCP2	1.61	6.26	1.19e-10	dermis
A_23_P316511	HOXB3	1.61	5.76	9.19e-18	dermis
A_23_P166929	SERPINI1	1.61	5.34	5.17e-16	dermis
A_32_P126375	NHS	1.61	6.15	3.95e-17	dermis
A_24_P418809	GNAS	1.61	12.79	6.19e-42	dermis
A_23_P301855	LSAMP	1.61	5.91	1.35e-12	dermis
A_23_P26847	SOX9	1.61	5.73	8.34e-06	dermis
A_23_P27606	IL27RA	1.61	6.41	5.57e-11	dermis
A_23_P171143	TSPAN6	1.61	8.98	1.29e-11	dermis
A_23_P157875	FCN1	1.60	5.46	7.85e-10	dermis
A_23_P158041	AQP7	1.60	6.13	2.83e-08	dermis
A_23_P149476	EFCAB2	1.60	5.14	1.11e-12	dermis
A_23_P310	MARCKSL1	1.60	6.33	2.22e-11	dermis
A_23_P334608	GUSB	1.60	11.37	3.93e-37	dermis
A_24_P19175	ZNF358	1.60	6.98	1.55e-18	dermis
A_23_P83976	CEP112	1.60	5.86	1.47e-12	dermis
A_23_P111000	PSMB9	1.60	9.53	1.81e-25	dermis
A_23_P92025	CIDEC	1.59	7.50	1.18e-04	dermis
A_23_P152858	COPRS	1.59	10.96	7.02e-30	dermis
A_23_P22444	CFP	1.59	7.66	3.20e-17	dermis
A_23_P144746	ZNF454	1.59	4.87	1.46e-08	dermis
A_23_P315892	ST6GALNAC6	1.59	9.53	3.83e-25	dermis
A_23_P115011	ADAMTSL4	1.59	5.12	1.72e-17	dermis
A_23_P395172	ABHD2	1.59	6.53	2.98e-11	dermis
A_23_P151075	ARHGDIB	1.59	11.58	8.77e-29	dermis
A_24_P277295	RAB43	1.58	8.53	1.45e-26	dermis
A_23_P215744	CTTNBP2	1.58	5.78	3.57e-09	dermis
A_23_P256473	SEMA3C	1.58	6.90	9.53e-10	dermis
A_23_P360079	NCKAP5	1.58	6.89	1.61e-12	dermis
A_23_P79259	SH3BP4	1.58	6.77	5.88e-12	dermis
A_32_P176594	KIAA1614	1.57	5.18	1.74e-10	dermis
A_24_P30194	IFIT5	1.57	7.65	2.96e-14	dermis
A_23_P331670	PYGB	1.57	11.09	8.00e-23	dermis
A_23_P168847	FBXO16	1.57	4.67	1.97e-07	dermis
A_23_P215479	CLIP2	1.56	7.00	2.79e-15	dermis
A_24_P88801	NPHP1	1.56	6.74	2.98e-16	dermis
A_23_P140146	IFI27L2	1.56	11.11	7.85e-20	dermis
A_23_P126908	TNFRSF14	1.56	11.23	6.21e-26	dermis
A_23_P160886	TAS1R1	1.56	4.77	1.49e-08	dermis
A_23_P5983	PLTP	1.56	9.85	6.03e-15	dermis
A_23_P338325	ELK3	1.56	5.90	5.41e-14	dermis
A_23_P99891	TLNRD1	1.56	8.70	1.09e-25	dermis
A_23_P312132	ITGAX	1.56	5.61	1.06e-09	dermis
A_23_P39647	SLC4A3	1.56	6.07	2.41e-06	dermis
A_24_P106112	PKD2	1.56	7.74	1.15e-14	dermis
A_23_P171296	MPP1	1.56	9.25	6.31e-30	dermis
A_23_P307310	ACAN	1.56	6.25	4.43e-08	dermis
A_24_P64233	ALDH1B1	1.56	6.30	3.70e-14	dermis
A_23_P417951	TSPYL5	1.55	8.67	3.54e-20	dermis
A_23_P142830	PLA2R1	1.55	7.85	1.52e-10	dermis
A_24_P3005	SCN9A	1.55	4.92	1.32e-08	dermis
A_23_P86100	KLHDC9	1.55	7.50	3.43e-17	dermis
A_24_P288836	HLA-DPB2	1.55	8.81	2.18e-20	dermis
A_23_P205997	APH1B	1.55	7.38	8.74e-26	dermis
A_23_P164436	ASPA	1.55	7.11	1.77e-09	dermis
A_23_P139786	OASL	1.55	5.18	3.01e-09	dermis
A_23_P46396	PTBP2	1.54	7.33	3.89e-20	dermis
A_23_P98350	BIRC3	1.54	7.09	2.55e-07	dermis
A_23_P99771	PNMA1	1.54	9.96	2.49e-29	dermis
A_23_P91221	PKIG	1.54	6.80	4.98e-14	dermis
A_32_P178499	C16orf86	1.54	5.57	2.43e-11	dermis
A_23_P134953	PLIN2	1.54	8.29	3.18e-05	dermis
A_23_P150064	MMRN2	1.54	8.35	3.16e-15	dermis
A_23_P113701	PDGFA	1.54	6.80	5.18e-11	dermis
A_23_P131375	PQLC3	1.54	8.90	1.41e-23	dermis
A_24_P168398	ZNF177	1.54	6.00	9.52e-09	dermis
A_23_P148047	PTGER4	1.54	7.87	1.47e-13	dermis
A_23_P207387	GHDC	1.53	6.47	7.47e-14	dermis
A_23_P16469	PLAUR	1.53	5.33	1.12e-12	dermis
A_23_P54918	LDHD	1.53	6.98	3.50e-03	dermis
A_23_P392470	NR3C2	1.53	6.48	7.36e-16	dermis
A_23_P65963	BFAR	1.53	8.34	4.77e-11	dermis
A_23_P133694	SLC29A1	1.53	9.59	3.50e-18	dermis
A_23_P56213	GRAMD1A	1.53	4.75	2.58e-08	dermis
A_23_P35349	SVIL	1.53	8.31	2.02e-13	dermis
A_24_P161018	PARP14	1.53	8.27	2.64e-15	dermis
A_23_P9465	FPGS	1.53	6.88	1.54e-15	dermis
A_24_P122921	BCL2L11	1.53	7.70	5.26e-12	dermis
A_23_P167818	FAM184A	1.53	5.31	3.00e-08	dermis
A_23_P41789	SLC27A6	1.53	5.28	7.22e-04	dermis
A_23_P138541	AKR1C3	1.53	10.26	1.18e-13	dermis
A_23_P141730	DSG2	1.53	5.43	4.55e-09	dermis
A_23_P63980	LRFN4	1.52	8.93	4.04e-21	dermis
A_23_P14986	HSD11B2	1.52	9.35	1.44e-10	dermis
A_23_P92499	TLR2	1.52	6.40	2.67e-07	dermis
A_23_P147641	TCEA2	1.52	6.84	6.43e-15	dermis
A_23_P119353	RASIP1	1.52	10.93	7.74e-13	dermis
A_23_P105144	SCUBE2	1.52	6.60	2.04e-11	dermis
A_23_P106973	SEPT9	1.52	13.29	4.25e-24	dermis
A_24_P109214	APOC1	1.52	9.11	1.40e-02	dermis
A_23_P17242	ABHD1	1.52	5.16	3.93e-09	dermis
A_32_P163247	CD8A	1.52	5.50	4.15e-09	dermis
A_23_P334709	FKBP9	1.51	12.50	7.02e-24	dermis
A_24_P79054	TGFB1	1.51	6.52	3.45e-13	dermis
A_23_P108404	AGAP1	1.51	7.56	1.76e-14	dermis
A_24_P169386	FAM228A	1.51	5.26	3.70e-06	dermis
A_23_P312246	CCDC82	1.51	7.61	2.55e-15	dermis
A_24_P399980	HEPH	1.51	6.07	1.70e-12	dermis
A_23_P97309	CASP9	1.51	6.73	1.31e-12	dermis
A_23_P21207	UBA7	1.50	7.44	1.77e-11	dermis
A_24_P297078	APMAP	1.50	7.50	4.77e-03	dermis
A_23_P476	MPZL1	1.50	10.27	2.02e-28	dermis
A_23_P81441	DCANP1	1.50	5.99	8.25e-07	dermis
A_23_P10873	TLR1	1.50	6.17	4.46e-11	dermis
A_23_P367899	EPOR	1.50	4.95	5.83e-09	dermis
A_23_P164691	ICAM3	1.50	8.24	1.63e-18	dermis
A_23_P120566	RRBP1	1.50	9.19	5.29e-17	dermis
A_24_P339944	PDGFB	1.49	6.47	5.53e-13	dermis
A_24_P154080	ECE1	1.49	6.39	1.22e-13	dermis
A_23_P334798	LRRC2	1.49	6.66	2.02e-05	dermis
A_23_P69293	CHDH	1.49	5.98	7.19e-10	dermis
A_23_P6909	ACKR4	1.49	9.25	2.17e-06	dermis
A_23_P110266	NDNF	1.49	5.21	3.94e-13	dermis
A_23_P58266	S100P	1.49	10.61	1.28e-03	dermis
A_23_P133068	ANK2	1.49	5.68	1.24e-10	dermis
A_23_P64661	ARHGAP9	1.49	6.90	1.26e-08	dermis
A_23_P152620	TNFSF13	1.49	5.68	7.66e-09	dermis
A_24_P368575	SLC4A7	1.48	5.32	3.61e-09	dermis
A_24_P158314	GARNL3	1.48	6.80	8.23e-12	dermis
A_24_P784765	CD59	1.48	7.69	9.22e-09	dermis
A_23_P142125	HRC	1.48	5.83	1.20e-17	dermis
A_23_P139486	CDK2AP1	1.48	11.53	8.90e-22	dermis
A_23_P120931	APOBEC3C	1.48	6.19	1.18e-12	dermis
A_23_P45786	COL9A2	1.48	6.38	1.08e-09	dermis
A_23_P158277	TMCO4	1.48	6.93	5.62e-13	dermis
A_32_P98227	LDB3	1.48	6.48	3.48e-10	dermis
A_23_P343411	AGRN	1.48	8.24	4.07e-20	dermis
A_23_P65983	CCDC102A	1.47	7.73	1.74e-15	dermis
A_23_P106773	SULT1A2	1.47	9.27	5.39e-24	dermis
A_23_P14515	ACOT4	1.47	6.66	6.03e-04	dermis
A_23_P52986	VWCE	1.47	7.60	4.38e-09	dermis
A_24_P181295	ARMH4	1.47	6.18	4.36e-10	dermis
A_23_P150394	FXYD6	1.47	7.52	4.05e-06	dermis
A_23_P257003	PCSK5	1.47	8.82	1.10e-10	dermis
A_24_P71244	PIK3CD	1.47	5.73	1.88e-08	dermis
A_24_P390668	FMNL1	1.47	5.22	3.55e-06	dermis
A_24_P391526	MAGED1	1.46	8.96	1.13e-15	dermis
A_23_P214139	REV3L	1.46	9.29	1.32e-20	dermis
A_32_P225854	SPRED2	1.46	5.15	1.20e-09	dermis
A_23_P310560	NUDT16	1.46	7.26	2.44e-12	dermis
A_23_P14124	RASL11A	1.46	6.78	1.16e-11	dermis
A_23_P41765	IRF1	1.46	6.15	6.11e-09	dermis
A_23_P218770	RAC2	1.46	7.63	7.35e-17	dermis
A_23_P68327	CFAP36	1.46	9.82	1.37e-20	dermis
A_23_P110624	CTNND2	1.46	5.69	5.84e-03	dermis
A_32_P80068	CLEC2D	1.45	7.74	4.37e-20	dermis
A_24_P304071	IFIT2	1.45	6.89	7.08e-10	dermis
A_24_P165656	PRKD3	1.45	7.50	6.73e-11	dermis
A_23_P200138	SLAMF8	1.45	6.86	1.60e-07	dermis
A_24_P77364	BOLA3	1.45	10.30	3.97e-21	dermis
A_23_P2543	CUX2	1.45	5.06	3.34e-02	dermis
A_32_P191262	ACR	1.45	5.91	5.90e-12	dermis
A_32_P168442	HOTAIR	1.45	6.95	8.82e-07	dermis
A_23_P38677	PRELID3A	1.45	6.33	2.22e-09	dermis
A_24_P250535	TMX4	1.45	9.62	9.82e-25	dermis
A_23_P128663	SACS	1.44	7.73	2.46e-09	dermis
A_23_P406448	RAB9B	1.44	5.15	7.94e-07	dermis
A_23_P345220	SH3PXD2A	1.44	9.98	7.40e-17	dermis
A_23_P209449	FZD7	1.44	8.12	2.43e-07	dermis
A_32_P88415	MYOZ3	1.44	5.90	3.04e-07	dermis
A_23_P132669	GLT8D1	1.44	9.14	4.25e-26	dermis
A_24_P737939	LRRC73	1.44	4.93	1.69e-04	dermis
A_24_P293530	CYP4X1	1.44	6.57	1.32e-05	dermis
A_23_P96761	ACADM	1.44	8.24	2.48e-04	dermis
A_23_P29067	TMPRSS2	1.44	5.76	3.20e-06	dermis
A_23_P31945	IL33	1.43	9.09	5.87e-07	dermis
A_24_P678104	STMN3	1.43	7.27	1.06e-11	dermis
A_24_P317827	TMEM8B	1.43	6.99	2.65e-13	dermis
A_24_P262201	SULT1A4	1.43	9.97	4.02e-22	dermis
A_23_P420196	SOCS1	1.43	6.51	2.71e-09	dermis
A_23_P73589	MSN	1.43	10.91	2.52e-22	dermis
A_32_P161762	RUNX2	1.43	5.49	2.62e-08	dermis
A_23_P376188	BEND7	1.42	5.42	2.22e-09	dermis
A_23_P434890	CARD10	1.42	10.08	3.98e-07	dermis
A_23_P15174	MT1F	1.42	7.46	9.49e-09	dermis
A_24_P354496	WWC2-AS2	1.42	5.50	1.51e-07	dermis
A_23_P416178	CCDC136	1.42	4.80	8.70e-06	dermis
A_23_P500614	TNFRSF8	1.42	6.36	2.38e-08	dermis
A_23_P76102	GDF11	1.42	5.59	5.10e-07	dermis
A_23_P48936	SMAD3	1.42	7.97	6.04e-10	dermis
A_23_P357101	APOBEC3F	1.42	5.69	7.04e-09	dermis
A_23_P59452	AOC1	1.42	5.09	6.66e-08	dermis
A_23_P67980	KLF7	1.42	6.37	2.29e-05	dermis
A_32_P230868	RIPOR1	1.42	9.65	2.56e-16	dermis
A_24_P298360	LTBP3	1.42	8.61	2.36e-08	dermis
A_23_P330461	TMC4	1.42	7.30	1.98e-05	dermis
A_23_P207125	NLGN2	1.42	8.32	5.49e-19	dermis
A_32_P123514	PABPC4L	1.42	4.86	6.44e-06	dermis
A_24_P12435	NCOA7	1.41	8.65	6.16e-10	dermis
A_24_P304051	GSTO1	1.41	10.02	1.01e-10	dermis
A_23_P105409	MAP3K12	1.41	5.50	2.30e-09	dermis
A_24_P287473	SAV1	1.41	9.56	3.54e-19	dermis
A_23_P138524	CPXM2	1.41	9.12	3.25e-10	dermis
A_32_P87531	DNAH14	1.41	4.94	2.00e-06	dermis
A_23_P68970	ARFGAP3	1.41	9.41	2.19e-18	dermis
A_23_P137381	ID3	1.41	9.10	2.13e-10	dermis
A_24_P288685	IL13RA1	1.40	9.34	1.89e-14	dermis
A_23_P337262	APCDD1	1.40	12.24	2.92e-11	dermis
A_23_P129556	IL4R	1.40	10.99	1.17e-09	dermis
A_23_P127948	ADM	1.40	10.01	1.79e-06	dermis
A_32_P162187	C2	1.40	6.96	5.16e-11	dermis
A_23_P50349	TRIP10	1.40	7.91	8.85e-11	dermis
A_23_P19020	SNCAIP	1.39	6.42	5.32e-08	dermis
A_23_P346093	TMC8	1.39	6.60	5.42e-08	dermis
A_23_P25913	DNAL1	1.39	5.32	7.77e-05	dermis
A_23_P146551	MOB3B	1.39	7.33	3.28e-10	dermis
A_23_P500741	CBFA2T3	1.39	7.86	5.30e-12	dermis
A_23_P204801	SLC41A2	1.39	4.97	8.79e-05	dermis
A_23_P25121	FKBP11	1.39	8.55	2.43e-08	dermis
A_23_P136683	HLA-DQB1	1.39	9.28	7.87e-07	dermis
A_23_P217564	ACSL4	1.39	6.24	2.26e-10	dermis
A_23_P422724	PPIC	1.39	9.46	1.03e-11	dermis
A_23_P426021	SEL1L3	1.38	6.69	7.23e-09	dermis
A_23_P53588	WNT5B	1.38	5.37	4.81e-08	dermis
A_23_P34126	BGN	1.38	6.74	3.11e-10	dermis
A_23_P48740	DIO2	1.38	8.30	5.42e-04	dermis
A_23_P26325	CCL17	1.38	6.61	1.05e-02	dermis
A_23_P87791	ACACB	1.38	5.04	1.45e-04	dermis
A_23_P75380	AIP	1.38	9.00	3.04e-17	dermis
A_23_P218190	CAPN3	1.38	8.26	2.22e-10	dermis
A_23_P64044	FERMT3	1.37	5.42	1.06e-05	dermis
A_23_P254079	STBD1	1.37	4.99	1.54e-04	dermis
A_23_P26865	MYH3	1.37	6.82	9.87e-03	dermis
A_23_P31921	ASS1	1.37	7.58	1.61e-06	dermis
A_23_P148556	ABCD1	1.37	4.99	4.93e-09	dermis
A_24_P602871	SAMD5	1.37	6.57	1.38e-03	dermis
A_23_P63897	CTBP2	1.37	8.92	2.52e-24	dermis
A_23_P389118	ANO6	1.37	8.94	6.76e-13	dermis
A_24_P160969	TP53I11	1.37	5.67	9.49e-09	dermis
A_23_P362183	ANKS6	1.37	9.18	1.58e-12	dermis
A_23_P122815	CALU	1.36	8.19	3.14e-15	dermis
A_23_P88602	MEIS2	1.36	6.32	1.02e-09	dermis
A_23_P367405	PCBD1	1.36	9.74	4.21e-14	dermis
A_23_P367043	CDC14C	1.36	5.90	6.08e-07	dermis
A_23_P138717	RGS10	1.36	11.08	2.32e-15	dermis
A_23_P126008	MAST2	1.36	7.69	7.35e-12	dermis
A_23_P83579	ARNT2	1.36	6.16	6.25e-05	dermis
A_23_P80048	FER1L4	1.35	7.40	7.31e-03	dermis
A_24_P340066	ELF4	1.35	9.13	4.75e-09	dermis
A_23_P112260	GNG10	1.35	9.20	1.07e-18	dermis
A_23_P254863	NIM1K	1.35	4.87	2.18e-04	dermis
A_24_P633902	RNF115	1.35	8.10	3.08e-18	dermis
A_23_P142447	MYO1F	1.35	7.76	1.90e-07	dermis
A_24_P29401	PIK3R1	1.35	9.66	9.04e-12	dermis
A_23_P129221	FAH	1.35	7.37	1.75e-06	dermis
A_24_P291826	SYTL3	1.35	5.75	1.74e-05	dermis
A_23_P166	MOB3C	1.34	6.71	1.11e-06	dermis
A_24_P944299	CDC42BPA	1.34	6.45	6.57e-06	dermis
A_23_P111517	GALNT17	1.34	4.86	2.94e-04	dermis
A_23_P7342	UGT2B10	1.34	7.13	5.02e-03	dermis
A_23_P153026	GAA	1.34	11.91	2.60e-18	dermis
A_24_P296508	SLC43A2	1.34	6.79	5.80e-03	dermis
A_23_P255376	MCUB	1.34	8.08	2.18e-07	dermis
A_23_P58482	MGAT1	1.34	10.27	1.74e-18	dermis
A_23_P407565	CX3CR1	1.34	6.47	4.94e-05	dermis
A_23_P144476	SPRY1	1.33	8.78	2.08e-10	dermis
A_23_P423074	FAM169A	1.33	5.27	6.64e-03	dermis
A_24_P186943	ELN	1.33	6.89	6.31e-07	dermis
A_23_P121602	SAP30	1.33	8.01	2.12e-05	dermis
A_23_P412321	CCR5	1.33	6.38	1.36e-06	dermis
A_23_P207058	SOCS3	1.33	6.01	1.15e-04	dermis
A_23_P49865	YBX2	1.33	7.53	4.86e-06	dermis
A_23_P201047	THBS3	1.33	9.33	2.43e-10	dermis
A_24_P98914	PFKM	1.33	9.57	3.90e-10	dermis
A_23_P502142	FYN	1.32	9.83	4.50e-10	dermis
A_24_P416370	HOXB4	1.32	6.93	1.89e-09	dermis
A_24_P360269	RNASET2	1.32	9.08	2.18e-05	dermis
A_24_P298027	AXIN2	1.32	8.49	5.02e-07	dermis
A_23_P156732	PHF1	1.32	7.66	1.26e-10	dermis
A_24_P4816	GABARAPL1	1.32	7.93	3.10e-05	dermis
A_23_P22614	SEPT6	1.32	8.13	2.70e-08	dermis
A_23_P250478	PDK3	1.32	6.81	3.90e-03	dermis
A_23_P217009	C9orf24	1.31	7.13	8.50e-05	dermis
A_23_P381017	METTL27	1.31	5.15	4.45e-04	dermis
A_23_P42080	TMEM14A	1.31	7.82	2.94e-06	dermis
A_23_P134176	SOD2	1.31	10.06	5.68e-08	dermis
A_23_P422831	FAM189A2	1.31	7.81	2.84e-06	dermis
A_23_P165061	AES	1.31	12.76	5.90e-21	dermis
A_23_P107247	CACNA1G	1.31	6.70	2.46e-05	dermis
A_23_P99747	CDKL1	1.31	7.37	8.63e-08	dermis
A_23_P30163	KLF3-AS1	1.31	6.54	8.07e-06	dermis
A_23_P383819	TBX3	1.31	5.93	2.67e-04	dermis
A_23_P170498	NTAN1	1.30	9.76	4.88e-09	dermis
A_23_P67864	ADCY3	1.30	10.62	7.42e-12	dermis
A_23_P346673	GPRC5C	1.30	7.83	4.01e-05	dermis
A_23_P144453	MRFAP1	1.30	10.72	4.52e-08	dermis
A_23_P214821	EDN1	1.30	9.29	1.68e-04	dermis
A_24_P100551	SH3RF1	1.30	8.22	8.91e-09	dermis
A_23_P97365	LRRC8D	1.30	6.87	1.52e-10	dermis
A_23_P17430	RBM38	1.30	6.15	1.66e-03	dermis
A_32_P94001	FAM92A1P2	1.30	4.81	4.07e-04	dermis
A_24_P19544	STK39	1.29	7.78	4.56e-04	dermis
A_23_P114232	PRDX4	1.29	10.96	2.15e-08	dermis
A_23_P324523	IQCK	1.29	8.66	2.68e-10	dermis
A_23_P145965	TPST1	1.29	8.90	2.63e-06	dermis
A_23_P423864	PHC2	1.29	8.84	6.08e-15	dermis
A_24_P227069	GPAM	1.29	7.68	2.26e-02	dermis
A_23_P120103	KCNS3	1.29	7.69	5.07e-05	dermis
A_24_P398898	MORF4L1	1.29	11.87	1.30e-11	dermis
A_23_P203023	RDX	1.29	6.92	2.19e-04	dermis
A_23_P218646	TNFRSF6B	1.29	5.88	4.44e-04	dermis
A_23_P43157	MYBL1	1.29	5.16	2.21e-04	dermis
A_23_P153945	GTDC1	1.29	7.87	2.58e-05	dermis
A_24_P71661	CRTAP	1.29	5.60	1.23e-03	dermis
A_23_P5301	TFCP2L1	1.28	9.40	1.85e-04	dermis
A_24_P941824	KIF3B	1.28	8.57	7.54e-11	dermis
A_23_P81399	SQSTM1	1.28	10.88	2.61e-09	dermis
A_24_P194886	EHBP1	1.28	9.27	7.83e-07	dermis
A_23_P353014	CACNA2D4	1.28	5.58	7.45e-04	dermis
A_24_P359405	DTX3	1.28	4.95	2.75e-04	dermis
A_23_P212475	SHISA5	1.28	10.33	7.67e-13	dermis
A_23_P158925	ADGRA3	1.28	8.77	1.43e-06	dermis
A_23_P215566	AHR	1.28	9.37	4.09e-07	dermis
A_23_P143274	NRSN2	1.28	5.06	5.79e-04	dermis
A_23_P259594	AKAP7	1.28	6.43	2.06e-04	dermis
A_23_P103765	FCER1A	1.28	9.20	1.90e-03	dermis
A_23_P211428	SMTN	1.28	8.71	1.52e-05	dermis
A_23_P128147	TUBA1B	1.27	13.62	1.96e-10	dermis
A_24_P109652	PEAK1	1.27	9.17	7.79e-10	dermis
A_23_P335981	HOXC12	1.27	6.09	1.23e-02	dermis
A_23_P501722	TSPAN32	1.27	5.06	4.67e-03	dermis
A_24_P237778	MAN1C1	1.27	7.57	8.87e-05	dermis
A_23_P57417	MMP11	1.27	5.19	1.34e-02	dermis
A_24_P150466	SMOC1	1.27	5.64	1.96e-03	dermis
A_23_P258136	MXRA5	1.27	9.75	3.00e-05	dermis
A_32_P7015	TSPAN15	1.27	5.34	3.05e-03	dermis
A_23_P49155	CDH3	1.27	8.14	8.78e-04	dermis
A_23_P60499	ZNF462	1.26	9.46	9.93e-07	dermis
A_23_P318860	APLNR	1.26	4.98	1.70e-02	dermis
A_23_P103465	PLA2G5	1.26	5.78	1.05e-03	dermis
A_23_P154234	POLE4	1.26	9.46	7.29e-09	dermis
A_23_P72961	PRPS1	1.26	8.41	5.58e-05	dermis
A_23_P121665	SORCS2	1.26	4.86	1.35e-04	dermis
A_32_P153071	VIPR2	1.26	4.90	6.51e-04	dermis
A_23_P144807	SEPT8	1.25	7.52	1.46e-03	dermis
A_23_P70571	SLC39A7	1.25	8.65	1.09e-03	dermis
A_23_P501547	ADCY6	1.25	7.58	5.29e-04	dermis
A_32_P313405	LAMA1	1.25	5.23	5.48e-03	dermis
A_23_P23855	POLR3GL	1.25	11.02	2.00e-09	dermis
A_23_P114952	TMEM9	1.25	8.29	1.84e-05	dermis
A_24_P124558	HOXC8	1.25	7.84	4.74e-05	dermis
A_23_P85140	TCEAL2	1.25	7.37	6.03e-04	dermis
A_23_P253317	GPR171	1.25	5.35	8.51e-03	dermis
A_23_P143935	PIGZ	1.25	9.09	1.04e-04	dermis
A_23_P376557	MMP25	1.25	5.45	1.27e-04	dermis
A_23_P380917	SEC11A	1.25	11.88	2.26e-12	dermis
A_24_P187948	BID	1.24	8.21	1.89e-04	dermis
A_23_P157600	DDHD2	1.24	7.27	1.92e-05	dermis
A_24_P102880	NAV1	1.24	4.99	7.64e-03	dermis
A_23_P50535	DMPK	1.24	8.96	1.30e-09	dermis
A_24_P48177	ST3GAL2	1.24	7.99	3.39e-05	dermis
A_23_P25994	LGMN	1.24	6.47	2.23e-03	dermis
A_24_P169896	CEP295NL	1.24	5.36	1.82e-02	dermis
A_23_P15272	ABCC6	1.24	6.06	6.69e-04	dermis
A_23_P361049	MYO1B	1.24	7.46	4.91e-05	dermis
A_23_P12911	C11orf24	1.24	9.40	1.04e-10	dermis
A_23_P140170	SEC23A	1.24	8.65	5.66e-04	dermis
A_23_P125643	ASB9	1.24	6.12	4.92e-03	dermis
A_32_P8813	LINC00926	1.24	7.63	5.54e-06	dermis
A_23_P74778	C1orf54	1.24	10.27	1.70e-07	dermis
A_24_P262407	THRA	1.23	9.48	1.13e-07	dermis
A_23_P5392	TP53I3	1.23	8.15	1.17e-04	dermis
A_23_P155257	FOXP1	1.23	11.58	4.87e-10	dermis
A_23_P1552	CTSC	1.23	7.06	2.37e-04	dermis
A_23_P158596	AGTRAP	1.23	6.34	4.20e-03	dermis
A_23_P139704	DUSP6	1.23	9.27	3.88e-02	dermis
A_32_P45009	IDH1	1.22	9.13	1.76e-02	dermis
A_24_P236091	ENO2	1.22	6.62	1.59e-03	dermis
A_23_P109895	SLC26A6	1.22	7.28	3.78e-04	dermis
A_23_P154507	ITGB1BP1	1.22	10.39	6.15e-05	dermis
A_23_P380181	LMO4	1.22	10.41	2.19e-04	dermis
A_23_P48109	NINJ2	1.22	7.06	6.23e-03	dermis
A_23_P146497	PPP1R26	1.21	6.68	1.24e-02	dermis
A_23_P81241	NDFIP1	1.21	8.80	2.91e-10	dermis
A_23_P124108	ITGAM	1.21	5.95	1.61e-03	dermis
A_23_P68211	SPR	1.21	7.17	1.13e-03	dermis
A_23_P40989	USP13	1.21	6.25	1.76e-03	dermis
A_23_P352950	PNMA5	1.20	7.27	3.75e-04	dermis
A_23_P92967	MOCS2	1.20	8.47	1.29e-09	dermis
A_24_P90097	ADD3	1.20	10.27	3.50e-03	dermis
A_32_P188860	IL17RD	1.20	7.50	6.93e-03	dermis
A_23_P102412	PLEKHA3	1.20	7.30	1.03e-03	dermis
A_23_P368711	LILRB3	1.20	5.98	1.25e-03	dermis
A_23_P55251	ITGA3	1.20	7.12	1.49e-02	dermis
A_23_P23017	C1orf123	1.20	9.39	2.11e-08	dermis
A_23_P63736	LINC00839	1.20	4.98	4.13e-02	dermis
A_23_P210708	SIRPA	1.20	9.14	6.78e-04	dermis
A_23_P4922	ZSWIM9	1.20	9.83	6.29e-05	dermis
A_23_P215634	IGFBP3	1.20	9.45	2.42e-02	dermis
A_23_P30243	ERAP2	1.19	8.42	6.01e-03	dermis
A_32_P179998	DMRTC1	1.19	5.32	3.91e-02	dermis
A_23_P23839	LGR6	1.19	7.58	8.20e-04	dermis
A_23_P63050	UROD	1.19	11.28	1.40e-06	dermis
A_23_P101796	SYDE1	1.19	5.77	4.18e-02	dermis
A_23_P41390	SH3TC1	1.19	5.52	2.64e-02	dermis
A_23_P85716	FCGR2A	1.19	6.81	1.59e-02	dermis
A_32_P79483	FGF14-AS2	1.18	6.56	1.56e-02	dermis
A_23_P88201	PPP2R3C	1.18	9.48	5.90e-08	dermis
A_23_P250735	CBX7	1.18	10.96	2.96e-05	dermis
A_23_P69521	CCNI	1.18	13.24	1.90e-08	dermis
A_23_P151820	RIN3	1.18	6.61	1.13e-02	dermis
A_23_P52806	BACE1	1.18	10.30	1.44e-05	dermis
A_23_P5002	MAP4K1	1.18	5.62	5.92e-03	dermis
A_23_P145711	SUGCT	1.18	4.84	3.72e-02	dermis
A_24_P237927	FAM102B	1.18	6.15	4.29e-04	dermis
A_23_P17855	TRIOBP	1.18	7.72	1.96e-02	dermis
A_23_P123071	CAV2	1.17	8.13	5.10e-03	dermis
A_23_P258393	PPM1M	1.17	7.15	1.76e-03	dermis
A_24_P601972	C2orf74	1.17	6.37	3.02e-02	dermis
A_24_P253827	AP2B1	1.17	6.88	9.09e-04	dermis
A_32_P117313	TRIQK	1.17	7.03	2.02e-02	dermis
A_23_P12343	GSTM3	1.17	11.03	1.38e-02	dermis
A_23_P166508	LINC01315	1.17	10.11	4.37e-04	dermis
A_24_P269779	CHST3	1.17	5.90	2.00e-02	dermis
A_24_P924591	VEZF1	1.16	9.24	3.13e-06	dermis
A_23_P150852	ESYT1	1.16	7.83	2.88e-03	dermis
A_23_P127964	PRCP	1.16	12.58	1.14e-04	dermis
A_23_P209347	ANKRD44	1.16	6.53	2.06e-02	dermis
A_23_P500282	PACS1	1.16	7.85	8.54e-04	dermis
A_23_P137532	PLOD1	1.15	7.50	3.79e-03	dermis
A_24_P82106	MMP14	1.15	8.75	1.09e-02	dermis
A_23_P39718	FEZ2	1.15	8.88	2.76e-03	dermis
A_23_P121082	GBE1	1.15	8.75	7.83e-03	dermis
A_23_P171366	USP11	1.15	9.62	4.97e-06	dermis
A_23_P95130	SLC37A3	1.15	9.28	3.61e-04	dermis
A_23_P37283	CGRRF1	1.15	5.92	2.05e-02	dermis
A_23_P250619	ZDHHC14	1.15	7.34	1.70e-02	dermis
A_23_P333705	NEK3	1.15	7.62	1.85e-02	dermis
A_23_P41987	GFRA3	1.14	7.14	2.19e-02	dermis
A_23_P56734	HNMT	1.14	6.84	5.46e-04	dermis
A_23_P105066	ILK	1.14	9.30	6.37e-04	dermis
A_23_P3663	MCRIP2	1.14	9.41	1.86e-03	dermis
A_23_P408830	CAMKK2	1.14	7.78	2.79e-03	dermis
A_23_P105794	EPSTI1	1.14	4.84	4.61e-02	dermis
A_23_P83931	NET1	1.13	10.91	7.85e-04	dermis
A_23_P49546	GRIN2C	1.13	5.48	2.85e-02	dermis
A_23_P127013	TCF7L2	1.13	5.68	1.29e-02	dermis
A_23_P109345	PTTG1IP	1.13	11.07	2.18e-05	dermis
A_24_P416257	GGA2	1.13	8.55	2.84e-03	dermis
A_23_P258698	MANBA	1.13	7.07	1.76e-02	dermis
A_23_P15402	SAT2	1.13	12.20	2.75e-05	dermis
A_24_P932418	AP2A2	1.12	9.66	1.63e-02	dermis
A_23_P79842	PIGT	1.12	11.66	3.62e-03	dermis
A_23_P4353	WSB1	1.12	11.11	4.35e-03	dermis
A_23_P130974	IQCN	1.12	9.48	2.67e-02	dermis
A_23_P14184	THSD1	1.11	9.78	1.42e-02	dermis
A_23_P82674	NIPSNAP2	1.11	7.55	2.88e-02	dermis
A_24_P148094	LEPROT	1.11	9.34	1.88e-02	dermis
A_23_P14975	ENKD1	1.11	9.03	7.17e-03	dermis
A_23_P347169	MTUS1	1.10	6.95	2.84e-02	dermis
A_24_P132099	HMGN3	1.10	9.57	2.72e-03	dermis
A_23_P157495	PPP3CC	1.10	8.80	3.96e-02	dermis
A_23_P154840	SOD1	1.08	12.93	2.42e-02	dermis

## Sheet: differential expr. epidermis
Supplementary Table S2: List of differentially-expressed genes in epidermis. Differential expression (DE) analysis identified 1164 genes in epidermis that exceed epidermal expression by > 1 logFC at a FDR < 0.05.
ProbeName	Gene symbol	logFC	AveExpr	adj.P.Val	diff_expressed
A_23_P116850	KRT2	-8.25	12.25	5.08e-61	epidermis
A_24_P207828	LCE2B	-8.08	10.36	3.17e-64	epidermis
A_23_P63521	LCE2C	-7.72	10.64	4.48e-61	epidermis
A_23_P5654	IL37	-7.46	9.00	3.16e-86	epidermis
A_23_P34452	LOR	-7.33	13.70	3.35e-54	epidermis
A_24_P51322	FLG	-7.31	11.50	1.10e-59	epidermis
A_23_P324538	LCE3B	-6.35	8.98	1.57e-74	epidermis
A_23_P401774	ELMOD1	-6.07	8.18	5.26e-82	epidermis
A_23_P88177	SERPINA12	-5.96	9.88	3.37e-68	epidermis
A_23_P103617	ANXA9	-5.77	7.57	1.47e-99	epidermis
A_23_P17053	IL36G	-5.50	6.72	1.04e-90	epidermis
A_23_P38696	DSC1	-5.48	11.22	7.85e-65	epidermis
A_23_P115519	LCE3D	-5.45	8.83	2.92e-41	epidermis
A_23_P91970	AADACL2	-5.36	9.72	1.79e-80	epidermis
A_24_P151692	POF1B	-5.31	9.04	6.43e-81	epidermis
A_24_P68783	IL36RN	-5.30	6.95	8.13e-80	epidermis
A_23_P350396	CDSN	-5.20	10.90	3.72e-32	epidermis
A_23_P61637	HAL	-5.19	6.40	1.40e-76	epidermis
A_23_P68436	WFDC12	-5.18	6.41	1.81e-72	epidermis
A_24_P367242	KRTAP19-1	-5.17	9.84	1.13e-31	epidermis
A_23_P152906	ALOX12	-5.13	6.73	1.59e-90	epidermis
A_23_P83634	ALOX12B	-5.08	7.68	7.86e-93	epidermis
A_23_P403488	NLRP10	-4.99	6.10	1.02e-87	epidermis
A_23_P106362	AQP9	-4.96	7.89	1.41e-71	epidermis
A_23_P141802	SERPINB7	-4.83	7.26	6.07e-84	epidermis
A_23_P11644	SPRR2D	-4.75	10.58	1.38e-27	epidermis
A_23_P57118	TGM3	-4.72	7.12	2.46e-65	epidermis
A_23_P135722	BTC	-4.65	8.48	2.32e-88	epidermis
A_23_P8083	LY6G6C	-4.61	11.51	1.05e-54	epidermis
A_23_P51690	RHBG	-4.60	7.32	2.63e-82	epidermis
A_23_P502413	SERPINB4	-4.60	7.56	3.44e-38	epidermis
A_23_P349463	CHP2	-4.57	12.29	7.34e-58	epidermis
A_23_P90453	KRTDAP	-4.57	14.67	2.93e-43	epidermis
A_23_P37088	RDH12	-4.56	9.51	3.23e-50	epidermis
A_23_P417383	ASPRV1	-4.54	14.39	1.17e-35	epidermis
A_23_P402331	WFDC5	-4.52	8.86	1.10e-66	epidermis
A_23_P41344	EREG	-4.50	6.36	6.61e-74	epidermis
A_23_P58009	C3orf52	-4.44	7.83	8.56e-83	epidermis
A_24_P323148	LYPD5	-4.42	9.77	1.14e-56	epidermis
A_23_P69537	NMU	-4.42	9.94	2.70e-71	epidermis
A_23_P41114	CSTA	-4.39	11.06	3.49e-69	epidermis
A_23_P55632	SERPINB3	-4.38	7.48	1.57e-36	epidermis
A_23_P90925	IL36B	-4.35	6.22	2.44e-81	epidermis
A_23_P153480	KLK5	-4.34	10.54	4.50e-42	epidermis
A_23_P80570	AADAC	-4.30	5.96	2.25e-76	epidermis
A_23_P383915	BTBD16	-4.25	8.46	2.08e-73	epidermis
A_24_P357169	EPPK1	-4.22	8.54	2.17e-81	epidermis
A_23_P31996	SLC46A2	-4.20	6.86	1.79e-60	epidermis
A_23_P135257	PRSS3	-4.18	8.50	1.50e-59	epidermis
A_23_P52067	GRHL3	-4.14	9.09	1.90e-63	epidermis
A_23_P107981	SULT2B1	-4.13	9.57	1.80e-44	epidermis
A_23_P254507	HOPX	-4.12	13.20	2.41e-81	epidermis
A_23_P353524	IVL	-4.12	9.25	1.53e-30	epidermis
A_23_P500000	SCEL	-4.11	11.53	4.16e-70	epidermis
A_23_P90407	CASP14	-4.09	6.82	3.65e-85	epidermis
A_23_P52480	CYP2C18	-4.09	6.61	1.81e-73	epidermis
A_24_P68908	NMRAL2P	-4.08	7.63	5.15e-59	epidermis
A_23_P117992	ATP2C2	-4.06	8.56	1.84e-62	epidermis
A_23_P39056	KLK7	-4.04	11.52	6.70e-35	epidermis
A_23_P13753	NFE2	-4.03	7.58	3.12e-73	epidermis
A_24_P146683	MSMB	-4.03	9.19	5.16e-22	epidermis
A_23_P62607	IL22RA1	-4.02	9.66	6.67e-74	epidermis
A_23_P88873	GAN	-4.02	8.63	4.60e-87	epidermis
A_23_P310274	PRSS2	-4.01	9.95	5.54e-60	epidermis
A_23_P124905	NPTX1	-4.00	6.73	1.14e-51	epidermis
A_23_P64721	HCAR3	-4.00	9.17	3.40e-75	epidermis
A_23_P101505	KLK11	-3.98	11.59	2.72e-61	epidermis
A_23_P202810	OVOL1	-3.95	10.52	1.63e-48	epidermis
A_23_P8253	RAET1E	-3.95	6.60	4.83e-73	epidermis
A_23_P65618	TGM1	-3.92	9.39	6.24e-52	epidermis
A_23_P214408	UNC93A	-3.88	7.10	6.73e-39	epidermis
A_24_P331704	KRT80	-3.88	11.07	6.01e-35	epidermis
A_23_P361584	TMEM154	-3.87	8.85	1.52e-78	epidermis
A_32_P234184	HES5	-3.86	8.44	3.55e-78	epidermis
A_23_P371758	SDR9C7	-3.82	6.16	4.79e-70	epidermis
A_23_P17821	PLA2G3	-3.81	6.14	2.29e-74	epidermis
A_23_P128855	SLC39A2	-3.80	8.86	8.05e-61	epidermis
A_23_P17826	SLC5A1	-3.79	7.79	4.00e-49	epidermis
A_23_P7866	ADGRF4	-3.79	6.85	2.80e-76	epidermis
A_23_P216966	PTGS1	-3.78	9.23	2.07e-76	epidermis
A_23_P23296	PKP1	-3.71	10.33	1.06e-55	epidermis
A_23_P94186	LYPD2	-3.65	5.58	1.82e-76	epidermis
A_32_P526255	PNPLA1	-3.63	6.20	1.84e-76	epidermis
A_23_P16252	KLK1	-3.62	10.12	2.95e-67	epidermis
A_23_P48327	KCTD4	-3.61	5.88	3.19e-53	epidermis
A_24_P317708	SDR16C5	-3.60	7.54	2.70e-74	epidermis
A_23_P135248	CCL27	-3.58	12.50	2.70e-54	epidermis
A_23_P169017	DEFB103B	-3.58	6.05	4.77e-48	epidermis
A_23_P45011	PPP1R14C	-3.56	9.07	1.17e-50	epidermis
A_23_P42353	ETV7	-3.55	7.26	1.43e-79	epidermis
A_24_P251950	UGT3A2	-3.54	6.05	1.53e-50	epidermis
A_23_P356494	SPINK5	-3.54	12.82	7.49e-25	epidermis
A_23_P107623	SERPINB12	-3.53	5.26	5.32e-87	epidermis
A_23_P76743	ASPG	-3.51	8.41	2.85e-76	epidermis
A_23_P369343	KLK8	-3.51	12.96	5.19e-69	epidermis
A_23_P103486	CYP2J2	-3.50	8.55	3.83e-59	epidermis
A_23_P124514	DLG2	-3.49	6.95	4.06e-87	epidermis
A_32_P48825	KRT72	-3.47	7.32	3.74e-16	epidermis
A_32_P178945	YOD1	-3.46	9.69	1.58e-77	epidermis
A_23_P26024	C15orf48	-3.46	10.49	1.21e-19	epidermis
A_23_P60130	MAL2	-3.45	11.45	5.65e-70	epidermis
A_23_P63681	IDE	-3.43	10.52	1.29e-68	epidermis
A_23_P60990	MAB21L4	-3.43	8.92	5.55e-69	epidermis
A_23_P106080	RNASE7	-3.42	6.34	2.73e-54	epidermis
A_32_P107617	SFTPD	-3.41	6.98	1.04e-84	epidermis
A_23_P23616	PLEKHN1	-3.40	9.79	4.94e-59	epidermis
A_23_P311901	ATP10B	-3.39	5.88	2.41e-60	epidermis
A_23_P214079	SPINK1	-3.39	7.41	2.56e-53	epidermis
A_24_P331150	CYP4F22	-3.38	7.35	1.99e-37	epidermis
A_23_P35293	GJB5	-3.37	8.99	2.22e-57	epidermis
A_23_P366035	ABHD12B	-3.36	7.03	1.17e-30	epidermis
A_23_P81926	PSORS1C2	-3.36	7.76	4.04e-19	epidermis
A_32_P416161	XKRX	-3.36	6.72	3.58e-46	epidermis
A_24_P943017	CERS3	-3.35	7.86	1.37e-54	epidermis
A_23_P8801	CYP3A5	-3.33	9.64	7.25e-63	epidermis
A_23_P119634	UPK1A	-3.33	6.18	8.73e-47	epidermis
A_24_P684186	EMB	-3.33	8.95	6.38e-68	epidermis
A_23_P163567	SMPD3	-3.32	10.30	7.21e-26	epidermis
A_23_P2041	MICALCL	-3.32	8.34	2.39e-58	epidermis
A_23_P32078	SLC28A3	-3.32	6.18	4.84e-56	epidermis
A_24_P347880	ALOXE3	-3.32	6.23	2.67e-70	epidermis
A_32_P141682	EVPLL	-3.31	7.31	1.30e-56	epidermis
A_23_P361544	CES4A	-3.29	6.91	8.19e-72	epidermis
A_23_P435477	TMPRSS13	-3.29	7.39	2.48e-60	epidermis
A_23_P12767	CYP2C9	-3.28	5.37	4.70e-61	epidermis
A_23_P124642	RASGRP1	-3.28	7.94	2.16e-72	epidermis
A_23_P12405	ESPN	-3.27	7.63	3.53e-75	epidermis
A_23_P1682	TMEM45B	-3.25	9.02	2.20e-43	epidermis
A_24_P46130	ACPP	-3.25	7.27	5.15e-50	epidermis
A_23_P71946	BSPRY	-3.24	10.03	5.24e-77	epidermis
A_24_P8109	ANO9	-3.24	8.39	7.89e-50	epidermis
A_23_P160214	TTC39A	-3.24	5.94	1.20e-54	epidermis
A_24_P407259	SOX21	-3.23	7.36	1.11e-58	epidermis
A_23_P310911	BLMH	-3.23	10.13	8.13e-73	epidermis
A_24_P379233	GJB3	-3.23	8.77	2.73e-40	epidermis
A_24_P147461	SERPINB8	-3.22	8.65	4.23e-89	epidermis
A_23_P256107	HPSE	-3.22	5.82	1.05e-61	epidermis
A_24_P85850	BNIPL	-3.20	8.53	4.24e-68	epidermis
A_24_P98047	SLC16A10	-3.17	5.68	2.77e-66	epidermis
A_23_P57658	HRASLS	-3.16	7.60	9.39e-74	epidermis
A_23_P26124	RORA	-3.16	11.96	5.10e-66	epidermis
A_24_P147169	PLA2G4F	-3.16	7.64	7.31e-48	epidermis
A_23_P358917	CYP3A7	-3.14	9.43	6.96e-62	epidermis
A_23_P397910	CBLC	-3.13	7.32	8.67e-72	epidermis
A_23_P130113	ASGR2	-3.12	6.95	3.60e-80	epidermis
A_23_P27734	NPAS1	-3.11	6.03	2.32e-72	epidermis
A_23_P149626	PLEKHG5	-3.11	9.88	3.97e-70	epidermis
A_23_P56659	DQX1	-3.10	6.77	6.82e-67	epidermis
A_23_P144020	CNTN4	-3.09	6.50	9.62e-50	epidermis
A_24_P48495	LYPD3	-3.08	9.99	2.60e-38	epidermis
A_23_P79302	LYPD6B	-3.08	7.49	2.02e-52	epidermis
A_23_P96899	PGLYRP3	-3.06	5.90	5.65e-61	epidermis
A_23_P139028	POU2F3	-3.06	7.95	7.25e-56	epidermis
A_23_P31873	RAB11FIP1	-3.06	9.68	2.15e-61	epidermis
A_23_P134854	CLDN23	-3.06	8.21	2.69e-66	epidermis
A_23_P159406	SPRR1B	-3.05	11.57	1.64e-10	epidermis
A_23_P115202	CRNN	-3.04	6.41	1.77e-28	epidermis
A_23_P320261	DMKN	-3.04	15.89	2.41e-41	epidermis
A_23_P152970	RAPGEFL1	-3.01	9.15	1.42e-60	epidermis
A_24_P358805	CDHR1	-3.00	7.85	1.76e-47	epidermis
A_32_P46571	RHBDL2	-3.00	8.02	2.02e-70	epidermis
A_23_P46315	DENND2C	-2.99	8.66	5.10e-79	epidermis
A_23_P216225	EGR3	-2.99	7.84	1.24e-34	epidermis
A_23_P38952	ACER1	-2.98	7.26	1.34e-37	epidermis
A_23_P432598	CHMP4C	-2.97	7.39	1.95e-64	epidermis
A_23_P76034	NECTIN1	-2.96	7.39	1.12e-59	epidermis
A_23_P149259	TMEM79	-2.95	11.58	1.27e-56	epidermis
A_23_P57784	CLDN1	-2.92	10.68	8.65e-55	epidermis
A_23_P29394	ATP13A4	-2.92	6.29	2.59e-57	epidermis
A_24_P3415	PPP2R2C	-2.92	7.96	3.30e-59	epidermis
A_23_P119593	EPHX3	-2.91	12.51	5.92e-65	epidermis
A_23_P394043	CAMSAP3	-2.91	8.06	8.18e-58	epidermis
A_23_P345118	PIM1	-2.90	10.42	6.38e-75	epidermis
A_23_P134601	WNT16	-2.90	6.97	3.63e-49	epidermis
A_23_P158880	STARD5	-2.89	9.17	6.27e-77	epidermis
A_24_P376047	KLK4	-2.89	5.93	6.23e-46	epidermis
A_23_P78248	KRT23	-2.87	11.99	3.02e-61	epidermis
A_23_P207879	CARD14	-2.87	9.36	1.18e-64	epidermis
A_23_P24332	MUC15	-2.87	8.52	8.86e-49	epidermis
A_23_P45751	CLCA4	-2.86	6.02	1.28e-62	epidermis
A_23_P115091	RAB25	-2.86	10.07	2.39e-54	epidermis
A_24_P245379	SERPINB2	-2.85	6.16	1.47e-55	epidermis
A_23_P1043	INAVA	-2.84	8.08	5.64e-63	epidermis
A_23_P501713	IL1F10	-2.84	6.28	1.02e-42	epidermis
A_23_P210465	PI3	-2.84	6.80	2.65e-40	epidermis
A_23_P358542	KIFC2	-2.84	9.16	2.76e-74	epidermis
A_24_P66780	FAM83B	-2.83	9.23	1.02e-59	epidermis
A_23_P15542	HSD17B1	-2.83	8.37	1.28e-72	epidermis
A_24_P314931	RNF39	-2.83	7.57	1.71e-45	epidermis
A_23_P60599	UGT1A6	-2.83	6.73	2.19e-68	epidermis
A_23_P386241	FAM110A	-2.82	11.66	6.88e-72	epidermis
A_23_P71379	PSCA	-2.82	7.84	1.25e-40	epidermis
A_23_P98282	SPTBN2	-2.81	8.07	5.88e-62	epidermis
A_23_P84448	TUBA4A	-2.80	12.83	6.47e-63	epidermis
A_23_P54291	DUOX1	-2.80	9.94	4.58e-62	epidermis
A_23_P406385	FBXL16	-2.80	9.34	2.42e-29	epidermis
A_23_P152605	GSDMA	-2.80	7.36	5.06e-22	epidermis
A_24_P161144	ZNF843	-2.77	8.45	2.31e-71	epidermis
A_23_P103310	S100A7	-2.77	9.08	6.13e-08	epidermis
A_23_P53345	ARNTL2	-2.77	7.29	1.12e-60	epidermis
A_23_P51376	NKAIN1	-2.77	7.05	1.72e-71	epidermis
A_23_P350451	PRDM1	-2.77	7.72	1.63e-42	epidermis
A_23_P303286	RPTN	-2.77	5.18	4.69e-27	epidermis
A_23_P409888	FAM83C	-2.76	6.42	1.57e-36	epidermis
A_32_P424761	MYRFL	-2.76	6.55	1.10e-49	epidermis
A_23_P30126	FGFBP1	-2.76	9.50	7.60e-28	epidermis
A_32_P66035	TMEM86A	-2.75	6.45	6.89e-52	epidermis
A_32_P114284	IKZF2	-2.75	8.52	1.69e-64	epidermis
A_23_P501822	JUP	-2.74	12.66	1.35e-61	epidermis
A_23_P108823	OSBPL6	-2.74	8.54	2.02e-70	epidermis
A_23_P403898	PTPN3	-2.73	8.40	8.80e-69	epidermis
A_23_P323751	FAM83D	-2.73	6.59	1.55e-36	epidermis
A_23_P371824	TUFT1	-2.73	12.44	7.90e-59	epidermis
A_23_P73097	RGS20	-2.73	5.84	3.98e-50	epidermis
A_23_P118722	ASGR1	-2.73	7.55	1.43e-77	epidermis
A_23_P127068	SEMA4G	-2.71	6.95	1.18e-61	epidermis
A_32_P84373	FAM153C	-2.71	6.82	3.52e-40	epidermis
A_24_P296587	DLX3	-2.70	8.06	1.54e-37	epidermis
A_24_P403561	LRP4	-2.69	9.75	1.46e-55	epidermis
A_23_P56978	PTK6	-2.69	9.25	3.04e-42	epidermis
A_23_P146284	SQLE	-2.68	10.22	2.53e-58	epidermis
A_23_P54517	TYRO3	-2.68	8.64	9.83e-81	epidermis
A_23_P405295	LCE3C	-2.67	5.73	3.30e-30	epidermis
A_32_P73452	ANO8	-2.67	8.44	1.08e-60	epidermis
A_24_P3804	SAPCD1	-2.66	9.21	2.38e-66	epidermis
A_23_P11025	ZNF185	-2.65	8.91	1.01e-55	epidermis
A_32_P84369	FAM153B	-2.65	8.74	1.11e-33	epidermis
A_23_P145935	EPHB6	-2.65	10.74	1.19e-60	epidermis
A_23_P76071	B3GNT4	-2.64	5.46	6.42e-37	epidermis
A_23_P121120	GPR87	-2.64	8.16	3.51e-41	epidermis
A_23_P106194	FOS	-2.64	8.91	1.97e-18	epidermis
A_23_P130027	EPN3	-2.63	9.10	1.49e-38	epidermis
A_23_P1523	RHOD	-2.63	8.19	3.62e-56	epidermis
A_24_P416645	KLK13	-2.62	6.11	1.79e-34	epidermis
A_24_P120537	SH3RF2	-2.60	8.42	3.66e-19	epidermis
A_23_P128598	TUBA3C	-2.60	8.29	2.60e-62	epidermis
A_23_P104798	IL18	-2.59	9.18	1.92e-42	epidermis
A_24_P344416	DSC3	-2.59	10.43	1.18e-37	epidermis
A_23_P314101	SUSD2	-2.59	10.59	1.16e-66	epidermis
A_32_P199551	SPTSSB	-2.59	7.46	5.05e-48	epidermis
A_23_P129064	GATM	-2.57	10.63	2.12e-54	epidermis
A_23_P105963	AK7	-2.57	5.62	1.25e-74	epidermis
A_23_P407614	PYDC1	-2.57	7.84	4.99e-60	epidermis
A_24_P113264	FBXO27	-2.57	7.92	9.71e-61	epidermis
A_24_P697685	ESYT3	-2.56	6.28	1.37e-54	epidermis
A_23_P320553	PPFIA3	-2.56	6.99	2.35e-56	epidermis
A_23_P101246	VSIG10L	-2.56	9.37	1.13e-39	epidermis
A_23_P53891	KLF5	-2.55	10.38	4.51e-51	epidermis
A_32_P83784	ARAP2	-2.55	8.87	7.28e-56	epidermis
A_23_P163209	BCL2L10	-2.54	6.81	2.77e-55	epidermis
A_23_P93988	ARHGEF5	-2.53	9.21	1.22e-66	epidermis
A_23_P118693	FOXN1	-2.53	6.35	4.56e-59	epidermis
A_23_P82065	ELOVL4	-2.53	9.06	8.40e-17	epidermis
A_23_P369471	LCE3A	-2.53	5.49	6.72e-28	epidermis
A_23_P114210	POU3F4	-2.52	5.98	7.13e-59	epidermis
A_23_P132175	RTN4R	-2.52	8.09	3.26e-68	epidermis
A_23_P132121	SIK1	-2.52	8.46	1.04e-49	epidermis
A_23_P50000	FAM57A	-2.52	9.47	1.16e-49	epidermis
A_23_P126075	KCNK1	-2.52	9.23	1.74e-52	epidermis
A_24_P40721	SPTLC3	-2.52	8.36	2.72e-46	epidermis
A_23_P30315	TRIM7	-2.51	8.27	2.55e-56	epidermis
A_23_P129458	SDR42E1	-2.51	8.28	6.35e-52	epidermis
A_23_P133712	CYP39A1	-2.51	6.47	3.04e-44	epidermis
A_24_P127719	MAFA	-2.50	10.32	5.78e-36	epidermis
A_32_P379379	ATG9B	-2.50	6.09	3.60e-32	epidermis
A_23_P255444	DAPP1	-2.48	7.64	9.70e-57	epidermis
A_23_P201939	PPM1J	-2.48	7.74	4.05e-72	epidermis
A_23_P11984	SLC6A9	-2.48	6.16	1.50e-32	epidermis
A_23_P325690	ANKRD35	-2.45	13.15	2.12e-61	epidermis
A_23_P359277	ELOVL7	-2.45	8.96	1.86e-46	epidermis
A_23_P380754	PRSS1	-2.45	5.28	6.57e-43	epidermis
A_23_P403335	EXPH5	-2.45	11.02	7.86e-56	epidermis
A_24_P331128	GNA15	-2.45	7.55	5.15e-66	epidermis
A_24_P406132	MAPK13	-2.45	9.33	1.01e-50	epidermis
A_23_P203267	TRIM29	-2.44	12.18	3.11e-39	epidermis
A_23_P144126	FETUB	-2.44	6.47	3.23e-17	epidermis
A_23_P72117	SMPDL3A	-2.44	10.19	4.82e-48	epidermis
A_23_P157333	EPHA1	-2.44	6.43	1.83e-35	epidermis
A_23_P153571	IGFL2	-2.44	9.70	2.36e-07	epidermis
A_24_P179467	SLC1A6	-2.43	6.12	3.84e-21	epidermis
A_23_P115022	TMEM125	-2.43	10.48	1.01e-32	epidermis
A_23_P399797	SMAD5-AS1	-2.42	7.15	9.89e-37	epidermis
A_23_P16944	SDC1	-2.42	12.54	2.41e-32	epidermis
A_24_P11436	TTC22	-2.41	6.37	4.44e-46	epidermis
A_23_P7361	ELOVL6	-2.41	7.09	2.65e-46	epidermis
A_23_P12199	TENT5B	-2.41	8.94	6.97e-39	epidermis
A_24_P52887	ENDOU	-2.40	6.52	1.67e-24	epidermis
A_23_P337729	MFSD13A	-2.40	8.19	2.33e-67	epidermis
A_24_P72364	C6orf15	-2.40	6.69	1.20e-30	epidermis
A_23_P31765	PKIA	-2.40	8.17	5.26e-49	epidermis
A_23_P500501	FGFR3	-2.38	11.30	1.85e-28	epidermis
A_24_P238250	LGALS7	-2.38	16.51	5.76e-28	epidermis
A_24_P418408	FAM89A	-2.38	10.17	2.55e-59	epidermis
A_23_P259127	ESRP1	-2.38	8.64	1.56e-38	epidermis
A_23_P154358	PROM2	-2.38	8.78	1.61e-44	epidermis
A_24_P159227	PAK6	-2.37	8.71	1.60e-47	epidermis
A_23_P146946	CST6	-2.37	14.24	1.51e-04	epidermis
A_23_P73540	CCDC120	-2.36	9.57	1.33e-56	epidermis
A_23_P404678	RAB3D	-2.36	6.92	5.78e-65	epidermis
A_23_P152791	SLC16A6	-2.36	6.64	4.63e-49	epidermis
A_24_P74070	PARD6G	-2.36	9.38	9.10e-49	epidermis
A_23_P21495	FCGBP	-2.36	10.88	1.98e-28	epidermis
A_23_P29124	SEPT5	-2.36	11.59	2.54e-60	epidermis
A_23_P66767	GGT6	-2.35	8.60	1.95e-27	epidermis
A_23_P127495	BBOX1	-2.35	10.12	4.50e-37	epidermis
A_23_P214950	PERP	-2.34	15.82	3.17e-42	epidermis
A_23_P146456	CTSV	-2.34	11.53	5.40e-06	epidermis
A_24_P173746	RALGPS2	-2.34	6.95	2.22e-50	epidermis
A_23_P17192	RAPGEF4	-2.33	7.18	7.05e-48	epidermis
A_23_P68487	BMP7	-2.33	8.95	6.82e-47	epidermis
A_23_P113471	FAAH2	-2.33	8.53	9.48e-39	epidermis
A_23_P319572	NR1I3	-2.33	5.51	3.23e-44	epidermis
A_23_P110319	CWH43	-2.32	9.34	1.86e-36	epidermis
A_23_P123393	KCNQ3	-2.32	6.84	2.36e-64	epidermis
A_23_P59877	FABP5	-2.32	11.78	2.54e-28	epidermis
A_23_P420863	NOD2	-2.32	8.25	1.16e-49	epidermis
A_24_P104512	EVPL	-2.31	10.97	6.27e-65	epidermis
A_23_P146066	SPAG1	-2.31	5.48	3.43e-48	epidermis
A_24_P47988	ELL3	-2.30	7.99	7.08e-51	epidermis
A_23_P398854	DOK7	-2.30	6.51	9.74e-25	epidermis
A_23_P15101	TMC5	-2.29	5.50	7.80e-20	epidermis
A_23_P3643	DNASE1L2	-2.29	8.85	1.62e-09	epidermis
A_23_P91640	ASPHD2	-2.28	5.86	2.63e-41	epidermis
A_23_P140057	TNFRSF19	-2.28	6.09	5.12e-45	epidermis
A_23_P149529	TACSTD2	-2.28	13.37	5.11e-33	epidermis
A_23_P303891	LCE1C	-2.27	11.96	5.82e-45	epidermis
A_32_P201773	AMMECR1	-2.27	7.52	2.04e-64	epidermis
A_32_P157945	DSP	-2.26	14.97	3.54e-40	epidermis
A_24_P80204	MALL	-2.26	10.63	3.23e-55	epidermis
A_23_P95029	SNTB1	-2.26	7.13	2.22e-50	epidermis
A_23_P165598	DAPL1	-2.26	12.74	1.44e-33	epidermis
A_32_P131031	MACC1	-2.25	6.55	3.53e-31	epidermis
A_24_P304154	AMPD3	-2.25	7.38	2.04e-56	epidermis
A_23_P74112	IFNLR1	-2.25	7.19	6.96e-54	epidermis
A_23_P131899	SDCBP2	-2.24	8.78	2.01e-28	epidermis
A_23_P350698	ANKFN1	-2.24	6.62	1.05e-34	epidermis
A_23_P206830	PAM16	-2.24	9.00	3.77e-43	epidermis
A_23_P343366	MAB21L3	-2.23	6.49	8.74e-44	epidermis
A_23_P160466	SLC19A2	-2.23	8.64	1.04e-63	epidermis
A_23_P201248	SLC26A9	-2.23	6.81	2.31e-12	epidermis
A_23_P39790	CD207	-2.22	5.86	1.26e-26	epidermis
A_23_P81934	MPIG6B	-2.22	5.83	7.77e-49	epidermis
A_24_P91094	RUNDC3A	-2.22	5.70	4.09e-46	epidermis
A_23_P343963	FAM83F	-2.21	7.57	2.03e-38	epidermis
A_23_P18372	B3GNT5	-2.20	8.49	5.66e-49	epidermis
A_23_P7250	CDS1	-2.20	8.49	1.15e-54	epidermis
A_23_P129291	TGM5	-2.20	5.83	6.57e-34	epidermis
A_23_P16225	BEST2	-2.19	6.42	4.12e-47	epidermis
A_24_P55295	GJA1	-2.19	11.36	2.55e-26	epidermis
A_23_P897	C1orf116	-2.19	9.32	6.88e-35	epidermis
A_23_P102950	RSPH1	-2.19	7.28	1.92e-42	epidermis
A_23_P313389	UGCG	-2.18	9.04	1.14e-63	epidermis
A_24_P102053	OCLN	-2.17	6.47	3.62e-46	epidermis
A_23_P49975	KRT10	-2.17	16.94	1.89e-22	epidermis
A_23_P14915	CSNK2A2	-2.17	8.49	8.15e-51	epidermis
A_23_P101480	MAST1	-2.17	7.04	1.02e-57	epidermis
A_23_P207537	DUSP14	-2.16	9.83	1.57e-34	epidermis
A_23_P152398	MT4	-2.15	7.43	2.56e-03	epidermis
A_23_P200829	SRGAP2	-2.15	8.87	3.40e-69	epidermis
A_24_P165595	ARL5A	-2.14	9.58	8.33e-56	epidermis
A_23_P100220	ESRP2	-2.13	10.51	2.18e-34	epidermis
A_23_P91764	TNFRSF13C	-2.13	6.37	1.10e-48	epidermis
A_23_P19590	EZR	-2.12	11.43	2.13e-38	epidermis
A_23_P34700	TNNT2	-2.12	7.63	1.25e-29	epidermis
A_23_P116037	TM7SF2	-2.12	8.89	3.57e-14	epidermis
A_23_P164912	LIN7B	-2.11	9.79	2.78e-59	epidermis
A_32_P177955	STX17-AS1	-2.11	8.50	2.76e-42	epidermis
A_24_P156748	SLC30A2	-2.11	6.19	2.43e-38	epidermis
A_23_P404685	LCE1A	-2.11	12.04	5.29e-37	epidermis
A_23_P86975	CARD18	-2.11	10.03	8.64e-06	epidermis
A_23_P100386	IL34	-2.10	6.59	6.31e-33	epidermis
A_23_P329870	RHBDF2	-2.10	10.26	3.34e-59	epidermis
A_23_P208788	C19orf33	-2.10	12.64	8.43e-41	epidermis
A_23_P108280	CYP4F12	-2.10	7.05	2.67e-42	epidermis
A_24_P921897	HOOK1	-2.09	6.76	9.52e-34	epidermis
A_23_P71170	TRPV6	-2.09	7.31	4.01e-38	epidermis
A_23_P96209	REEP4	-2.08	9.56	8.01e-40	epidermis
A_23_P61180	PLCXD1	-2.08	9.12	3.77e-35	epidermis
A_23_P306105	GALNT1	-2.08	8.56	2.03e-51	epidermis
A_23_P124619	S100A14	-2.08	12.73	5.48e-25	epidermis
A_23_P108294	PLPP2	-2.07	8.01	5.76e-38	epidermis
A_23_P421175	FAM83H	-2.06	9.10	3.92e-39	epidermis
A_23_P394567	FAM234B	-2.06	7.24	1.35e-33	epidermis
A_23_P23584	CTNNBIP1	-2.05	13.63	5.19e-37	epidermis
A_23_P159956	MID2	-2.05	8.40	1.40e-58	epidermis
A_23_P82162	SMPD2	-2.05	7.04	8.80e-35	epidermis
A_23_P91850	IL20RB	-2.04	12.99	3.97e-40	epidermis
A_23_P124733	COQ2	-2.04	6.43	1.83e-52	epidermis
A_23_P123727	TUT7	-2.04	7.49	3.79e-51	epidermis
A_24_P940803	SELENOI	-2.04	8.82	4.14e-36	epidermis
A_23_P128323	SCNN1A	-2.04	8.03	1.47e-32	epidermis
A_23_P113462	KIF21A	-2.03	6.25	3.95e-40	epidermis
A_32_P205637	PARD6B	-2.03	6.40	3.98e-26	epidermis
A_23_P396062	RAB40C	-2.03	8.55	7.12e-42	epidermis
A_23_P119095	PPP1R13L	-2.02	12.22	1.36e-43	epidermis
A_24_P264909	NDFIP2	-2.02	10.21	8.83e-41	epidermis
A_23_P151851	DUOX2	-2.01	6.54	5.87e-37	epidermis
A_23_P120883	HMOX1	-2.01	10.77	5.42e-29	epidermis
A_23_P126844	TNFRSF25	-2.01	12.69	3.00e-42	epidermis
A_24_P37409	DUSP2	-2.00	6.31	2.24e-21	epidermis
A_23_P57268	CXADR	-2.00	8.82	2.14e-35	epidermis
A_23_P81507	FAT2	-2.00	7.12	1.17e-36	epidermis
A_23_P251795	GPC2	-2.00	9.49	5.39e-45	epidermis
A_24_P208081	PLA2G2F	-2.00	5.48	2.33e-15	epidermis
A_23_P93141	GSTA5	-2.00	5.85	1.67e-19	epidermis
A_23_P39263	ZNF57	-1.99	7.56	7.07e-43	epidermis
A_23_P24966	USP2	-1.99	5.25	1.87e-28	epidermis
A_23_P168761	PTPRZ1	-1.99	8.31	7.36e-32	epidermis
A_23_P99906	HOMER2	-1.99	8.56	1.47e-27	epidermis
A_23_P18493	PTPN13	-1.98	10.59	2.39e-58	epidermis
A_24_P15043	KLHL18	-1.98	8.46	6.13e-42	epidermis
A_24_P308229	CRYBG2	-1.98	6.52	4.55e-25	epidermis
A_23_P70785	CRYBG1	-1.97	9.75	2.15e-39	epidermis
A_32_P3476	RPRML	-1.97	7.28	2.28e-17	epidermis
A_32_P46765	C12orf29	-1.96	8.87	1.89e-57	epidermis
A_24_P8165	SLC15A1	-1.96	5.68	1.69e-11	epidermis
A_23_P56604	IL1RL2	-1.96	5.81	1.25e-29	epidermis
A_23_P39185	RDH13	-1.95	8.66	3.99e-33	epidermis
A_23_P110345	CHIC2	-1.95	7.68	5.42e-37	epidermis
A_23_P314584	MAPKAPK3	-1.95	10.34	4.26e-48	epidermis
A_32_P16258	EXOC6B	-1.95	7.73	1.00e-37	epidermis
A_23_P107612	RAB27B	-1.94	7.94	6.13e-43	epidermis
A_23_P382488	CARMIL3	-1.94	6.46	1.17e-43	epidermis
A_23_P138480	C10orf95	-1.94	5.54	5.72e-28	epidermis
A_23_P104471	DUSP13	-1.94	5.99	4.00e-22	epidermis
A_23_P151506	PLEK2	-1.94	8.59	1.38e-30	epidermis
A_23_P8981	STAR	-1.94	7.96	2.81e-23	epidermis
A_24_P388433	PPP2R3A	-1.93	9.45	2.38e-44	epidermis
A_23_P381714	CA13	-1.93	9.42	1.49e-33	epidermis
A_23_P348208	SPRR1A	-1.93	12.36	1.22e-03	epidermis
A_24_P336584	RASSF5	-1.93	7.74	9.27e-54	epidermis
A_24_P260134	NMNAT3	-1.92	7.88	2.49e-36	epidermis
A_32_P105549	ANXA8L1	-1.92	14.93	9.31e-26	epidermis
A_23_P83200	AK8	-1.92	6.81	1.07e-48	epidermis
A_23_P78108	ALDOC	-1.92	7.98	9.74e-34	epidermis
A_23_P206107	ULK3	-1.92	9.43	1.53e-36	epidermis
A_24_P114032	EFNA3	-1.92	7.15	3.99e-22	epidermis
A_24_P48069	DOK4	-1.91	9.59	3.94e-47	epidermis
A_24_P944222	TMTC3	-1.91	7.08	1.19e-27	epidermis
A_23_P382835	P2RY1	-1.91	8.21	5.68e-24	epidermis
A_32_P42946	C1orf210	-1.90	6.05	1.29e-15	epidermis
A_23_P32707	ESPL1	-1.90	7.57	1.67e-44	epidermis
A_23_P7172	PGM2	-1.90	9.02	2.19e-51	epidermis
A_23_P65733	ZNF770	-1.90	7.80	8.99e-44	epidermis
A_23_P45304	XK	-1.90	5.77	9.79e-29	epidermis
A_23_P43763	PLLP	-1.90	6.65	5.66e-20	epidermis
A_23_P748	IRF6	-1.90	8.25	3.17e-34	epidermis
A_32_P59010	TNFAIP8L3	-1.89	6.54	2.24e-37	epidermis
A_32_P153812	TMEM132B	-1.89	5.26	2.14e-19	epidermis
A_23_P42695	GGCT	-1.89	11.88	7.28e-34	epidermis
A_23_P382188	STAP2	-1.89	9.71	7.61e-25	epidermis
A_23_P42718	NFE2L3	-1.89	8.47	3.77e-28	epidermis
A_23_P259692	PSAT1	-1.88	10.24	3.34e-27	epidermis
A_23_P151159	TCHP	-1.88	8.50	2.93e-43	epidermis
A_24_P50248	FAM110C	-1.88	5.67	1.09e-29	epidermis
A_23_P253012	GRAMD1C	-1.88	9.06	1.63e-39	epidermis
A_23_P146111	NIPAL2	-1.87	7.71	9.09e-36	epidermis
A_23_P363936	HSPA4L	-1.87	7.00	1.99e-27	epidermis
A_23_P393034	HAS3	-1.87	6.35	6.80e-18	epidermis
A_24_P97526	CMTM6	-1.87	9.47	6.05e-40	epidermis
A_23_P364324	ABCA13	-1.87	6.06	3.43e-05	epidermis
A_23_P321511	MARCH3	-1.87	6.62	3.63e-23	epidermis
A_24_P411749	ADGRG6	-1.87	7.11	5.92e-26	epidermis
A_23_P436048	LPAR3	-1.87	5.53	1.44e-37	epidermis
A_23_P340333	ITPRIP	-1.87	10.25	1.20e-44	epidermis
A_24_P411186	BCL11A	-1.86	9.12	1.20e-26	epidermis
A_24_P306892	B4GALNT3	-1.86	5.34	1.49e-30	epidermis
A_23_P112482	AQP3	-1.86	10.75	4.20e-17	epidermis
A_23_P138352	WNT2B	-1.86	6.40	4.77e-18	epidermis
A_23_P349416	ERBB3	-1.86	9.71	6.68e-28	epidermis
A_23_P47116	RASSF7	-1.86	7.55	2.46e-31	epidermis
A_23_P85952	DENND2D	-1.86	9.64	2.27e-25	epidermis
A_24_P257971	SLC27A4	-1.85	7.28	1.74e-22	epidermis
A_23_P161563	RAB38	-1.85	9.53	1.11e-23	epidermis
A_23_P26629	PYCARD	-1.85	11.47	1.35e-54	epidermis
A_23_P35444	INA	-1.85	5.61	2.99e-30	epidermis
A_23_P206359	CDH1	-1.85	11.36	1.01e-25	epidermis
A_23_P23996	MAT1A	-1.84	5.79	2.09e-23	epidermis
A_23_P96165	C11orf80	-1.83	6.60	4.40e-33	epidermis
A_24_P419120	BICD2	-1.83	10.98	2.92e-46	epidermis
A_23_P30495	HMGCR	-1.83	10.48	1.63e-13	epidermis
A_23_P164011	SOX15	-1.83	5.58	1.37e-28	epidermis
A_23_P169197	HSDL2	-1.82	8.32	3.95e-44	epidermis
A_23_P72853	MFSD5	-1.82	9.96	1.76e-38	epidermis
A_23_P152406	CAPNS2	-1.82	11.27	2.02e-27	epidermis
A_23_P329924	HCAR2	-1.82	5.65	3.67e-27	epidermis
A_23_P146783	NEB	-1.82	5.67	2.69e-17	epidermis
A_23_P143845	TIPARP	-1.82	9.70	2.71e-33	epidermis
A_23_P254733	CENPU	-1.82	8.65	1.87e-31	epidermis
A_23_P65386	OTUB2	-1.82	6.50	2.97e-09	epidermis
A_23_P311640	AGFG2	-1.81	6.72	4.08e-39	epidermis
A_24_P35478	PARD3	-1.81	7.89	4.56e-36	epidermis
A_24_P189997	PCSK6	-1.81	6.11	6.39e-26	epidermis
A_24_P231302	PGLYRP4	-1.81	5.86	6.78e-15	epidermis
A_24_P117954	INO80C	-1.81	7.09	5.94e-45	epidermis
A_23_P94795	TEAD4	-1.81	7.44	5.70e-34	epidermis
A_23_P50591	KCNK6	-1.81	7.73	1.56e-37	epidermis
A_23_P7402	PDZD2	-1.80	9.11	4.41e-38	epidermis
A_23_P24903	P2RY2	-1.80	8.29	1.05e-22	epidermis
A_24_P182620	CELSR2	-1.80	8.46	2.81e-29	epidermis
A_23_P115167	LRRC8B	-1.80	7.98	1.12e-35	epidermis
A_23_P140830	ELMO3	-1.80	8.50	2.37e-30	epidermis
A_23_P127663	PRRG4	-1.79	7.95	1.08e-24	epidermis
A_23_P120982	PKDREJ	-1.79	5.24	2.65e-29	epidermis
A_23_P19543	SRPK1	-1.79	10.65	1.04e-43	epidermis
A_23_P13065	ZDHHC13	-1.79	8.26	4.52e-39	epidermis
A_32_P75902	MEIOB	-1.79	5.26	4.23e-26	epidermis
A_23_P205738	BCL11B	-1.79	9.91	4.42e-32	epidermis
A_23_P102731	SMOX	-1.79	7.61	8.87e-27	epidermis
A_24_P272160	NBEAL2	-1.79	7.26	6.02e-37	epidermis
A_23_P397293	LY6K	-1.79	9.33	1.16e-23	epidermis
A_24_P224727	CEBPA	-1.79	11.60	9.48e-22	epidermis
A_23_P388900	SLC22A15	-1.78	7.99	6.35e-41	epidermis
A_24_P146892	ORAI1	-1.78	9.55	1.07e-40	epidermis
A_23_P106682	EMP2	-1.78	13.21	1.54e-43	epidermis
A_24_P273253	AHNAK2	-1.77	10.47	4.49e-29	epidermis
A_23_P388168	RAB3B	-1.77	5.91	2.10e-14	epidermis
A_23_P151791	LTB4R	-1.76	8.45	5.32e-19	epidermis
A_23_P251647	RFESD	-1.76	6.83	1.58e-36	epidermis
A_23_P113613	CDCP1	-1.76	7.97	3.63e-27	epidermis
A_23_P316460	ZBED6CL	-1.76	7.47	6.98e-34	epidermis
A_23_P132405	ACAD9	-1.75	11.13	1.29e-32	epidermis
A_23_P423457	SERINC5	-1.75	8.15	8.47e-33	epidermis
A_23_P108948	MREG	-1.75	8.14	9.63e-23	epidermis
A_24_P21887	PLCH2	-1.75	7.46	1.37e-23	epidermis
A_23_P15692	SLC52A1	-1.75	7.94	9.70e-23	epidermis
A_23_P139600	RASAL1	-1.75	8.64	4.98e-14	epidermis
A_23_P256312	MST1R	-1.75	8.71	1.44e-14	epidermis
A_23_P170857	IL1RAP	-1.75	7.22	1.77e-30	epidermis
A_23_P9614	NDUFA4L2	-1.75	8.08	4.60e-21	epidermis
A_23_P145485	ULBP2	-1.75	5.90	5.54e-19	epidermis
A_23_P379475	DHCR24	-1.74	11.58	1.23e-08	epidermis
A_23_P107744	S1PR5	-1.74	6.11	5.79e-22	epidermis
A_23_P324754	CEMIP	-1.74	5.20	5.79e-09	epidermis
A_23_P67355	PRRG2	-1.73	6.53	1.30e-29	epidermis
A_23_P162322	WNT10B	-1.73	6.66	7.13e-32	epidermis
A_23_P153524	C19orf73	-1.73	5.86	3.36e-24	epidermis
A_23_P217528	KLF8	-1.73	9.38	5.68e-37	epidermis
A_23_P72157	SLC49A3	-1.72	8.89	2.74e-31	epidermis
A_23_P216845	GFI1B	-1.72	5.61	1.17e-23	epidermis
A_32_P225355	CPEB2	-1.72	6.75	7.73e-28	epidermis
A_23_P23748	WDR47	-1.72	6.89	1.11e-17	epidermis
A_23_P78543	AP1M2	-1.72	7.99	4.52e-21	epidermis
A_23_P109427	GSTT2	-1.72	9.39	1.90e-07	epidermis
A_23_P8961	IL7	-1.72	7.33	1.10e-30	epidermis
A_23_P354027	KCTD11	-1.72	9.58	4.02e-32	epidermis
A_32_P122226	AMDHD1	-1.72	5.44	1.20e-11	epidermis
A_23_P140967	MEFV	-1.71	7.57	3.33e-15	epidermis
A_32_P151800	FAM72D	-1.71	5.73	3.14e-22	epidermis
A_24_P76675	MFAP3L	-1.70	6.87	1.37e-12	epidermis
A_23_P68740	AIRE	-1.70	6.03	2.62e-30	epidermis
A_23_P32233	KLF4	-1.70	10.37	2.45e-26	epidermis
A_23_P304304	ARSF	-1.70	5.40	1.95e-14	epidermis
A_23_P89310	EPN2	-1.70	12.29	3.35e-40	epidermis
A_23_P45087	ZNF107	-1.70	6.96	9.63e-21	epidermis
A_23_P131935	FERMT1	-1.69	9.27	6.19e-19	epidermis
A_23_P105619	TMEM116	-1.69	8.54	1.26e-38	epidermis
A_23_P304716	HES2	-1.69	8.55	1.77e-15	epidermis
A_24_P174613	FBXW7	-1.69	10.29	5.28e-22	epidermis
A_23_P46894	CHAT	-1.69	7.96	6.04e-10	epidermis
A_23_P69141	DYNC1LI1	-1.69	8.22	6.86e-49	epidermis
A_24_P272917	USP17L2	-1.69	6.44	6.63e-23	epidermis
A_23_P65797	KLHL25	-1.69	9.69	2.42e-38	epidermis
A_23_P20363	ZC2HC1A	-1.68	7.99	6.90e-34	epidermis
A_24_P276932	ATP6V1C2	-1.68	7.68	4.23e-12	epidermis
A_23_P128375	FAM222A	-1.68	6.88	1.32e-18	epidermis
A_23_P328259	FHDC1	-1.68	5.52	1.34e-10	epidermis
A_23_P23380	ELOVL1	-1.68	9.50	2.15e-10	epidermis
A_24_P386334	SH3GLB2	-1.68	8.40	1.74e-10	epidermis
A_32_P222695	ARHGEF37	-1.67	10.76	1.80e-29	epidermis
A_23_P382045	TULP4	-1.67	9.15	2.19e-43	epidermis
A_23_P212089	NFKBIZ	-1.67	6.79	6.11e-25	epidermis
A_23_P31240	GAL3ST4	-1.67	6.39	4.79e-23	epidermis
A_23_P307544	PLXNA2	-1.67	5.45	6.53e-19	epidermis
A_24_P813147	TUBB8	-1.67	9.69	2.22e-29	epidermis
A_32_P486620	IGSF22	-1.66	5.91	5.94e-28	epidermis
A_24_P330518	CA12	-1.66	9.05	6.01e-23	epidermis
A_23_P340131	PRSS16	-1.66	6.66	3.92e-18	epidermis
A_23_P94216	LONRF1	-1.66	7.71	8.54e-29	epidermis
A_23_P127186	TACC2	-1.66	9.97	1.13e-31	epidermis
A_23_P19754	CPA4	-1.65	6.44	1.76e-05	epidermis
A_23_P163173	LTB4R2	-1.65	7.52	5.51e-37	epidermis
A_23_P125596	RPS6KA6	-1.65	5.36	1.16e-21	epidermis
A_23_P8913	CA2	-1.65	9.53	3.20e-11	epidermis
A_23_P137578	FBXO28	-1.65	8.22	6.64e-34	epidermis
A_23_P157136	SCIN	-1.65	6.50	8.77e-10	epidermis
A_24_P363100	RGMB	-1.64	6.88	2.20e-33	epidermis
A_32_P200238	UCA1	-1.64	5.63	1.52e-10	epidermis
A_23_P10591	METRNL	-1.64	12.71	2.88e-36	epidermis
A_23_P106389	SEMA7A	-1.64	6.60	8.80e-15	epidermis
A_24_P37441	PDK1	-1.63	8.42	1.12e-23	epidermis
A_23_P401098	TTC39C	-1.62	7.76	1.70e-41	epidermis
A_23_P166993	EPHB1	-1.62	5.84	6.82e-14	epidermis
A_23_P164814	C19orf57	-1.62	8.18	1.59e-23	epidermis
A_23_P58862	FAM135A	-1.62	7.22	8.39e-30	epidermis
A_23_P68922	MICALL1	-1.62	6.86	9.92e-19	epidermis
A_32_P538180	PAQR7	-1.62	5.79	2.13e-21	epidermis
A_23_P393051	KDF1	-1.62	9.52	5.43e-20	epidermis
A_23_P106906	PPL	-1.62	10.54	7.82e-27	epidermis
A_23_P433798	PODNL1	-1.61	6.04	5.44e-19	epidermis
A_23_P78871	KCTD15	-1.61	8.09	1.35e-14	epidermis
A_23_P398275	GOLGA2P10	-1.61	11.16	6.54e-23	epidermis
A_23_P105307	DGKA	-1.61	8.90	1.69e-24	epidermis
A_23_P336198	GLCCI1	-1.61	8.34	4.84e-23	epidermis
A_23_P166823	TNNC1	-1.61	7.40	1.30e-15	epidermis
A_23_P102364	NGEF	-1.61	10.73	1.21e-19	epidermis
A_23_P411296	CEBPB	-1.61	12.24	1.07e-35	epidermis
A_23_P212522	ATP11B	-1.60	8.00	2.97e-25	epidermis
A_23_P108265	OR7C2	-1.60	5.28	7.76e-18	epidermis
A_23_P124927	RGS14	-1.60	7.41	1.33e-24	epidermis
A_23_P342641	SLC44A5	-1.60	5.23	2.83e-05	epidermis
A_23_P398294	HIP1R	-1.60	9.53	1.04e-23	epidermis
A_23_P150018	DUSP5	-1.60	6.47	6.89e-11	epidermis
A_24_P403734	ZNF385A	-1.60	10.42	4.81e-38	epidermis
A_24_P398147	NEBL	-1.59	8.58	1.02e-24	epidermis
A_23_P107513	CEP76	-1.59	6.81	1.03e-20	epidermis
A_23_P253561	TTPAL	-1.59	10.17	3.99e-37	epidermis
A_23_P67771	BARD1	-1.59	7.82	2.70e-16	epidermis
A_23_P217109	SLC31A2	-1.59	10.96	1.10e-13	epidermis
A_24_P87036	ANO1	-1.59	8.24	6.37e-27	epidermis
A_23_P429998	FOSB	-1.59	6.01	5.12e-05	epidermis
A_23_P332042	RECQL5	-1.59	8.27	4.67e-31	epidermis
A_23_P318420	CTTNBP2NL	-1.59	8.52	2.61e-32	epidermis
A_23_P80778	DIRC2	-1.59	9.57	1.45e-34	epidermis
A_23_P36305	ATG16L2	-1.58	11.78	8.32e-25	epidermis
A_23_P145514	IL20RA	-1.58	8.26	1.01e-11	epidermis
A_24_P169773	CTAGE4	-1.58	9.13	4.93e-17	epidermis
A_24_P56894	CRLF3	-1.58	7.32	2.34e-25	epidermis
A_23_P167168	JCHAIN	-1.57	7.09	7.24e-05	epidermis
A_23_P29773	LAMP3	-1.57	7.61	4.72e-11	epidermis
A_24_P21770	YPEL4	-1.57	8.35	4.00e-09	epidermis
A_24_P64407	HMX2	-1.57	7.18	2.97e-23	epidermis
A_23_P64204	ZW10	-1.57	7.73	3.36e-33	epidermis
A_23_P209200	CCNE1	-1.57	8.01	1.44e-25	epidermis
A_23_P164068	DNAH9	-1.57	5.76	2.35e-13	epidermis
A_23_P36484	RDH16	-1.57	5.82	1.06e-13	epidermis
A_23_P205336	GSKIP	-1.57	9.74	1.45e-32	epidermis
A_24_P333663	MAPK6	-1.57	8.62	2.54e-37	epidermis
A_23_P130158	WNT3	-1.57	10.06	1.30e-07	epidermis
A_23_P312863	TUBB4B	-1.56	11.14	3.29e-22	epidermis
A_23_P571	SLC2A1	-1.56	10.56	1.30e-10	epidermis
A_24_P411121	TNFRSF18	-1.56	6.92	5.72e-11	epidermis
A_23_P141180	TOM1L2	-1.56	8.56	1.31e-33	epidermis
A_32_P511713	C11orf42	-1.56	6.75	9.33e-19	epidermis
A_23_P211047	BACH1	-1.56	9.43	7.96e-32	epidermis
A_23_P163992	GRB7	-1.55	7.37	1.99e-18	epidermis
A_23_P202104	PPIF	-1.55	10.99	4.98e-08	epidermis
A_23_P151337	DLEU1	-1.55	7.58	6.30e-19	epidermis
A_24_P241815	JUNB	-1.55	6.60	3.21e-14	epidermis
A_23_P353717	RMI2	-1.55	8.91	1.01e-22	epidermis
A_23_P2573	TMEM117	-1.55	7.93	1.03e-04	epidermis
A_23_P47614	PHLDA2	-1.55	9.62	2.31e-09	epidermis
A_23_P420417	TLCD1	-1.55	8.68	7.48e-05	epidermis
A_32_P319858	NKPD1	-1.55	6.05	6.55e-09	epidermis
A_24_P35228	GRHL2	-1.55	8.05	4.65e-18	epidermis
A_23_P351467	CMAHP	-1.55	6.93	1.25e-15	epidermis
A_23_P406986	MOSPD2	-1.55	7.20	8.38e-12	epidermis
A_23_P218597	NPAS2	-1.54	6.53	2.73e-19	epidermis
A_23_P201551	VAV3	-1.54	11.51	3.27e-17	epidermis
A_23_P129903	TRIM16L	-1.54	9.44	1.55e-20	epidermis
A_23_P211850	ABHD6	-1.54	9.88	4.07e-14	epidermis
A_23_P401675	MARVELD2	-1.53	8.17	3.47e-26	epidermis
A_23_P94301	TSTA3	-1.53	9.14	4.32e-21	epidermis
A_24_P63019	IL1R2	-1.53	7.05	3.14e-08	epidermis
A_23_P97123	ANKRD36BP1	-1.53	6.22	5.49e-16	epidermis
A_32_P70724	KDM5B	-1.53	9.91	2.14e-34	epidermis
A_23_P122976	GNAI1	-1.53	8.49	3.16e-15	epidermis
A_24_P108779	KCTD17	-1.53	6.61	6.22e-22	epidermis
A_23_P161522	TMEM134	-1.52	11.18	4.25e-20	epidermis
A_23_P64560	PGAP2	-1.52	9.18	3.88e-24	epidermis
A_23_P201295	CASZ1	-1.52	6.51	7.33e-21	epidermis
A_23_P865	FRRS1	-1.52	7.34	1.37e-22	epidermis
A_23_P433229	PHYHIP	-1.52	7.92	2.83e-11	epidermis
A_23_P147605	C11orf49	-1.52	9.37	1.76e-29	epidermis
A_23_P58983	TBC1D22B	-1.52	6.78	1.20e-17	epidermis
A_24_P393611	GNAO1	-1.52	6.08	1.89e-10	epidermis
A_32_P190416	MAP7	-1.52	6.50	1.55e-16	epidermis
A_24_P338788	CSNK1A1L	-1.52	8.12	1.06e-23	epidermis
A_23_P131683	MAPRE3	-1.52	6.22	7.86e-13	epidermis
A_23_P101342	ATG4D	-1.51	7.10	7.64e-24	epidermis
A_24_P686965	SH2D5	-1.51	7.48	9.92e-12	epidermis
A_23_P69100	ARHGEF26	-1.51	7.80	9.84e-21	epidermis
A_23_P141146	FBXL20	-1.51	5.92	1.11e-13	epidermis
A_23_P123916	LRSAM1	-1.51	7.74	5.77e-15	epidermis
A_24_P321626	POLR3B	-1.50	7.74	6.39e-11	epidermis
A_23_P206382	C16orf70	-1.50	9.87	3.30e-26	epidermis
A_23_P407112	SPATA18	-1.50	7.39	7.48e-21	epidermis
A_23_P30204	HMHB1	-1.50	8.84	3.31e-10	epidermis
A_23_P124946	CMYA5	-1.50	6.41	8.49e-12	epidermis
A_23_P214876	JARID2	-1.50	9.23	1.40e-26	epidermis
A_23_P19291	TUBB2A	-1.50	13.56	6.99e-18	epidermis
A_24_P631848	LINC01783	-1.50	6.49	5.86e-07	epidermis
A_23_P209904	GPC1	-1.50	12.16	6.01e-13	epidermis
A_23_P20743	TMEM246	-1.50	10.46	3.16e-30	epidermis
A_23_P353056	C2CD2L	-1.50	10.06	1.46e-28	epidermis
A_24_P332623	CTAGE11P	-1.50	8.09	2.67e-14	epidermis
A_23_P424734	EXOC3L1	-1.50	7.04	1.26e-07	epidermis
A_23_P23006	NRDC	-1.50	11.19	8.83e-41	epidermis
A_23_P28953	DNMT3B	-1.50	7.74	1.93e-22	epidermis
A_23_P51646	PLK3	-1.49	10.51	7.87e-16	epidermis
A_24_P183292	CSNK1A1	-1.49	8.00	1.70e-13	epidermis
A_23_P369641	MROH6	-1.49	7.52	7.90e-21	epidermis
A_24_P838947	TBC1D3P5	-1.49	7.06	2.03e-28	epidermis
A_23_P17345	MAFB	-1.49	11.34	2.35e-21	epidermis
A_23_P37391	CCDC85C	-1.49	9.57	1.56e-16	epidermis
A_23_P76322	PIK3C2G	-1.49	6.98	3.19e-10	epidermis
A_23_P133902	PSORS1C1	-1.49	8.43	4.82e-13	epidermis
A_23_P250485	TRIM62	-1.48	5.30	1.74e-08	epidermis
A_23_P154585	SNX21	-1.48	9.68	6.25e-32	epidermis
A_23_P390097	TTC39B	-1.48	8.88	1.55e-08	epidermis
A_23_P135061	CORO2A	-1.48	8.45	2.33e-19	epidermis
A_23_P346405	MCU	-1.48	6.10	1.77e-13	epidermis
A_23_P148785	SFT2D2	-1.48	7.61	7.39e-22	epidermis
A_23_P214091	LYPLA1	-1.48	9.77	5.23e-21	epidermis
A_24_P925314	GM2A	-1.48	9.25	4.89e-17	epidermis
A_24_P125839	C21orf91	-1.48	6.74	8.04e-18	epidermis
A_23_P120467	ZFP64	-1.47	7.35	4.02e-15	epidermis
A_23_P124476	CLCN3	-1.47	7.58	6.85e-32	epidermis
A_23_P419714	BTBD11	-1.47	7.75	1.16e-12	epidermis
A_24_P273756	TP63	-1.47	8.45	4.04e-09	epidermis
A_32_P46981	HSBP1L1	-1.47	8.92	5.74e-16	epidermis
A_24_P379750	MXD1	-1.47	8.33	5.20e-21	epidermis
A_23_P210690	TRIB3	-1.47	10.31	2.14e-15	epidermis
A_24_P175563	ACBD5	-1.47	7.18	6.64e-18	epidermis
A_23_P78980	B3GNT3	-1.47	7.42	1.09e-05	epidermis
A_23_P333029	ERICH5	-1.47	5.69	8.24e-07	epidermis
A_23_P207507	ABCC3	-1.47	8.63	2.67e-11	epidermis
A_23_P887	IKBKE	-1.47	5.52	1.32e-17	epidermis
A_24_P91916	NXT2	-1.47	6.97	5.85e-12	epidermis
A_24_P289383	CHD7	-1.46	7.61	4.24e-22	epidermis
A_23_P153745	IFI30	-1.46	10.62	3.46e-16	epidermis
A_23_P387552	RARG	-1.46	10.19	5.01e-21	epidermis
A_24_P305038	LINC02210	-1.46	6.46	2.46e-13	epidermis
A_23_P75764	OR5A1	-1.46	5.49	3.36e-09	epidermis
A_32_P470728	GSX1	-1.46	6.06	2.89e-11	epidermis
A_23_P68121	PSD4	-1.46	7.40	2.23e-14	epidermis
A_23_P90359	NRTN	-1.46	6.03	1.87e-09	epidermis
A_23_P125705	NAP1L2	-1.46	6.29	8.73e-12	epidermis
A_24_P941217	SGPP2	-1.46	7.46	2.51e-03	epidermis
A_23_P210939	EIF6	-1.46	11.82	1.88e-29	epidermis
A_24_P269814	PLEKHA1	-1.46	11.06	2.85e-25	epidermis
A_23_P339098	SLC35F2	-1.45	9.30	5.93e-26	epidermis
A_23_P402670	CD1A	-1.45	6.84	2.72e-06	epidermis
A_23_P147918	S100A16	-1.45	12.31	1.77e-14	epidermis
A_23_P214411	GLO1	-1.45	7.78	2.88e-22	epidermis
A_23_P81392	WWC1	-1.45	9.85	1.30e-06	epidermis
A_23_P129144	MYZAP	-1.45	7.43	6.02e-14	epidermis
A_23_P152420	GSE1	-1.45	7.91	1.39e-19	epidermis
A_23_P21086	LGI3	-1.44	7.17	7.90e-10	epidermis
A_23_P255672	ABLIM2	-1.44	8.66	3.84e-14	epidermis
A_23_P82000	TEAD3	-1.44	9.38	1.34e-23	epidermis
A_32_P741851	GLB1L3	-1.44	5.01	3.77e-06	epidermis
A_24_P330303	FRMD6	-1.44	9.45	4.50e-21	epidermis
A_23_P1492	AVPI1	-1.44	9.46	1.38e-14	epidermis
A_23_P216052	FAM83A	-1.44	5.79	3.22e-04	epidermis
A_23_P67952	MYCNOS	-1.44	8.88	8.13e-07	epidermis
A_23_P424561	RHOV	-1.44	9.97	1.44e-08	epidermis
A_24_P252497	TRIB1	-1.44	10.74	4.40e-20	epidermis
A_23_P8834	EPHX2	-1.44	11.06	5.32e-20	epidermis
A_23_P367071	UBE2DNL	-1.44	6.89	3.93e-07	epidermis
A_23_P54116	DAAM1	-1.44	8.67	9.92e-10	epidermis
A_23_P372478	SERPINA9	-1.44	5.45	4.34e-03	epidermis
A_23_P38154	FDXR	-1.43	11.23	3.89e-20	epidermis
A_24_P944991	SREK1IP1	-1.43	5.95	2.19e-20	epidermis
A_24_P206344	ZNF746	-1.43	13.27	2.03e-07	epidermis
A_23_P113237	CRLF2	-1.43	6.09	1.26e-08	epidermis
A_23_P76690	UCHL3	-1.43	10.55	8.51e-18	epidermis
A_23_P100868	MYO19	-1.43	8.46	7.15e-26	epidermis
A_24_P942969	FUT2	-1.43	5.36	3.70e-07	epidermis
A_23_P120794	SLC7A4	-1.43	6.58	7.10e-04	epidermis
A_23_P87709	PLBD1	-1.43	10.60	1.53e-18	epidermis
A_23_P150379	MPZL2	-1.42	7.68	1.25e-07	epidermis
A_23_P42331	HMGA1	-1.42	10.16	5.80e-09	epidermis
A_23_P133755	PREP	-1.42	9.15	1.29e-20	epidermis
A_32_P163125	SGMS1	-1.42	9.16	3.12e-22	epidermis
A_23_P95060	EPHB3	-1.42	9.65	2.28e-09	epidermis
A_23_P218068	PLEKHA5	-1.42	7.50	4.37e-12	epidermis
A_23_P81993	SMIM29	-1.42	12.61	1.07e-26	epidermis
A_23_P397376	MAF	-1.42	10.94	2.65e-14	epidermis
A_24_P261169	SEMA4D	-1.42	5.52	8.12e-08	epidermis
A_23_P209519	DNAJB2	-1.41	11.12	6.48e-19	epidermis
A_24_P417706	MXD3	-1.41	6.06	1.06e-14	epidermis
A_23_P117980	KATNB1	-1.41	7.09	5.98e-12	epidermis
A_23_P110941	GSTA4	-1.41	10.36	3.70e-14	epidermis
A_23_P38427	RAB11FIP4	-1.41	8.62	4.50e-13	epidermis
A_24_P250227	NR1D1	-1.40	8.49	2.79e-04	epidermis
A_24_P302685	ARHGEF4	-1.40	9.73	1.54e-14	epidermis
A_32_P108655	AK4	-1.40	11.27	1.54e-13	epidermis
A_23_P202206	GSTO2	-1.40	7.42	7.61e-09	epidermis
A_24_P284805	INPP5J	-1.40	5.61	2.16e-09	epidermis
A_24_P202558	SIPA1L3	-1.40	5.86	3.20e-11	epidermis
A_23_P129413	DPEP3	-1.40	11.29	3.95e-05	epidermis
A_23_P157338	VWC2	-1.40	6.79	1.24e-04	epidermis
A_23_P301138	IP6K2	-1.40	8.93	8.08e-21	epidermis
A_23_P89249	ERBB2	-1.40	11.73	4.42e-16	epidermis
A_23_P328022	SLC5A10	-1.40	5.90	2.19e-05	epidermis
A_32_P199884	HORMAD1	-1.40	5.62	2.42e-03	epidermis
A_23_P124252	CAMK1D	-1.40	9.28	5.76e-19	epidermis
A_32_P420009	ALS2CL	-1.39	8.51	1.03e-09	epidermis
A_23_P62907	ATF6	-1.39	8.70	9.52e-28	epidermis
A_23_P114713	CYP4B1	-1.39	8.15	1.63e-06	epidermis
A_24_P46953	SGK3	-1.39	8.17	5.11e-16	epidermis
A_24_P79070	GNG8	-1.39	5.75	3.22e-10	epidermis
A_24_P368943	EVX1	-1.39	11.93	3.19e-05	epidermis
A_24_P391991	FAM183BP	-1.39	6.29	2.03e-10	epidermis
A_24_P321068	SLC31A1	-1.39	7.81	1.47e-05	epidermis
A_24_P292470	UCP3	-1.38	13.30	6.48e-06	epidermis
A_23_P349676	FBXO41	-1.38	8.40	9.08e-20	epidermis
A_23_P112666	FOXE3	-1.38	6.48	1.02e-13	epidermis
A_24_P701776	ARHGEF35	-1.38	9.37	4.60e-05	epidermis
A_23_P213562	F2R	-1.38	8.88	2.93e-13	epidermis
A_23_P81676	WISP3	-1.38	5.32	8.70e-06	epidermis
A_23_P163697	SYT17	-1.38	7.07	1.70e-07	epidermis
A_23_P361569	SLC35F5	-1.38	9.51	1.47e-13	epidermis
A_23_P30283	FAM174A	-1.38	9.07	1.07e-12	epidermis
A_23_P408768	DOT1L	-1.37	6.88	1.68e-18	epidermis
A_24_P202567	ITPKC	-1.37	10.41	1.97e-19	epidermis
A_23_P97853	TMEM254	-1.37	9.92	5.47e-04	epidermis
A_24_P348203	LRRC8E	-1.37	7.83	4.48e-10	epidermis
A_23_P50710	CYP4F2	-1.37	6.67	5.17e-06	epidermis
A_24_P914495	MARK2	-1.37	8.07	5.92e-09	epidermis
A_23_P206140	DNAJA4	-1.37	10.55	6.78e-15	epidermis
A_23_P123164	OR6W1P	-1.37	5.88	8.48e-09	epidermis
A_23_P74950	RCC2	-1.37	11.20	4.47e-20	epidermis
A_23_P9255	SYK	-1.37	8.48	3.13e-17	epidermis
A_23_P24311	ALDH3B2	-1.37	8.50	3.14e-02	epidermis
A_23_P66948	GAREM1	-1.37	9.91	4.35e-16	epidermis
A_23_P110076	WDR53	-1.37	8.00	1.27e-20	epidermis
A_24_P383478	ESR1	-1.37	6.75	1.01e-11	epidermis
A_23_P73835	MOSPD1	-1.37	7.12	7.61e-09	epidermis
A_23_P55477	ADORA2B	-1.37	7.92	3.82e-05	epidermis
A_23_P419602	SREBF2	-1.37	9.16	1.54e-17	epidermis
A_23_P368794	TCERG1L	-1.36	5.77	1.76e-05	epidermis
A_24_P394940	CYP2E1	-1.36	5.16	1.68e-05	epidermis
A_23_P147822	EPS8L2	-1.36	9.23	1.79e-16	epidermis
A_24_P29975	ARPC5L	-1.36	10.04	1.84e-16	epidermis
A_23_P32414	STK26	-1.36	8.70	7.84e-20	epidermis
A_24_P360078	LRBA	-1.36	8.63	1.30e-18	epidermis
A_23_P79247	PGAP1	-1.36	7.22	4.58e-09	epidermis
A_23_P165879	RAB10	-1.36	11.50	8.93e-27	epidermis
A_23_P68998	MIOX	-1.36	6.53	4.90e-08	epidermis
A_32_P195401	FAM117B	-1.35	9.06	1.98e-15	epidermis
A_23_P126917	IGSF3	-1.35	5.54	8.51e-08	epidermis
A_23_P25224	YBX3	-1.35	12.26	1.98e-14	epidermis
A_23_P368996	LRRC56	-1.35	8.71	4.50e-12	epidermis
A_23_P98532	ZDHHC5	-1.35	10.24	1.02e-18	epidermis
A_23_P151459	MYCBP2	-1.35	11.41	1.01e-21	epidermis
A_32_P103945	B4GALT4	-1.35	8.08	9.13e-18	epidermis
A_23_P55688	ZNF416	-1.35	7.66	8.68e-20	epidermis
A_23_P350617	KLB	-1.35	5.71	1.13e-04	epidermis
A_23_P407206	CLN8	-1.35	6.67	1.21e-07	epidermis
A_24_P125283	HDAC5	-1.35	9.92	4.83e-15	epidermis
A_24_P156049	SLC39A6	-1.35	7.73	2.09e-13	epidermis
A_23_P118493	TOM1L1	-1.35	7.85	1.74e-07	epidermis
A_23_P99397	ZDHHC20	-1.35	9.28	2.11e-10	epidermis
A_32_P162150	TAB3	-1.34	6.91	5.77e-15	epidermis
A_23_P80839	MAP6D1	-1.34	9.26	4.81e-10	epidermis
A_23_P16058	ZNF296	-1.34	5.77	3.94e-08	epidermis
A_23_P114689	ASAP3	-1.34	9.71	1.34e-21	epidermis
A_24_P353638	SLAMF7	-1.34	6.92	9.63e-06	epidermis
A_23_P423197	RXRA	-1.34	12.61	1.45e-14	epidermis
A_24_P135748	GRTP1	-1.33	7.09	5.19e-06	epidermis
A_23_P427622	SPPL3	-1.33	9.24	1.45e-15	epidermis
A_23_P20275	PLEKHF2	-1.33	9.58	4.93e-16	epidermis
A_23_P397248	CLCA2	-1.33	8.52	2.99e-04	epidermis
A_32_P135348	TANC1	-1.33	10.56	2.74e-12	epidermis
A_23_P163580	CENPT	-1.33	7.88	2.64e-05	epidermis
A_32_P176550	JMY	-1.33	7.56	2.59e-05	epidermis
A_24_P29595	STXBP5	-1.33	7.67	3.93e-13	epidermis
A_32_P164246	FOXQ1	-1.33	11.01	9.69e-06	epidermis
A_24_P133488	CDCA4	-1.33	6.10	5.14e-07	epidermis
A_23_P21747	CABP5	-1.33	7.19	1.44e-10	epidermis
A_23_P403424	JMJD7-PLA2G4B	-1.32	12.66	9.31e-12	epidermis
A_23_P52082	INTS7	-1.32	6.42	8.82e-06	epidermis
A_24_P142503	SLC47A1	-1.32	6.41	1.16e-05	epidermis
A_24_P97931	CSNK2B	-1.32	11.78	3.13e-23	epidermis
A_23_P115885	MINPP1	-1.32	5.90	1.97e-07	epidermis
A_24_P114255	MBOAT2	-1.32	8.49	1.93e-06	epidermis
A_23_P163711	FAM57B	-1.32	9.61	4.62e-08	epidermis
A_23_P206371	NOL3	-1.32	12.01	2.49e-13	epidermis
A_23_P91390	THBD	-1.32	12.00	7.47e-10	epidermis
A_23_P48455	AMN	-1.32	10.21	1.43e-03	epidermis
A_23_P64808	HOXC13	-1.31	6.88	3.41e-03	epidermis
A_23_P252681	PCYT1A	-1.31	9.16	6.72e-15	epidermis
A_24_P753476	GAS2L1P2	-1.31	8.99	1.20e-11	epidermis
A_23_P355536	USP54	-1.31	10.47	5.31e-15	epidermis
A_23_P434347	ITSN2	-1.31	7.37	4.33e-15	epidermis
A_23_P65031	DYNLL1	-1.31	13.96	1.20e-13	epidermis
A_23_P211493	TMPRSS6	-1.31	6.49	3.77e-06	epidermis
A_23_P164313	MINK1	-1.31	6.88	2.73e-07	epidermis
A_23_P117274	MIPEP	-1.31	6.85	1.78e-09	epidermis
A_23_P214969	CITED2	-1.31	9.95	6.36e-11	epidermis
A_32_P437004	XG	-1.31	8.52	1.08e-06	epidermis
A_23_P257649	RBP1	-1.31	8.96	1.13e-03	epidermis
A_23_P145035	KDM1B	-1.31	5.77	7.89e-09	epidermis
A_23_P356330	DESI1	-1.31	7.19	1.38e-05	epidermis
A_23_P32135	SPACA9	-1.31	6.87	2.75e-06	epidermis
A_23_P46964	HIF1AN	-1.31	5.62	4.59e-11	epidermis
A_24_P405002	PDIK1L	-1.30	6.76	1.41e-08	epidermis
A_23_P80626	PRRT3	-1.30	8.31	8.90e-10	epidermis
A_24_P391918	L3MBTL4	-1.30	6.51	3.57e-07	epidermis
A_23_P9875	TESK2	-1.30	6.74	2.25e-06	epidermis
A_23_P103110	MAFF	-1.30	8.05	3.77e-08	epidermis
A_23_P34946	UTP25	-1.30	6.05	1.23e-07	epidermis
A_23_P254797	BPIFB2	-1.30	5.78	2.80e-06	epidermis
A_23_P36753	ALDH2	-1.30	11.40	1.87e-11	epidermis
A_23_P161686	ARHGAP32	-1.30	8.31	2.02e-16	epidermis
A_24_P18621	AEBP2	-1.30	8.71	1.51e-14	epidermis
A_23_P408955	E2F2	-1.30	9.15	3.71e-06	epidermis
A_23_P377339	C4orf36	-1.30	5.64	1.95e-04	epidermis
A_23_P51187	PRKCZ	-1.30	10.75	9.90e-11	epidermis
A_23_P25835	FNTB	-1.29	8.11	1.30e-10	epidermis
A_23_P137423	IGSF8	-1.29	7.99	5.01e-09	epidermis
A_23_P127721	P2RX3	-1.29	6.09	2.47e-06	epidermis
A_23_P360769	MAN2A1	-1.29	7.02	6.94e-06	epidermis
A_32_P61857	RELCH	-1.29	8.24	4.57e-14	epidermis
A_23_P84219	LIPH	-1.29	8.04	1.45e-03	epidermis
A_24_P385313	PTPRF	-1.29	13.43	1.90e-09	epidermis
A_23_P2181	CYB5R2	-1.29	11.58	2.36e-07	epidermis
A_24_P319113	P2RX7	-1.28	5.65	2.04e-05	epidermis
A_23_P136172	TMEM68	-1.28	7.87	1.34e-10	epidermis
A_32_P209094	FGGY	-1.28	9.13	2.57e-09	epidermis
A_24_P275073	ADAMTS14	-1.28	6.05	4.59e-03	epidermis
A_32_P98732	GCM1	-1.28	5.27	5.69e-07	epidermis
A_23_P147388	KIF13B	-1.28	10.92	1.21e-10	epidermis
A_24_P235305	ZNF706	-1.28	7.62	2.31e-13	epidermis
A_23_P49816	ADAP2	-1.28	9.95	2.43e-07	epidermis
A_23_P75790	MYRF	-1.28	10.27	1.81e-03	epidermis
A_24_P929369	AP4E1	-1.28	8.80	3.68e-11	epidermis
A_23_P251316	CTNND1	-1.27	10.04	1.30e-14	epidermis
A_24_P27234	SOX5	-1.27	6.11	9.39e-05	epidermis
A_23_P62807	SCCPDH	-1.27	10.54	1.51e-07	epidermis
A_23_P380371	IPMK	-1.27	6.32	1.07e-04	epidermis
A_23_P131825	TNNC2	-1.27	8.53	3.02e-10	epidermis
A_23_P202269	ANK3	-1.27	9.45	2.49e-10	epidermis
A_23_P106874	PMFBP1	-1.27	5.48	4.70e-06	epidermis
A_24_P377225	USP46	-1.27	6.17	4.08e-04	epidermis
A_23_P136870	MAGEA6	-1.26	6.59	2.35e-06	epidermis
A_23_P92536	CNGA1	-1.26	5.34	1.07e-05	epidermis
A_23_P153084	RALBP1	-1.26	11.45	1.54e-12	epidermis
A_24_P31421	BICRA	-1.26	6.42	2.46e-03	epidermis
A_23_P432610	N4BP1	-1.26	9.10	4.15e-15	epidermis
A_23_P213137	LNX1	-1.26	7.72	1.20e-05	epidermis
A_23_P70566	FKBPL	-1.26	5.44	3.90e-03	epidermis
A_23_P360316	FUT3	-1.26	6.66	2.33e-02	epidermis
A_24_P15325	XKR6	-1.26	5.32	6.59e-06	epidermis
A_23_P24535	TTC12	-1.26	7.22	1.91e-06	epidermis
A_23_P106158	L2HGDH	-1.26	6.86	2.95e-09	epidermis
A_24_P916614	PTBP3	-1.26	10.66	2.90e-11	epidermis
A_23_P47004	DHX32	-1.25	7.48	5.71e-05	epidermis
A_23_P143748	TTLL12	-1.25	10.18	6.83e-11	epidermis
A_24_P118247	CTU2	-1.25	7.05	7.48e-07	epidermis
A_24_P74932	PLP2	-1.25	11.28	5.39e-08	epidermis
A_24_P93206	TMEM179	-1.25	6.33	7.48e-06	epidermis
A_23_P121945	SNCB	-1.25	7.63	6.73e-04	epidermis
A_23_P351535	DBIL5P	-1.25	5.54	4.91e-05	epidermis
A_23_P350234	UBE2NL	-1.25	8.00	1.69e-05	epidermis
A_23_P28434	VAMP8	-1.25	13.43	6.80e-07	epidermis
A_23_P216812	CDKN2B	-1.25	6.25	9.41e-03	epidermis
A_24_P268676	BHLHE40	-1.25	8.62	1.01e-05	epidermis
A_23_P426944	PAX9	-1.25	5.90	5.08e-06	epidermis
A_24_P285768	EDEM1	-1.25	6.52	8.82e-07	epidermis
A_23_P19712	GMNN	-1.25	8.79	8.27e-06	epidermis
A_32_P5480	CERS6	-1.24	10.15	1.73e-06	epidermis
A_23_P161125	MOV10	-1.24	7.89	1.71e-07	epidermis
A_23_P122041	PPP2CA	-1.24	8.78	2.12e-07	epidermis
A_24_P326739	GLS2	-1.24	6.04	5.66e-05	epidermis
A_23_P115467	S100A5	-1.24	8.27	6.84e-05	epidermis
A_23_P31073	MYB	-1.24	8.49	1.66e-05	epidermis
A_23_P332326	ARHGEF19	-1.24	9.95	6.55e-05	epidermis
A_23_P321034	PATJ	-1.24	6.60	5.86e-07	epidermis
A_23_P111492	MOSPD3	-1.24	6.96	1.53e-05	epidermis
A_23_P85783	PHGDH	-1.24	10.65	9.20e-04	epidermis
A_23_P19517	ITPR3	-1.24	10.45	6.08e-07	epidermis
A_23_P111621	GTF2IRD1	-1.24	9.37	1.15e-08	epidermis
A_23_P158007	ZDHHC12	-1.24	8.17	2.93e-06	epidermis
A_23_P204375	LPAR5	-1.24	5.98	1.25e-03	epidermis
A_23_P118300	FAHD1	-1.24	7.70	2.15e-10	epidermis
A_23_P211445	LIMK2	-1.24	9.28	1.20e-06	epidermis
A_23_P92860	CCNO	-1.23	7.17	6.98e-05	epidermis
A_23_P23438	SEMA4A	-1.23	7.13	1.40e-07	epidermis
A_24_P287189	TOLLIP	-1.23	6.40	1.17e-04	epidermis
A_23_P316531	GPR25	-1.23	6.80	4.66e-05	epidermis
A_23_P102060	ITPRID2	-1.23	11.25	2.34e-07	epidermis
A_23_P68910	SSTR3	-1.23	10.39	4.15e-04	epidermis
A_23_P84565	POLR3D	-1.23	6.42	1.05e-07	epidermis
A_23_P50081	IMPA2	-1.23	12.55	5.00e-03	epidermis
A_24_P117029	LDLR	-1.23	10.10	2.90e-03	epidermis
A_23_P92261	ECE2	-1.23	8.29	1.30e-04	epidermis
A_23_P159039	SCRIB	-1.23	11.92	2.71e-13	epidermis
A_24_P307289	TMEM95	-1.23	10.00	2.31e-04	epidermis
A_24_P219920	FEM1A	-1.23	6.85	1.29e-05	epidermis
A_24_P413884	CENPA	-1.23	5.49	6.83e-03	epidermis
A_23_P315991	OR10A5	-1.23	6.44	5.68e-04	epidermis
A_23_P251836	NPY5R	-1.23	5.68	1.51e-04	epidermis
A_24_P89457	CDKN1A	-1.23	6.44	1.03e-03	epidermis
A_23_P70733	TAAR2	-1.23	7.11	1.09e-03	epidermis
A_32_P24372	TBC1D3B	-1.23	6.85	1.06e-03	epidermis
A_32_P191527	KMT5A	-1.22	7.90	8.55e-10	epidermis
A_24_P271696	XAGE1B	-1.22	5.73	8.19e-03	epidermis
A_24_P307869	LLGL2	-1.22	8.28	5.50e-04	epidermis
A_32_P148726	LOC728673	-1.22	7.79	2.92e-04	epidermis
A_24_P262738	DDA1	-1.22	8.11	1.09e-06	epidermis
A_24_P158385	ZMYND19	-1.22	7.17	1.77e-04	epidermis
A_23_P89155	CDK3	-1.22	9.83	4.52e-03	epidermis
A_23_P33914	NUP62CL	-1.22	5.54	4.35e-03	epidermis
A_23_P92196	RETNLB	-1.22	5.70	2.49e-06	epidermis
A_23_P253395	UNC13B	-1.22	7.81	9.24e-06	epidermis
A_32_P228414	GAPVD1	-1.22	7.28	2.05e-06	epidermis
A_23_P153529	TRPM4	-1.22	8.39	1.75e-07	epidermis
A_32_P116840	MIA2	-1.21	7.72	2.43e-06	epidermis
A_23_P71480	DEFB1	-1.21	13.04	1.25e-03	epidermis
A_23_P328206	DNMBP	-1.21	7.91	6.42e-07	epidermis
A_23_P203540	EHF	-1.21	9.90	1.20e-02	epidermis
A_24_P406060	RNF144B	-1.21	8.63	4.99e-05	epidermis
A_23_P161424	PLXDC2	-1.21	10.11	1.47e-07	epidermis
A_24_P139094	SH3GL1	-1.21	11.46	3.69e-11	epidermis
A_24_P35537	RIC3	-1.21	6.19	9.45e-05	epidermis
A_23_P128174	RAB3IP	-1.21	9.06	1.29e-03	epidermis
A_23_P117734	LYSMD4	-1.21	8.75	4.46e-07	epidermis
A_24_P380330	PANK3	-1.21	9.08	3.55e-06	epidermis
A_24_P221575	RUFY3	-1.21	6.34	3.55e-06	epidermis
A_23_P117778	UBL7	-1.21	7.60	4.15e-04	epidermis
A_24_P408321	OSBPL2	-1.21	9.97	5.68e-13	epidermis
A_24_P40907	PLPP6	-1.21	7.99	1.53e-07	epidermis
A_23_P86411	MYO3A	-1.21	5.92	3.16e-03	epidermis
A_23_P159191	GAST	-1.21	5.98	1.29e-03	epidermis
A_23_P322	EFNA4	-1.21	8.92	6.30e-06	epidermis
A_23_P77145	RAB11A	-1.21	8.96	3.99e-05	epidermis
A_23_P120472	TFAP2C	-1.21	8.24	3.34e-04	epidermis
A_23_P153930	ACVR2A	-1.21	7.70	7.84e-07	epidermis
A_23_P371239	CMIP	-1.21	8.08	1.25e-05	epidermis
A_23_P415015	ATL2	-1.20	5.57	2.00e-03	epidermis
A_23_P27795	SPINT2	-1.20	12.80	1.12e-03	epidermis
A_23_P66813	SIRT7	-1.20	9.13	3.58e-06	epidermis
A_23_P90062	DNAJB1	-1.20	9.67	8.94e-07	epidermis
A_24_P135193	UEVLD	-1.20	7.08	2.01e-06	epidermis
A_23_P216476	ZBTB5	-1.20	8.91	3.84e-09	epidermis
A_32_P63848	OXCT1	-1.20	8.70	2.93e-05	epidermis
A_23_P400945	ETV3	-1.20	6.88	3.09e-04	epidermis
A_23_P122896	TFR2	-1.20	6.04	2.03e-07	epidermis
A_23_P395374	HIST1H4D	-1.20	10.41	2.56e-03	epidermis
A_23_P346969	PIK3CB	-1.20	6.57	5.54e-07	epidermis
A_23_P169154	ERMP1	-1.20	7.09	5.52e-03	epidermis
A_23_P401380	DIP2B	-1.20	8.24	6.13e-04	epidermis
A_23_P77201	C15orf41	-1.20	6.48	1.47e-03	epidermis
A_23_P370569	C12orf66	-1.20	5.24	3.21e-03	epidermis
A_24_P51683	CDK5R2	-1.20	6.68	2.79e-03	epidermis
A_24_P125871	RIPK4	-1.19	9.60	2.78e-04	epidermis
A_23_P69513	RGS12	-1.19	7.13	7.98e-06	epidermis
A_24_P205019	ZNF250	-1.19	7.67	4.53e-06	epidermis
A_24_P160104	TUBA8	-1.19	9.49	1.83e-04	epidermis
A_23_P163467	CCDC9B	-1.19	10.83	2.74e-04	epidermis
A_32_P226498	HAR1A	-1.19	8.05	2.64e-02	epidermis
A_32_P186474	RACGAP1	-1.19	7.33	1.89e-04	epidermis
A_24_P339869	ZBTB21	-1.19	7.84	1.70e-04	epidermis
A_23_P259344	TMEM121B	-1.19	5.35	8.52e-03	epidermis
A_24_P320880	SNX16	-1.19	6.28	6.94e-05	epidermis
A_24_P153511	OSBPL8	-1.18	6.46	3.65e-03	epidermis
A_23_P48495	TCL1B	-1.18	6.95	2.46e-03	epidermis
A_23_P334892	TMEM102	-1.18	6.32	1.37e-02	epidermis
A_23_P6151	PLAGL2	-1.18	7.59	4.19e-07	epidermis
A_23_P309381	HIST2H2AA4	-1.18	7.51	3.12e-02	epidermis
A_23_P217637	TIMM8A	-1.18	8.30	4.31e-06	epidermis
A_24_P398092	RAD23B	-1.18	8.92	4.98e-03	epidermis
A_23_P147277	TSEN54	-1.18	11.11	4.85e-03	epidermis
A_23_P37359	CIDEB	-1.18	7.34	4.73e-05	epidermis
A_24_P820037	SLC6A17	-1.18	5.81	2.30e-02	epidermis
A_23_P68610	TPX2	-1.18	6.22	2.53e-02	epidermis
A_24_P351420	ZDHHC3	-1.18	9.44	7.80e-09	epidermis
A_23_P111981	LYNX1	-1.18	9.06	9.62e-04	epidermis
A_23_P72584	ACBD7	-1.18	9.09	4.43e-02	epidermis
A_24_P229871	LINC00469	-1.18	6.64	2.80e-03	epidermis
A_23_P23171	AGO4	-1.17	8.55	7.35e-04	epidermis
A_23_P144054	PRKCD	-1.17	8.65	1.55e-05	epidermis
A_23_P105747	APPL2	-1.17	8.61	5.46e-06	epidermis
A_23_P12620	TNKS2	-1.17	7.48	1.55e-04	epidermis
A_23_P165521	STRN	-1.17	5.84	3.52e-03	epidermis
A_23_P89215	FN3K	-1.17	5.66	4.85e-02	epidermis
A_23_P43238	NAPRT	-1.17	7.50	9.23e-03	epidermis
A_23_P167841	KCNQ5	-1.17	5.37	8.59e-04	epidermis
A_24_P94319	LEXM	-1.17	5.39	2.17e-02	epidermis
A_23_P145555	MLIP	-1.17	6.16	2.07e-02	epidermis
A_23_P108501	EPHA4	-1.17	9.84	7.77e-04	epidermis
A_23_P68669	CHODL	-1.16	6.77	1.58e-03	epidermis
A_23_P406350	MFSD3	-1.16	7.55	2.51e-02	epidermis
A_23_P51884	PUSL1	-1.16	10.33	7.96e-06	epidermis
A_24_P233915	MED8	-1.16	8.27	1.51e-04	epidermis
A_23_P49060	SPINT1	-1.16	9.57	3.31e-02	epidermis
A_23_P56736	TUBA3D	-1.16	8.26	7.63e-03	epidermis
A_23_P46627	ADIPOR1	-1.16	9.52	1.76e-06	epidermis
A_23_P348121	FOSL2	-1.16	10.21	2.05e-02	epidermis
A_24_P181672	B3GNTL1	-1.16	5.86	3.24e-02	epidermis
A_23_P46149	GPR137B	-1.16	8.57	2.97e-04	epidermis
A_23_P132285	MPST	-1.15	11.48	4.66e-06	epidermis
A_23_P55917	SYT3	-1.15	5.77	4.30e-02	epidermis
A_24_P193943	PIGN	-1.15	5.74	1.20e-02	epidermis
A_23_P364837	VPS13D	-1.15	6.97	7.81e-05	epidermis
A_23_P385217	ARL8B	-1.15	10.70	1.16e-05	epidermis
A_23_P256391	GOLGA4	-1.15	9.34	2.50e-04	epidermis
A_23_P202520	ABLIM1	-1.15	13.49	3.64e-07	epidermis
A_23_P120153	RNF149	-1.15	11.10	1.15e-05	epidermis
A_23_P155147	ZBED4	-1.15	6.72	2.16e-04	epidermis
A_24_P285522	MAP4K3	-1.15	5.81	7.79e-03	epidermis
A_24_P342096	FAM27C	-1.15	7.33	1.80e-02	epidermis
A_23_P487	UCK2	-1.15	8.27	1.35e-05	epidermis
A_23_P25003	CLIP1	-1.15	10.73	4.05e-05	epidermis
A_23_P54576	KIFC3	-1.15	7.81	1.29e-03	epidermis
A_24_P333733	ATP6V0A1	-1.14	12.20	8.53e-07	epidermis
A_32_P64475	SDE2	-1.14	6.01	2.64e-02	epidermis
A_23_P381461	LRRC45	-1.14	8.28	7.72e-03	epidermis
A_23_P48550	CEP170B	-1.14	12.29	6.65e-04	epidermis
A_32_P219520	TNFAIP8	-1.14	9.21	4.50e-05	epidermis
A_24_P307572	ANKRD13A	-1.14	9.11	3.01e-06	epidermis
A_23_P259901	TKTL1	-1.14	6.69	3.09e-03	epidermis
A_23_P418493	ATPAF2	-1.14	7.90	2.68e-03	epidermis
A_24_P372625	RNF141	-1.14	10.43	2.44e-04	epidermis
A_24_P33461	C5orf60	-1.14	7.00	2.03e-02	epidermis
A_24_P157926	TNFAIP3	-1.14	7.52	8.75e-03	epidermis
A_23_P129005	NYNRIN	-1.14	7.81	2.74e-03	epidermis
A_23_P314798	DCST2	-1.13	6.66	1.89e-02	epidermis
A_23_P391275	RCAN3	-1.13	8.93	3.95e-03	epidermis
A_23_P169003	SH2D4A	-1.13	7.10	5.19e-03	epidermis
A_23_P23850	DAB1	-1.13	6.99	4.10e-02	epidermis
A_23_P73530	MTMR1	-1.13	8.66	1.79e-02	epidermis
A_24_P261734	SLC38A1	-1.13	9.66	7.81e-04	epidermis
A_23_P76969	SIPA1L1	-1.13	9.54	1.51e-03	epidermis
A_24_P371399	DIPK2A	-1.13	6.89	4.67e-02	epidermis
A_23_P70701	ARID1B	-1.13	9.12	1.56e-03	epidermis
A_23_P402287	LNX2	-1.12	8.02	5.58e-03	epidermis
A_23_P74097	ELOA	-1.12	6.80	3.46e-02	epidermis
A_24_P301063	PLEKHG6	-1.12	6.33	3.63e-03	epidermis
A_23_P317796	MOGAT3	-1.12	5.58	4.06e-02	epidermis
A_23_P94141	FSBP	-1.12	6.03	4.97e-02	epidermis
A_23_P209232	CLIP4	-1.12	10.42	3.53e-03	epidermis
A_23_P53663	PAWR	-1.12	10.57	2.28e-03	epidermis
A_23_P112596	ADK	-1.12	9.04	6.41e-03	epidermis
A_23_P107963	FUT1	-1.12	8.29	2.19e-02	epidermis
A_23_P427502	ZNRF3	-1.12	8.33	1.16e-02	epidermis
A_23_P79043	TMEM147	-1.12	11.48	5.88e-04	epidermis
A_23_P375549	FUNDC1	-1.12	9.35	2.33e-02	epidermis
A_32_P923011	FAM138B	-1.11	6.34	1.70e-02	epidermis
A_23_P87500	ORMDL2	-1.11	11.27	1.60e-02	epidermis
A_23_P414964	ZNF584	-1.11	7.54	9.67e-03	epidermis
A_23_P257743	SHB	-1.11	6.78	4.09e-02	epidermis
A_23_P431933	CAMKK1	-1.10	7.10	3.14e-02	epidermis
A_23_P76529	ITGB7	-1.10	9.35	3.29e-02	epidermis
A_23_P164258	PIPOX	-1.10	6.55	2.99e-02	epidermis
A_23_P63026	LGALS8	-1.10	7.90	1.15e-02	epidermis
A_23_P363831	FBXO3	-1.10	6.92	2.59e-02	epidermis
A_24_P226355	RANBP9	-1.10	8.75	6.67e-03	epidermis
A_24_P942354	PITPNA	-1.10	11.64	2.20e-03	epidermis
A_32_P57057	USP15	-1.10	8.67	7.20e-03	epidermis
A_24_P73370	ULK1	-1.09	10.07	1.19e-02	epidermis
A_23_P20732	GTF3C4	-1.09	8.54	1.33e-02	epidermis
A_23_P59349	HECA	-1.09	11.21	7.81e-03	epidermis
A_23_P342185	WAPL	-1.09	9.05	1.69e-03	epidermis
A_23_P391725	DR1	-1.09	8.75	1.31e-02	epidermis
A_24_P63030	SFXN5	-1.09	8.10	3.66e-02	epidermis
A_23_P63190	NRAS	-1.09	7.17	1.85e-02	epidermis
A_23_P62901	BTG2	-1.09	10.70	4.19e-02	epidermis
A_24_P176493	ATMIN	-1.08	8.33	8.61e-03	epidermis
A_23_P47517	VPS37C	-1.07	10.68	4.33e-02	epidermis
A_24_P14531	TM9SF4	-1.06	9.77	2.87e-02	epidermis
