# Supplementary material for: Inter-layer and inter-subject variability of diurnal gene expression in human skin
Source: NAR Genom Bioinform. 2022 Dec 31;4(4):lqac097. doi: 10.1093/nargab/lqac097 (PMC9803873; doi:10.1093/nargab/lqac097)
Supplement: lqac097_Supplemental_Files [file lqac097_supplemental_files.zip › Supplementary_Table_S3.xlsx]

## Sheet: Rhythmic genes - Population ana
Supplementary Table S3: List of genes with population circadian gene expression in human skin layers. Included are the adjusted p values obtained from the cosinor test (adj.P.Value for rhythmicity), the adjusted p values for the differential rhythmicity test between both skin layers (adj.P.Value
for differential rhy) as well as the amplitude and phase values obtained from the cosinor analysis for dermis and epidermis. The table also includes a comparison to prior studies in human skin, and shown is whether the gene was found rhythmic in previous publications [, 19,20] together with the
amplitude and phase values that these publications reported.
ProbeName	Gene symbol	Average Expression	adj.P.Value for rhythmicity	adj.P.Value for differential rhy.	amplitude dermis	amplitude epidermis	phase dermis (h)	phase epidermis (h)	Gene found in supp. ref. [3]?	phase supp. ref. [3] (h)	Gene found in supp. ref. [4]?	phase epid supp. ref. [4] (h)	amplitude epid supp. ref. [4]	Gene found in supp. ref. [5]?	phase dermis supp. ref. [5] (h)	amplitude dermis supp. ref. [5]
A_24_P287941	PSMC3IP	5.92	6.59e-06	3.10e-01	0.18347	0.3167	0.93255	1.78e+00	FALSE	NA	FALSE	NA	NA	FALSE	NA	NA
A_24_P37441	PDK1	8.42	5.23e-12	2.54e-01	0.24484	0.3764	-8.71070	-8.92e+00	FALSE	NA	TRUE	11.445	0.661	FALSE	NA	NA
A_23_P129856	HIC1	5.67	7.97e-05	1.21e-04	0.19087	0.2870	-7.67792	1.40e+00	FALSE	NA	FALSE	NA	NA	FALSE	NA	NA
A_32_P16258	EXOC6B	7.73	1.63e-06	5.89e-01	0.20219	0.2896	7.52261	7.45e+00	FALSE	NA	FALSE	NA	NA	FALSE	NA	NA
A_24_P333567	MAN1B1-DT	6.70	6.31e-08	6.36e-02	0.21255	0.2942	-9.02402	-5.95e+00	FALSE	NA	FALSE	NA	NA	FALSE	NA	NA
A_23_P203920	SSPN	8.52	2.58e-04	2.06e-02	0.03952	0.3118	3.66875	6.00e+00	FALSE	NA	FALSE	NA	NA	FALSE	NA	NA
A_23_P112554	COL15A1	6.58	6.13e-03	2.25e-02	0.06805	0.2875	1.39759	9.00e+00	FALSE	NA	FALSE	NA	NA	FALSE	NA	NA
A_23_P23639	MCOLN2	5.64	2.11e-05	7.61e-02	0.35129	0.1302	-9.67438	-7.74e+00	FALSE	NA	FALSE	NA	NA	FALSE	NA	NA
A_23_P89431	CCL2	8.39	1.91e-04	5.73e-01	0.38475	0.4187	-1.58600	-5.79e-02	FALSE	NA	FALSE	NA	NA	FALSE	NA	NA
A_23_P206724	MT1E	9.98	5.52e-08	4.73e-03	0.08750	0.3939	-11.70100	-1.19e+01	FALSE	NA	FALSE	NA	NA	FALSE	NA	NA
A_23_P150009	ZDHHC16	7.76	2.66e-12	1.33e-01	0.30092	0.5065	1.11965	1.42e+00	FALSE	NA	FALSE	NA	NA	FALSE	NA	NA
A_23_P201939	PPM1J	7.74	4.11e-07	4.62e-03	0.06466	0.2839	3.62282	7.30e-01	FALSE	NA	FALSE	NA	NA	FALSE	NA	NA
A_23_P214821	EDN1	9.29	3.46e-03	8.48e-03	0.32802	0.0869	10.64211	1.66e+00	FALSE	NA	FALSE	NA	NA	FALSE	NA	NA
A_23_P142187	HIF3A	6.88	1.85e-04	4.80e-04	0.31107	0.0981	9.91412	-1.98e+00	FALSE	NA	FALSE	NA	NA	FALSE	NA	NA
A_24_P353638	SLAMF7	6.92	2.98e-07	1.24e-01	0.21341	0.4144	1.60529	2.92e+00	FALSE	NA	FALSE	NA	NA	FALSE	NA	NA
A_23_P134454	CAV1	10.33	3.38e-03	7.84e-03	0.05785	0.2763	-7.42305	2.79e+00	FALSE	NA	FALSE	NA	NA	FALSE	NA	NA
A_23_P7402	PDZD2	9.11	9.58e-07	2.09e-03	0.07801	0.2788	6.66001	1.83e+00	FALSE	NA	FALSE	NA	NA	FALSE	NA	NA
A_23_P160567	ZMYND12	5.12	6.96e-05	2.21e-01	0.16306	0.3616	1.95912	2.33e+00	FALSE	NA	FALSE	NA	NA	FALSE	NA	NA
A_24_P382489	SLC27A1	10.43	1.44e-10	1.89e-01	0.21048	0.3236	1.96670	3.06e+00	FALSE	NA	FALSE	NA	NA	FALSE	NA	NA
A_23_P163467	CCDC9B	10.83	2.05e-09	2.15e-01	0.22836	0.2887	4.01402	2.03e+00	FALSE	NA	FALSE	NA	NA	FALSE	NA	NA
A_23_P162874	HSP90AA1	12.95	8.50e-14	3.32e-01	0.25360	0.3267	3.50051	4.52e+00	FALSE	NA	FALSE	NA	NA	FALSE	NA	NA
A_23_P106973	SEPT9	13.29	2.97e-07	9.31e-04	0.04834	0.2701	-11.41803	-7.06e+00	FALSE	NA	FALSE	NA	NA	FALSE	NA	NA
A_23_P7732	CETN3	8.06	7.46e-07	1.51e-01	0.32438	0.1596	0.62812	-3.22e-02	FALSE	NA	FALSE	NA	NA	FALSE	NA	NA
A_23_P42265	APOM	7.57	1.68e-08	4.32e-01	0.24402	0.2720	-8.06103	-6.45e+00	FALSE	NA	FALSE	NA	NA	FALSE	NA	NA
A_23_P122197	CCNB1	6.19	2.33e-02	3.91e-01	0.10974	0.2632	-3.09173	-1.70e+00	FALSE	NA	FALSE	NA	NA	FALSE	NA	NA
A_24_P932418	AP2A2	9.66	1.19e-16	1.88e-02	0.23628	0.4395	1.54482	2.03e+00	FALSE	NA	FALSE	NA	NA	FALSE	NA	NA
A_23_P1331	COL13A1	6.55	2.69e-02	9.25e-02	0.00884	0.2884	-6.03713	-6.11e+00	FALSE	NA	FALSE	NA	NA	FALSE	NA	NA
A_32_P101570	TPTE2P5	5.36	9.20e-04	6.65e-02	0.33021	0.1538	-0.09810	4.31e+00	FALSE	NA	FALSE	NA	NA	FALSE	NA	NA
A_23_P139786	OASL	5.18	3.20e-03	5.36e-01	0.30866	0.2448	-1.40311	-3.23e+00	FALSE	NA	FALSE	NA	NA	FALSE	NA	NA
A_23_P113393	APLN	5.22	1.33e-20	1.62e-07	0.80579	0.1786	-6.87614	-6.09e+00	FALSE	NA	FALSE	NA	NA	FALSE	NA	NA
A_23_P15202	DHODH	8.08	7.09e-04	5.71e-01	0.17759	0.2884	0.74905	1.07e+00	FALSE	NA	FALSE	NA	NA	FALSE	NA	NA
A_23_P120002	SP110	7.94	6.92e-10	4.94e-04	0.08407	0.3359	5.04083	1.80e+00	FALSE	NA	FALSE	NA	NA	FALSE	NA	NA
A_24_P37409	DUSP2	6.31	2.17e-03	1.23e-02	0.14235	0.3939	3.93877	-2.91e+00	FALSE	NA	FALSE	NA	NA	FALSE	NA	NA
A_23_P111635	STYXL1	6.69	1.08e-17	6.57e-01	0.39037	0.4053	2.22412	1.52e+00	FALSE	NA	FALSE	NA	NA	FALSE	NA	NA
A_24_P190877	TRMT1L	5.45	4.23e-06	6.11e-01	0.39604	0.4104	-0.65217	6.20e-01	FALSE	NA	FALSE	NA	NA	FALSE	NA	NA
A_23_P113111	AR	9.47	8.88e-06	2.06e-02	0.07090	0.2727	4.15393	1.89e+00	FALSE	NA	FALSE	NA	NA	FALSE	NA	NA
A_23_P115824	HNRNPH3	9.80	6.93e-25	2.28e-02	0.21774	0.3332	4.31633	3.63e+00	FALSE	NA	FALSE	NA	NA	FALSE	NA	NA
A_23_P138137	OMA1	8.12	1.91e-15	9.07e-01	0.41485	0.4250	1.97166	1.61e+00	FALSE	NA	FALSE	NA	NA	FALSE	NA	NA
A_24_P50972	GOLGA6L1	7.11	9.96e-03	8.18e-02	0.26998	0.0293	-8.99537	-1.14e+01	FALSE	NA	FALSE	NA	NA	FALSE	NA	NA
A_23_P115885	MINPP1	5.90	1.07e-04	1.96e-02	0.08985	0.2893	-1.20973	2.67e+00	FALSE	NA	FALSE	NA	NA	FALSE	NA	NA
A_23_P112950	ATF7IP	9.01	1.94e-15	1.04e-01	0.18008	0.2899	3.90928	4.40e+00	FALSE	NA	FALSE	NA	NA	FALSE	NA	NA
A_23_P106661	CMTM1	5.38	3.80e-17	5.48e-01	0.33351	0.2865	-8.46419	-9.10e+00	FALSE	NA	FALSE	NA	NA	FALSE	NA	NA
A_23_P11685	PLA2G4A	6.95	3.27e-04	2.49e-01	0.13923	0.2681	2.29747	1.98e-01	FALSE	NA	FALSE	NA	NA	FALSE	NA	NA
A_23_P118894	PRR15L	7.38	1.79e-02	9.48e-03	0.26418	0.2799	7.35603	-2.14e+00	FALSE	NA	FALSE	NA	NA	FALSE	NA	NA
A_23_P146855	MPPED1	6.01	4.79e-02	4.55e-02	0.09244	0.3708	-9.78928	3.19e-01	FALSE	NA	FALSE	NA	NA	FALSE	NA	NA
A_23_P12147	C1orf74	5.59	4.83e-08	9.73e-03	0.13890	0.3804	-8.04534	-1.09e+01	FALSE	NA	FALSE	NA	NA	FALSE	NA	NA
A_24_P137897	IFRD1	7.69	2.17e-08	7.02e-03	0.13168	0.4089	2.63761	1.93e-01	FALSE	NA	FALSE	NA	NA	FALSE	NA	NA
A_23_P4662	BCL3	10.43	2.40e-09	3.34e-01	0.33221	0.2715	-3.10448	-4.53e+00	FALSE	NA	FALSE	NA	NA	FALSE	NA	NA
A_23_P13033	RBM4	8.16	9.30e-07	4.55e-01	0.17103	0.2676	0.98411	8.32e-01	FALSE	NA	FALSE	NA	NA	FALSE	NA	NA
A_23_P323143	ZNF767P	7.51	3.29e-03	1.79e-01	0.08068	0.2782	0.89945	5.60e-01	FALSE	NA	FALSE	NA	NA	FALSE	NA	NA
A_23_P100632	JPT1	11.02	2.30e-13	8.88e-01	0.26072	0.2882	1.24481	1.39e+00	FALSE	NA	FALSE	NA	NA	FALSE	NA	NA
A_24_P339071	CDR2	7.01	3.75e-03	2.25e-02	0.12147	0.2739	-3.87971	-1.06e+01	FALSE	NA	FALSE	NA	NA	FALSE	NA	NA
A_23_P24104	PLAU	10.43	1.08e-10	9.27e-01	0.25072	0.2751	-4.75703	-4.58e+00	FALSE	NA	TRUE	23.099	0.148	FALSE	NA	NA
A_23_P372834	AQP1	11.43	1.95e-06	3.12e-04	0.03069	0.4923	-3.21406	7.65e+00	FALSE	NA	FALSE	NA	NA	FALSE	NA	NA
A_24_P47988	ELL3	7.99	2.44e-24	1.67e-03	0.36752	0.6924	1.50011	1.71e+00	FALSE	NA	TRUE	9.432	0.201	FALSE	NA	NA
A_23_P8640	GPER1	7.87	5.69e-07	1.90e-04	0.02693	0.5681	1.06260	-1.13e+01	FALSE	NA	FALSE	NA	NA	FALSE	NA	NA
A_24_P117029	LDLR	10.10	2.87e-06	2.36e-04	0.14151	0.4194	9.48810	2.01e+00	FALSE	NA	FALSE	NA	NA	FALSE	NA	NA
A_23_P207400	BRCA1	6.09	1.77e-12	4.04e-01	0.31932	0.4436	4.08485	3.85e+00	FALSE	NA	FALSE	NA	NA	FALSE	NA	NA
A_24_P925635	SEPT7P2	5.78	6.82e-04	4.82e-01	0.29499	0.2040	-10.46368	1.20e+01	FALSE	NA	FALSE	NA	NA	FALSE	NA	NA
A_32_P1701	POLA1	8.37	4.55e-24	3.60e-02	0.22599	0.3519	6.29168	6.48e+00	FALSE	NA	FALSE	NA	NA	FALSE	NA	NA
A_23_P14636	MFAP1	9.10	2.56e-06	3.38e-01	0.19030	0.3319	-0.68094	-6.01e-01	FALSE	NA	FALSE	NA	NA	FALSE	NA	NA
A_24_P148499	CASP8	6.02	2.12e-07	1.60e-02	0.28568	0.0832	-7.50685	-6.76e+00	FALSE	NA	FALSE	NA	NA	FALSE	NA	NA
A_24_P173754	C1orf21	9.10	3.31e-13	5.12e-02	0.34821	0.1909	-10.18411	-1.09e+01	FALSE	NA	FALSE	NA	NA	FALSE	NA	NA
A_24_P34944	PCDHGA12	6.73	5.03e-09	2.97e-02	0.16364	0.4209	1.44355	1.12e+00	FALSE	NA	FALSE	NA	NA	FALSE	NA	NA
A_23_P79441	C2orf42	6.77	3.84e-14	1.72e-01	0.35789	0.5606	1.10198	1.07e+00	FALSE	NA	FALSE	NA	NA	FALSE	NA	NA
A_23_P426989	SH3BP5L	9.30	2.16e-12	6.02e-01	0.25609	0.3272	-0.41942	-4.84e-01	FALSE	NA	FALSE	NA	NA	FALSE	NA	NA
A_23_P56567	GEMIN6	8.90	8.20e-05	2.66e-01	0.22456	0.4118	-1.21234	8.43e-02	FALSE	NA	FALSE	NA	NA	FALSE	NA	NA
A_23_P128728	ARG2	5.11	1.92e-02	5.72e-02	0.06959	0.2648	-3.90215	2.31e+00	FALSE	NA	FALSE	NA	NA	FALSE	NA	NA
A_24_P10233	DAPK2	7.14	2.89e-02	2.79e-01	0.21863	0.3966	-11.15862	-7.40e+00	FALSE	NA	FALSE	NA	NA	FALSE	NA	NA
A_32_P112279	CHTF8	8.85	2.85e-04	4.49e-01	0.14952	0.2653	-0.18784	1.42e-01	FALSE	NA	FALSE	NA	NA	FALSE	NA	NA
A_23_P314712	CABYR	5.61	2.28e-04	6.28e-03	0.28334	0.2725	10.80769	4.89e+00	FALSE	NA	FALSE	NA	NA	FALSE	NA	NA
A_23_P101246	VSIG10L	9.37	1.40e-03	8.91e-01	0.29641	0.2364	4.96468	4.91e+00	FALSE	NA	FALSE	NA	NA	FALSE	NA	NA
A_23_P157865	TNC	6.74	1.46e-02	3.67e-01	0.14013	0.3221	-11.27934	-9.81e+00	FALSE	NA	FALSE	NA	NA	FALSE	NA	NA
A_23_P127948	ADM	10.01	1.36e-05	3.39e-01	0.39674	0.2392	-11.82953	-1.05e+01	FALSE	NA	FALSE	NA	NA	FALSE	NA	NA
A_23_P106145	ERO1A	8.10	9.62e-12	7.70e-03	0.15537	0.3630	-10.48027	-9.01e+00	FALSE	NA	FALSE	NA	NA	FALSE	NA	NA
A_23_P83736	ING2	8.54	1.66e-09	9.06e-05	0.04922	0.2881	9.73654	-1.05e+01	FALSE	NA	FALSE	NA	NA	FALSE	NA	NA
A_32_P140139	F13A1	7.39	1.94e-02	1.17e-01	0.14688	0.3472	-7.68545	1.12e+01	FALSE	NA	FALSE	NA	NA	FALSE	NA	NA
A_23_P330070	TFPI	6.09	5.80e-07	9.31e-04	0.48961	0.0303	-9.76643	-7.59e+00	FALSE	NA	FALSE	NA	NA	FALSE	NA	NA
A_23_P49924	NT5C3B	6.88	5.47e-04	1.42e-01	0.09960	0.2925	2.07455	5.04e-01	FALSE	NA	FALSE	NA	NA	FALSE	NA	NA
A_23_P103486	CYP2J2	8.55	1.22e-02	8.81e-01	0.26463	0.2359	6.30326	5.23e+00	FALSE	NA	FALSE	NA	NA	FALSE	NA	NA
A_32_P76720	NT5DC3	5.08	2.72e-03	4.88e-03	0.21232	0.3925	9.27522	7.01e-01	FALSE	NA	FALSE	NA	NA	FALSE	NA	NA
A_24_P413126	PMEPA1	9.37	5.34e-09	2.79e-05	0.15285	0.3747	-1.97298	-8.13e+00	FALSE	NA	FALSE	NA	NA	FALSE	NA	NA
A_23_P122863	GRB10	6.85	3.23e-04	7.91e-03	0.30957	0.0794	-10.77097	7.37e+00	FALSE	NA	FALSE	NA	NA	FALSE	NA	NA
A_23_P121657	HS3ST1	6.10	1.12e-02	8.59e-02	0.17685	0.2863	-1.40693	-6.36e+00	FALSE	NA	FALSE	NA	NA	FALSE	NA	NA
A_23_P53668	NFYB	7.78	8.85e-04	1.35e-01	0.08021	0.2707	0.01677	1.31e-01	FALSE	NA	FALSE	NA	NA	FALSE	NA	NA
A_23_P103775	LRRC8C	6.99	6.20e-10	3.20e-03	0.11621	0.3840	-9.72897	-1.16e+01	FALSE	NA	FALSE	NA	NA	FALSE	NA	NA
A_23_P104318	DDIT4	9.68	2.70e-06	2.88e-05	0.50307	0.2894	6.70868	-9.17e+00	FALSE	NA	FALSE	NA	NA	TRUE	13.011	0.230
A_23_P69437	YEATS2	9.54	5.21e-12	8.37e-06	0.30973	0.1404	0.88725	-3.93e+00	FALSE	NA	FALSE	NA	NA	FALSE	NA	NA
A_23_P22660	CYSLTR1	6.31	1.77e-05	9.11e-02	0.28287	0.1071	1.27183	2.87e+00	FALSE	NA	FALSE	NA	NA	FALSE	NA	NA
A_23_P368996	LRRC56	8.71	6.94e-09	1.90e-04	0.12884	0.3152	7.76870	2.37e+00	FALSE	NA	FALSE	NA	NA	FALSE	NA	NA
A_23_P166526	RIBC2	5.07	2.37e-04	1.97e-03	0.09025	0.4469	11.72372	2.32e+00	FALSE	NA	FALSE	NA	NA	FALSE	NA	NA
A_23_P340848	PTGIR	6.05	3.57e-02	2.45e-01	0.27394	0.1615	-2.91059	9.34e-01	FALSE	NA	FALSE	NA	NA	FALSE	NA	NA
A_23_P337262	APCDD1	12.24	6.48e-06	2.97e-01	0.16068	0.2913	-10.48513	-1.14e+01	FALSE	NA	FALSE	NA	NA	FALSE	NA	NA
A_23_P114713	CYP4B1	8.15	5.87e-19	5.36e-05	0.39428	0.7794	5.77253	2.82e+00	FALSE	NA	FALSE	NA	NA	FALSE	NA	NA
A_23_P121602	SAP30	8.01	9.74e-03	5.63e-02	0.01176	0.3003	-7.66657	-4.23e+00	TRUE	17.749	FALSE	NA	NA	FALSE	NA	NA
A_24_P301547	C17orf80	7.25	2.20e-04	4.62e-01	0.18857	0.3191	-1.53155	-8.87e-01	FALSE	NA	FALSE	NA	NA	FALSE	NA	NA
A_23_P148821	DPH5	7.44	1.06e-07	3.18e-01	0.21883	0.3581	1.29779	1.69e+00	FALSE	NA	FALSE	NA	NA	FALSE	NA	NA
A_24_P243749	PDK4	7.59	8.88e-08	2.00e-01	0.56902	0.3918	3.45648	5.41e+00	FALSE	NA	TRUE	13.020	0.108	FALSE	NA	NA
A_23_P103703	HSPB7	5.28	6.85e-04	2.24e-03	0.32493	0.0798	-9.03402	4.31e+00	FALSE	NA	FALSE	NA	NA	FALSE	NA	NA
A_23_P114947	RGS2	9.54	4.76e-04	7.04e-02	0.12174	0.3831	0.36003	-2.36e+00	FALSE	NA	FALSE	NA	NA	FALSE	NA	NA
A_24_P277934	COL1A2	11.34	9.55e-03	4.07e-02	0.05254	0.7609	-6.66819	9.78e+00	FALSE	NA	FALSE	NA	NA	FALSE	NA	NA
A_23_P115861	ZNF485	5.99	1.23e-11	4.27e-01	0.26695	0.3144	-0.48461	5.23e-01	FALSE	NA	FALSE	NA	NA	FALSE	NA	NA
A_23_P64990	RAD52	6.78	1.45e-13	1.84e-01	0.38030	0.5764	-0.30642	1.97e-01	FALSE	NA	FALSE	NA	NA	FALSE	NA	NA
A_23_P38567	SPECC1	7.32	2.39e-03	6.85e-01	0.37299	0.2502	-10.77988	-9.94e+00	FALSE	NA	FALSE	NA	NA	FALSE	NA	NA
A_23_P36464	INTS13	7.47	3.67e-06	3.52e-01	0.33766	0.2895	0.38139	-1.40e+00	FALSE	NA	FALSE	NA	NA	FALSE	NA	NA
A_23_P397376	MAF	10.94	4.04e-12	7.04e-02	0.24239	0.3617	-9.66686	-1.16e+01	FALSE	NA	FALSE	NA	NA	FALSE	NA	NA
A_24_P323084	LINC00482	7.23	6.89e-04	6.82e-02	0.28694	0.1755	0.74921	-3.16e+00	FALSE	NA	FALSE	NA	NA	FALSE	NA	NA
A_23_P110837	IRX4	10.50	4.35e-03	1.38e-01	0.21217	0.2795	-10.94309	-6.41e+00	FALSE	NA	FALSE	NA	NA	FALSE	NA	NA
A_23_P424712	CCDC142	8.54	3.77e-15	1.24e-01	0.36010	0.4921	-1.23918	-9.21e-02	FALSE	NA	FALSE	NA	NA	FALSE	NA	NA
A_32_P181020	DXO	7.59	1.27e-05	1.09e-01	0.11164	0.2892	0.16273	3.72e-01	FALSE	NA	FALSE	NA	NA	FALSE	NA	NA
A_23_P8400	CDK5	8.15	1.90e-04	2.36e-01	0.26380	0.1297	3.04510	1.52e+00	FALSE	NA	FALSE	NA	NA	FALSE	NA	NA
A_23_P19590	EZR	11.43	1.46e-06	6.90e-01	0.30430	0.2694	-11.77851	-1.07e+01	FALSE	NA	FALSE	NA	NA	FALSE	NA	NA
A_23_P307392	DPF3	5.53	6.87e-03	5.68e-02	0.16580	0.2980	2.28110	8.11e+00	FALSE	NA	FALSE	NA	NA	FALSE	NA	NA
A_23_P129133	OCA2	6.62	3.59e-03	5.51e-03	0.26613	0.1671	-8.76948	7.15e+00	FALSE	NA	FALSE	NA	NA	FALSE	NA	NA
A_23_P107432	LINC02076	5.18	5.26e-06	7.42e-02	0.19636	0.4339	-1.49553	3.72e-01	FALSE	NA	FALSE	NA	NA	FALSE	NA	NA
A_23_P130343	KCTD1	10.08	1.86e-08	4.04e-03	0.18633	0.3138	6.17858	1.85e+00	FALSE	NA	FALSE	NA	NA	FALSE	NA	NA
A_23_P212617	TFRC	9.36	4.61e-06	7.41e-05	0.16494	0.4531	3.40433	-4.92e+00	FALSE	NA	FALSE	NA	NA	FALSE	NA	NA
A_23_P131383	FANCL	9.16	8.06e-13	4.62e-03	0.14401	0.3403	0.52657	1.83e+00	FALSE	NA	TRUE	10.980	0.103	FALSE	NA	NA
A_23_P401547	NECTIN3	6.00	1.84e-06	4.80e-04	0.01828	0.4953	-8.57409	1.69e-01	FALSE	NA	FALSE	NA	NA	FALSE	NA	NA
A_23_P202737	JRKL	6.24	4.08e-04	9.62e-01	0.29436	0.3247	-0.75155	-1.00e+00	FALSE	NA	FALSE	NA	NA	FALSE	NA	NA
A_23_P200489	TMEM63A	6.32	6.36e-16	1.13e-03	0.30929	0.6900	3.14548	1.05e+00	FALSE	NA	FALSE	NA	NA	FALSE	NA	NA
A_23_P40956	GHRL	5.81	2.48e-12	1.49e-02	0.37412	0.3282	-9.46252	1.17e+01	FALSE	NA	FALSE	NA	NA	FALSE	NA	NA
A_23_P9255	SYK	8.48	1.09e-07	1.22e-04	0.05871	0.2642	-5.54354	3.78e-01	FALSE	NA	FALSE	NA	NA	FALSE	NA	NA
A_23_P161998	HPX	5.41	2.91e-03	1.11e-01	0.10617	0.3021	-8.70788	1.17e+01	FALSE	NA	FALSE	NA	NA	FALSE	NA	NA
A_23_P380881	ANKRD13B	5.37	2.65e-05	5.45e-01	0.26514	0.4047	-0.18464	1.55e-01	FALSE	NA	FALSE	NA	NA	FALSE	NA	NA
A_23_P216023	ANGPT1	5.42	9.94e-04	1.23e-01	0.32484	0.1281	6.10123	8.60e+00	FALSE	NA	FALSE	NA	NA	FALSE	NA	NA
A_23_P321935	OSBP2	6.24	1.77e-02	9.51e-01	0.27551	0.2528	-10.54394	-1.11e+01	FALSE	NA	FALSE	NA	NA	FALSE	NA	NA
A_23_P14559	RIPK3	6.63	2.37e-04	2.19e-01	0.12429	0.3013	0.48606	6.47e-02	FALSE	NA	FALSE	NA	NA	FALSE	NA	NA
A_23_P19663	CTGF	6.46	1.94e-04	1.29e-02	0.54085	0.2597	-11.64096	7.42e+00	FALSE	NA	FALSE	NA	NA	FALSE	NA	NA
A_23_P20532	CNTNAP3P2	7.25	2.55e-09	5.06e-02	0.28579	0.6403	-11.03825	-1.19e+01	FALSE	NA	FALSE	NA	NA	FALSE	NA	NA
A_23_P257649	RBP1	8.96	3.81e-02	1.67e-01	0.26495	0.1628	11.52349	-7.21e+00	FALSE	NA	FALSE	NA	NA	FALSE	NA	NA
A_32_P30905	WDFY4	7.55	4.10e-03	4.39e-01	0.17378	0.3268	1.65270	2.89e+00	FALSE	NA	FALSE	NA	NA	FALSE	NA	NA
A_23_P119040	GREB1L	4.97	7.69e-03	1.58e-02	0.29825	0.1545	-10.98792	-3.06e+00	FALSE	NA	FALSE	NA	NA	FALSE	NA	NA
A_23_P84995	MTMR8	5.03	2.18e-02	9.81e-02	0.01685	0.2663	0.32716	8.59e-01	FALSE	NA	FALSE	NA	NA	FALSE	NA	NA
A_23_P106898	ORAI3	5.64	3.09e-04	2.32e-01	0.14968	0.2723	-3.82677	-5.80e+00	FALSE	NA	FALSE	NA	NA	FALSE	NA	NA
A_24_P373174	RAB27A	6.43	3.07e-06	3.99e-03	0.03400	0.2961	1.91720	1.98e+00	FALSE	NA	FALSE	NA	NA	FALSE	NA	NA
A_24_P173124	FLCN	6.18	1.85e-07	3.99e-01	0.25823	0.3091	-0.74942	-2.19e+00	FALSE	NA	FALSE	NA	NA	FALSE	NA	NA
A_23_P377339	C4orf36	5.64	9.02e-07	2.06e-02	0.13764	0.4549	0.82418	2.01e+00	FALSE	NA	FALSE	NA	NA	FALSE	NA	NA
A_23_P211039	ADAMTS1	7.46	2.96e-03	9.25e-02	0.12047	0.2907	5.53363	1.22e+00	FALSE	NA	FALSE	NA	NA	FALSE	NA	NA
A_23_P52531	FAM24B	6.50	6.00e-06	9.17e-03	0.06133	0.3159	-0.69818	1.14e+00	FALSE	NA	FALSE	NA	NA	FALSE	NA	NA
A_23_P414713	ZNF528	6.13	7.44e-08	1.05e-01	0.23053	0.4006	2.39814	3.02e-01	FALSE	NA	FALSE	NA	NA	FALSE	NA	NA
A_23_P215720	CFTR	6.05	8.82e-03	5.20e-01	0.35803	0.1808	3.30394	3.76e+00	TRUE	18.438	FALSE	NA	NA	FALSE	NA	NA
A_32_P149174	C6orf226	8.30	1.02e-08	1.71e-01	0.30575	0.2305	-9.26954	-7.09e+00	FALSE	NA	FALSE	NA	NA	FALSE	NA	NA
A_23_P31224	PILRA	8.25	5.61e-06	1.55e-01	0.15961	0.2787	2.35211	6.78e-02	FALSE	NA	FALSE	NA	NA	FALSE	NA	NA
A_23_P85903	TLR5	6.37	2.65e-11	3.34e-03	0.23299	0.7087	2.97535	1.95e+00	FALSE	NA	FALSE	NA	NA	FALSE	NA	NA
A_23_P91414	CCM2L	5.10	1.09e-02	5.27e-01	0.29319	0.1914	2.85210	5.00e+00	FALSE	NA	FALSE	NA	NA	FALSE	NA	NA
A_23_P95823	NSMCE1	8.76	4.83e-03	4.88e-01	0.16165	0.2660	4.44771	2.57e+00	FALSE	NA	FALSE	NA	NA	FALSE	NA	NA
A_23_P130974	IQCN	9.48	7.39e-14	3.80e-10	0.30415	0.3509	-10.02669	6.82e+00	FALSE	NA	FALSE	NA	NA	FALSE	NA	NA
A_23_P152047	SCAMP5	5.90	4.57e-03	3.07e-02	0.10535	0.3917	3.08610	-2.92e+00	FALSE	NA	FALSE	NA	NA	FALSE	NA	NA
A_23_P131653	PIGF	8.43	2.86e-21	6.33e-01	0.30669	0.3494	1.73974	2.08e+00	FALSE	NA	FALSE	NA	NA	FALSE	NA	NA
A_24_P269779	CHST3	5.90	3.55e-03	5.17e-02	0.06433	0.2641	-2.93600	-7.29e+00	FALSE	NA	FALSE	NA	NA	FALSE	NA	NA
A_23_P345065	SCLY	6.97	1.54e-11	9.12e-02	0.24764	0.4463	2.14611	2.69e+00	FALSE	NA	FALSE	NA	NA	FALSE	NA	NA
A_32_P416161	XKRX	6.72	2.85e-03	3.14e-02	0.08240	0.4937	6.38535	6.82e-01	FALSE	NA	FALSE	NA	NA	FALSE	NA	NA
A_23_P122068	C1QTNF3	6.85	7.00e-03	2.89e-02	0.13470	0.2894	-9.53460	8.20e+00	FALSE	NA	TRUE	10.114	0.123	FALSE	NA	NA
A_23_P163143	ACYP1	9.39	1.07e-11	3.71e-02	0.29892	0.3562	2.27514	-3.45e-01	FALSE	NA	FALSE	NA	NA	FALSE	NA	NA
A_23_P319859	EYA2	6.61	4.95e-02	2.26e-01	0.10294	0.2649	4.80345	3.89e-01	FALSE	NA	FALSE	NA	NA	FALSE	NA	NA
A_24_P96762	TRNAU1AP	7.80	2.38e-04	7.98e-02	0.14799	0.2773	-2.42581	7.90e-01	FALSE	NA	FALSE	NA	NA	FALSE	NA	NA
A_23_P200138	SLAMF8	6.86	5.74e-07	1.67e-06	0.23074	0.4577	-8.35607	2.14e+00	FALSE	NA	FALSE	NA	NA	FALSE	NA	NA
A_23_P29773	LAMP3	7.61	1.05e-02	3.97e-01	0.13826	0.2728	-8.57307	-6.43e+00	FALSE	NA	FALSE	NA	NA	FALSE	NA	NA
A_23_P127557	KBTBD3	6.35	1.64e-04	5.06e-01	0.25101	0.2700	0.05102	1.93e+00	FALSE	NA	FALSE	NA	NA	FALSE	NA	NA
A_23_P120902	LGALS2	7.03	4.27e-02	6.84e-01	0.27154	0.1802	-7.77347	-9.43e+00	FALSE	NA	FALSE	NA	NA	FALSE	NA	NA
A_23_P92536	CNGA1	5.34	2.02e-06	2.74e-02	0.11465	0.3425	11.48832	-1.08e+01	FALSE	NA	FALSE	NA	NA	FALSE	NA	NA
A_23_P34144	MAGEH1	9.10	3.86e-05	1.83e-02	0.11874	0.3641	-1.55946	1.90e+00	TRUE	5.707	FALSE	NA	NA	FALSE	NA	NA
A_23_P16116	RAB4B	6.96	2.48e-05	1.26e-01	0.15377	0.3316	-0.33575	1.30e+00	FALSE	NA	FALSE	NA	NA	FALSE	NA	NA
A_23_P115482	UBE2T	7.21	1.72e-04	6.43e-01	0.23552	0.3351	-0.63058	-5.63e-02	FALSE	NA	FALSE	NA	NA	FALSE	NA	NA
A_24_P184388	LRTOMT	6.45	1.28e-02	1.98e-01	0.08261	0.3070	1.84433	-1.39e-01	FALSE	NA	FALSE	NA	NA	FALSE	NA	NA
A_23_P65930	ZFYVE19	9.41	1.59e-10	2.05e-01	0.29859	0.2210	1.36091	-4.66e-02	FALSE	NA	FALSE	NA	NA	FALSE	NA	NA
A_23_P40049	CAD	8.20	4.64e-04	5.73e-01	0.21622	0.2843	1.77110	1.76e-01	TRUE	6.291	FALSE	NA	NA	FALSE	NA	NA
A_23_P105562	VWF	9.48	1.24e-04	4.41e-03	0.04616	0.3940	-3.48962	-1.06e+01	FALSE	NA	FALSE	NA	NA	FALSE	NA	NA
A_23_P24723	TMEM138	8.04	2.27e-02	6.56e-02	0.00999	0.2738	9.08086	-5.80e-01	FALSE	NA	FALSE	NA	NA	FALSE	NA	NA
A_23_P121665	SORCS2	4.86	1.03e-04	8.57e-03	0.19678	0.2851	-5.25657	-1.12e+01	FALSE	NA	FALSE	NA	NA	FALSE	NA	NA
A_24_P21752	TBRG1	7.63	1.11e-03	2.64e-01	0.29314	0.2350	-9.19972	-5.97e+00	FALSE	NA	FALSE	NA	NA	FALSE	NA	NA
A_23_P157465	UBXN8	7.35	5.33e-06	1.51e-01	0.17018	0.3862	2.78202	2.50e+00	FALSE	NA	FALSE	NA	NA	FALSE	NA	NA
A_23_P160214	TTC39A	5.94	2.02e-05	6.71e-02	0.21919	0.5007	0.92855	-1.68e+00	FALSE	NA	FALSE	NA	NA	FALSE	NA	NA
A_32_P199551	SPTSSB	7.46	3.06e-05	3.15e-01	0.34804	0.1817	3.73916	3.38e+00	FALSE	NA	FALSE	NA	NA	FALSE	NA	NA
A_23_P53276	TIMELESS	8.51	4.27e-05	5.52e-01	0.21819	0.3405	3.24591	3.12e+00	FALSE	NA	FALSE	NA	NA	FALSE	NA	NA
A_23_P138105	MED18	6.84	2.21e-03	1.34e-01	0.12775	0.3760	-0.43861	-2.79e+00	FALSE	NA	FALSE	NA	NA	FALSE	NA	NA
A_23_P112596	ADK	9.04	2.08e-12	2.37e-01	0.19985	0.2837	-9.85500	-8.89e+00	FALSE	NA	FALSE	NA	NA	FALSE	NA	NA
A_23_P31240	GAL3ST4	6.39	3.25e-07	2.36e-01	0.17568	0.3234	2.75384	2.88e+00	FALSE	NA	FALSE	NA	NA	FALSE	NA	NA
A_23_P157333	EPHA1	6.43	2.22e-04	2.11e-02	0.23617	0.3898	4.35732	-8.69e-01	FALSE	NA	FALSE	NA	NA	FALSE	NA	NA
A_23_P393034	HAS3	6.35	2.51e-08	4.52e-03	0.17542	0.6536	-4.06402	-2.22e+00	FALSE	NA	FALSE	NA	NA	FALSE	NA	NA
A_23_P145016	BRD8	9.86	2.01e-16	6.32e-02	0.18413	0.3042	0.62391	-1.48e-01	FALSE	NA	FALSE	NA	NA	FALSE	NA	NA
A_23_P15174	MT1F	7.46	1.75e-04	1.72e-01	0.12301	0.3185	-7.68454	-7.92e+00	FALSE	NA	FALSE	NA	NA	FALSE	NA	NA
A_23_P67529	KCNN4	8.86	3.62e-04	1.64e-03	0.21783	0.7069	5.45460	-9.92e+00	FALSE	NA	FALSE	NA	NA	FALSE	NA	NA
A_23_P30655	NFKBIE	8.47	2.62e-09	2.19e-01	0.27954	0.2213	-3.92081	-2.34e+00	FALSE	NA	FALSE	NA	NA	FALSE	NA	NA
A_23_P59637	DOCK4	6.40	8.54e-03	4.63e-02	0.07899	0.2883	-2.02542	3.90e+00	FALSE	NA	FALSE	NA	NA	FALSE	NA	NA
A_23_P60579	MPI	8.44	2.04e-06	2.11e-01	0.15828	0.2859	0.48242	-8.96e-01	FALSE	NA	FALSE	NA	NA	FALSE	NA	NA
A_23_P114670	ARHGEF16	8.49	7.65e-05	1.37e-02	0.15537	0.3830	4.59098	-4.53e-01	FALSE	NA	FALSE	NA	NA	FALSE	NA	NA
A_23_P129577	TIGD7	5.16	2.24e-11	1.57e-03	0.25219	0.6747	0.72592	-1.75e+00	FALSE	NA	FALSE	NA	NA	FALSE	NA	NA
A_24_P269814	PLEKHA1	11.06	5.22e-10	2.25e-03	0.07896	0.2647	-7.10542	-9.08e+00	FALSE	NA	FALSE	NA	NA	FALSE	NA	NA
A_23_P74252	LINC00339	6.74	9.53e-04	5.63e-01	0.21282	0.2836	-0.79070	6.44e-01	FALSE	NA	FALSE	NA	NA	FALSE	NA	NA
A_23_P407565	CX3CR1	6.47	7.97e-04	6.73e-01	0.29620	0.2554	-1.52404	-1.61e-01	FALSE	NA	FALSE	NA	NA	FALSE	NA	NA
A_23_P31073	MYB	8.49	1.08e-10	5.81e-05	0.11820	0.4057	-3.66141	-8.07e+00	FALSE	NA	FALSE	NA	NA	FALSE	NA	NA
A_23_P144071	COL7A1	9.88	1.83e-02	1.31e-01	0.05509	0.4070	-0.08234	4.03e-01	FALSE	NA	FALSE	NA	NA	FALSE	NA	NA
A_23_P118741	SLC16A13	5.43	3.61e-16	3.65e-02	0.26673	0.4775	-1.32019	-1.03e+00	FALSE	NA	FALSE	NA	NA	FALSE	NA	NA
A_23_P115036	IPO13	7.00	1.57e-06	3.50e-01	0.23538	0.4029	0.05952	-2.05e-01	FALSE	NA	FALSE	NA	NA	FALSE	NA	NA
A_23_P51051	ZNF142	7.00	4.17e-02	9.46e-02	0.00859	0.2806	-7.59418	2.02e-01	FALSE	NA	FALSE	NA	NA	FALSE	NA	NA
A_23_P119857	TTC32	8.99	1.58e-24	3.39e-01	0.61566	0.5189	-11.55988	-1.09e+01	FALSE	NA	FALSE	NA	NA	FALSE	NA	NA
A_23_P312851	PMEL	9.25	4.10e-03	9.10e-03	0.31306	0.1885	-5.23206	2.07e+00	FALSE	NA	FALSE	NA	NA	FALSE	NA	NA
A_23_P161091	ZMYM1	6.19	1.22e-02	2.12e-01	0.08612	0.2921	1.89689	-1.87e-01	FALSE	NA	FALSE	NA	NA	FALSE	NA	NA
A_23_P75038	DCLRE1A	7.42	3.42e-07	6.03e-01	0.26795	0.3615	-0.71578	-1.29e+00	FALSE	NA	FALSE	NA	NA	FALSE	NA	NA
A_23_P29124	SEPT5	11.59	7.49e-07	1.95e-04	0.26759	0.1864	-3.67798	-1.05e+01	FALSE	NA	FALSE	NA	NA	FALSE	NA	NA
A_23_P106727	RAB11FIP3	9.01	6.45e-11	3.86e-03	0.09111	0.2796	1.92870	7.73e-01	FALSE	NA	FALSE	NA	NA	FALSE	NA	NA
A_23_P111583	CD36	9.20	4.72e-03	4.28e-01	0.35879	0.3097	6.67689	9.11e+00	FALSE	NA	FALSE	NA	NA	FALSE	NA	NA
A_23_P202945	ZBTB44	7.58	1.60e-06	1.24e-01	0.29109	0.1527	-11.01224	-8.91e+00	FALSE	NA	FALSE	NA	NA	FALSE	NA	NA
A_23_P29684	VILL	8.11	2.70e-11	5.67e-01	0.22279	0.2765	1.63812	2.24e+00	FALSE	NA	FALSE	NA	NA	FALSE	NA	NA
A_23_P24586	ACCS	8.80	6.57e-04	8.81e-02	0.08842	0.2798	4.69060	1.98e+00	FALSE	NA	FALSE	NA	NA	FALSE	NA	NA
A_23_P156620	ZNF184	6.61	9.85e-03	6.39e-01	0.26767	0.1919	-2.83289	-1.43e+00	FALSE	NA	FALSE	NA	NA	FALSE	NA	NA
A_23_P415401	KLF9	9.55	1.50e-10	3.20e-01	0.54623	0.3672	7.93873	8.34e+00	FALSE	NA	TRUE	13.491	0.257	TRUE	22.769	0.127
A_24_P408457	NAGA	5.08	4.66e-02	3.73e-01	0.09425	0.2663	0.68220	2.05e+00	FALSE	NA	FALSE	NA	NA	FALSE	NA	NA
A_32_P395879	CCDC171	5.43	8.29e-07	5.68e-01	0.22776	0.2764	3.11069	1.80e+00	FALSE	NA	FALSE	NA	NA	FALSE	NA	NA
A_23_P203972	FZD10	9.17	4.21e-09	7.38e-03	0.17048	0.3521	-5.38354	-8.56e+00	FALSE	NA	FALSE	NA	NA	FALSE	NA	NA
A_23_P354827	ZNF550	7.81	4.59e-03	6.83e-01	0.22282	0.3371	-2.21316	-1.55e+00	FALSE	NA	FALSE	NA	NA	FALSE	NA	NA
A_32_P25273	HSPD1	12.22	1.44e-13	1.01e-01	0.30736	0.2874	2.66522	6.56e-01	FALSE	NA	FALSE	NA	NA	FALSE	NA	NA
A_23_P56759	KRCC1	8.36	5.30e-03	5.67e-01	0.19045	0.2668	-0.72733	8.60e-01	FALSE	NA	FALSE	NA	NA	FALSE	NA	NA
A_23_P110473	NAIP	8.61	1.65e-04	1.90e-01	0.11455	0.2871	1.35508	1.25e+00	FALSE	NA	FALSE	NA	NA	FALSE	NA	NA
A_23_P351837	KLHL35	6.21	2.60e-06	7.62e-01	0.23561	0.3043	1.95229	1.99e+00	FALSE	NA	FALSE	NA	NA	FALSE	NA	NA
A_23_P380371	IPMK	6.32	5.10e-07	2.27e-02	0.12528	0.4196	-10.04426	-1.09e+01	FALSE	NA	FALSE	NA	NA	FALSE	NA	NA
A_23_P205370	ASB2	6.94	7.63e-04	2.00e-03	0.17194	0.5606	5.57465	-8.88e+00	FALSE	NA	FALSE	NA	NA	FALSE	NA	NA
A_23_P114144	CCDC22	8.26	1.34e-02	6.02e-01	0.16475	0.2828	1.52149	3.12e-01	FALSE	NA	FALSE	NA	NA	FALSE	NA	NA
A_24_P241815	JUNB	6.60	2.36e-03	4.26e-01	0.13680	0.2734	-3.82532	-3.09e+00	FALSE	NA	FALSE	NA	NA	FALSE	NA	NA
A_24_P79054	TGFB1	6.52	1.51e-06	7.11e-02	0.14712	0.3871	-4.53751	-4.74e+00	FALSE	NA	FALSE	NA	NA	FALSE	NA	NA
A_23_P359245	MET	9.07	8.40e-16	8.59e-02	0.38394	0.6376	1.37750	1.17e+00	FALSE	NA	FALSE	NA	NA	FALSE	NA	NA
A_23_P306987	SOX7	5.87	3.95e-02	6.05e-01	0.19173	0.3684	-8.45139	-9.40e+00	FALSE	NA	FALSE	NA	NA	FALSE	NA	NA
A_23_P5903	SLCO4A1	8.45	6.38e-06	2.34e-01	0.27405	0.1667	4.99200	3.04e+00	FALSE	NA	FALSE	NA	NA	FALSE	NA	NA
A_23_P350074	SYNE4	7.88	1.51e-04	1.71e-01	0.25036	0.2830	5.01458	1.55e+00	FALSE	NA	FALSE	NA	NA	FALSE	NA	NA
A_23_P214080	EGR1	10.95	1.42e-09	3.84e-04	0.36278	0.6210	-0.05535	-4.37e+00	FALSE	NA	FALSE	NA	NA	FALSE	NA	NA
A_23_P423237	SGCG	5.82	3.47e-02	2.48e-01	0.27005	0.1471	-7.70227	-1.18e+01	FALSE	NA	FALSE	NA	NA	FALSE	NA	NA
A_23_P117778	UBL7	7.60	3.50e-06	5.38e-01	0.19333	0.2787	1.91039	1.05e+00	FALSE	NA	FALSE	NA	NA	FALSE	NA	NA
A_23_P1775	DPAGT1	6.54	3.07e-07	2.67e-01	0.28014	0.2254	2.49925	5.57e-01	FALSE	NA	FALSE	NA	NA	FALSE	NA	NA
A_23_P116898	A2M	9.33	2.80e-04	4.87e-03	0.03869	0.5615	0.46783	1.01e+01	FALSE	NA	FALSE	NA	NA	FALSE	NA	NA
A_23_P66241	MT1M	10.58	6.94e-09	1.55e-03	0.11013	0.5102	-9.23844	-1.13e+01	FALSE	NA	FALSE	NA	NA	FALSE	NA	NA
A_24_P381505	GLIPR1L2	5.89	3.77e-08	5.70e-01	0.33524	0.3178	1.52262	3.17e-01	FALSE	NA	FALSE	NA	NA	FALSE	NA	NA
A_23_P144807	SEPT8	7.52	8.20e-05	1.49e-01	0.19076	0.3378	-6.76019	-9.63e+00	FALSE	NA	FALSE	NA	NA	FALSE	NA	NA
A_23_P97112	SELE	5.92	8.52e-08	4.87e-03	0.86617	0.1872	-4.24897	-4.90e+00	FALSE	NA	FALSE	NA	NA	TRUE	23.245	0.133
A_24_P250227	NR1D1	8.49	1.16e-04	4.87e-03	0.52181	0.2157	0.23230	-5.48e+00	FALSE	NA	FALSE	NA	NA	TRUE	11.083	0.112
A_24_P49183	EXD3	5.72	3.76e-04	1.71e-01	0.10051	0.2800	0.48091	1.36e-01	FALSE	NA	FALSE	NA	NA	FALSE	NA	NA
A_24_P15621	SLC6A10P	7.85	1.05e-02	1.47e-01	0.10852	0.3882	-6.62192	-3.43e+00	FALSE	NA	FALSE	NA	NA	FALSE	NA	NA
A_23_P131899	SDCBP2	8.78	3.34e-02	4.09e-02	0.29761	0.1315	-11.97340	-3.66e+00	FALSE	NA	FALSE	NA	NA	FALSE	NA	NA
A_23_P427023	GIMAP1	6.58	3.47e-02	8.63e-02	0.30198	0.0226	1.35069	8.88e+00	FALSE	NA	FALSE	NA	NA	FALSE	NA	NA
A_24_P916378	HNRNPLL	5.10	5.45e-04	2.98e-02	0.06455	0.3425	1.82447	-1.73e+00	FALSE	NA	FALSE	NA	NA	FALSE	NA	NA
A_23_P338233	BCDIN3D	8.19	6.19e-12	8.53e-01	0.29144	0.2724	-1.04118	-1.44e+00	FALSE	NA	FALSE	NA	NA	FALSE	NA	NA
A_23_P154058	EIF2B4	8.33	5.40e-05	7.09e-01	0.19477	0.2698	-0.72250	-6.18e-01	FALSE	NA	FALSE	NA	NA	FALSE	NA	NA
A_23_P315206	KYAT1	6.98	6.11e-05	4.60e-02	0.13501	0.2947	1.77927	-1.75e+00	FALSE	NA	FALSE	NA	NA	FALSE	NA	NA
A_23_P309865	ZNF449	6.19	1.02e-03	5.33e-01	0.16805	0.2905	-2.20962	-1.90e+00	FALSE	NA	FALSE	NA	NA	FALSE	NA	NA
A_23_P119778	SLC39A10	5.77	1.03e-04	3.71e-02	0.11006	0.3501	6.41056	3.18e+00	FALSE	NA	FALSE	NA	NA	FALSE	NA	NA
A_24_P158314	GARNL3	6.80	4.92e-04	4.89e-02	0.05733	0.3069	6.51020	5.74e+00	FALSE	NA	FALSE	NA	NA	FALSE	NA	NA
A_23_P164436	ASPA	7.11	8.55e-06	1.47e-01	0.20379	0.4393	3.83837	2.36e+00	FALSE	NA	FALSE	NA	NA	FALSE	NA	NA
A_23_P26184	DET1	7.67	2.93e-14	3.83e-02	0.35474	0.6478	1.15589	1.44e-01	FALSE	NA	FALSE	NA	NA	FALSE	NA	NA
A_24_P260639	HIST1H1D	9.90	2.24e-11	8.00e-01	0.53408	0.5909	10.79923	1.03e+01	FALSE	NA	FALSE	NA	NA	FALSE	NA	NA
A_23_P56604	IL1RL2	5.81	4.62e-05	9.69e-03	0.03753	0.3748	1.14421	8.46e-01	FALSE	NA	FALSE	NA	NA	FALSE	NA	NA
A_23_P118815	BIRC5	8.36	2.65e-04	5.27e-02	0.33890	0.0757	-9.21536	-7.62e+00	FALSE	NA	FALSE	NA	NA	FALSE	NA	NA
A_24_P237036	TNFSF14	5.06	4.87e-03	7.96e-01	0.31579	0.2230	-1.97631	-2.09e+00	FALSE	NA	FALSE	NA	NA	FALSE	NA	NA
A_23_P309361	HENMT1	7.86	7.51e-14	8.51e-02	0.25363	0.4348	3.67391	3.11e+00	FALSE	NA	FALSE	NA	NA	FALSE	NA	NA
A_23_P9135	CNTNAP3	7.39	1.30e-15	2.59e-04	0.25202	0.7764	-9.48759	-1.03e+01	FALSE	NA	FALSE	NA	NA	FALSE	NA	NA
A_32_P133840	TMCC2	6.59	2.83e-05	6.53e-04	0.05409	0.3953	2.81805	-7.71e+00	FALSE	NA	FALSE	NA	NA	FALSE	NA	NA
A_23_P138480	C10orf95	5.54	1.08e-04	1.16e-01	0.13360	0.3421	3.13431	1.05e+00	FALSE	NA	FALSE	NA	NA	FALSE	NA	NA
A_23_P76034	NECTIN1	7.39	3.94e-05	4.59e-02	0.16212	0.3526	-11.33556	-7.85e+00	FALSE	NA	FALSE	NA	NA	FALSE	NA	NA
A_24_P151582	TEF	8.23	1.06e-07	7.16e-01	0.34541	0.2690	3.39726	3.19e+00	FALSE	NA	TRUE	11.290	0.260	TRUE	10.925	0.131
A_24_P98047	SLC16A10	5.68	1.32e-05	5.77e-02	0.17582	0.3809	-1.46452	1.03e+00	FALSE	NA	FALSE	NA	NA	FALSE	NA	NA
A_23_P251548	TEX261	7.27	2.74e-06	6.65e-02	0.13475	0.3777	0.63099	3.07e-01	FALSE	NA	FALSE	NA	NA	FALSE	NA	NA
A_23_P85441	IGSF9	10.45	5.12e-08	8.82e-02	0.18239	0.4041	0.68480	2.61e-01	FALSE	NA	FALSE	NA	NA	FALSE	NA	NA
A_23_P148372	CSTF2	7.82	1.48e-17	3.16e-01	0.38383	0.2985	-2.27848	-1.67e+00	FALSE	NA	FALSE	NA	NA	FALSE	NA	NA
A_23_P411188	CHRNA10	5.65	6.63e-12	2.26e-01	0.47503	0.5984	-1.46776	-1.74e-01	FALSE	NA	FALSE	NA	NA	FALSE	NA	NA
A_23_P204417	ITFG2	7.78	1.34e-03	4.71e-02	0.05772	0.2727	5.39285	1.59e+00	FALSE	NA	FALSE	NA	NA	FALSE	NA	NA
A_23_P96271	MYOM1	6.11	1.92e-03	8.17e-01	0.20720	0.2673	4.61254	5.38e+00	FALSE	NA	FALSE	NA	NA	FALSE	NA	NA
A_23_P34233	QPRT	7.04	1.88e-03	1.15e-01	0.08113	0.2890	5.35303	3.34e+00	FALSE	NA	FALSE	NA	NA	FALSE	NA	NA
A_23_P155351	BTD	5.44	3.44e-03	1.49e-02	0.02658	0.3007	-10.24248	2.60e+00	FALSE	NA	FALSE	NA	NA	FALSE	NA	NA
A_23_P153320	ICAM1	6.01	2.99e-06	4.55e-03	0.34215	0.0939	-7.53979	-1.19e+01	FALSE	NA	FALSE	NA	NA	FALSE	NA	NA
A_23_P362228	ZNF436-AS1	7.86	5.83e-05	1.03e-01	0.15202	0.3419	-7.22469	-4.60e+00	FALSE	NA	FALSE	NA	NA	FALSE	NA	NA
A_23_P118246	GINS2	6.19	3.05e-04	3.92e-01	0.20575	0.2925	6.16765	4.13e+00	FALSE	NA	FALSE	NA	NA	FALSE	NA	NA
A_23_P125423	C1R	9.20	3.54e-04	1.59e-03	0.24412	0.3939	-4.88916	1.10e+01	FALSE	NA	FALSE	NA	NA	FALSE	NA	NA
A_23_P397543	LINC00174	7.73	2.90e-09	3.15e-01	0.28234	0.4470	1.52052	1.10e+00	FALSE	NA	FALSE	NA	NA	FALSE	NA	NA
A_23_P104804	ZBTB16	8.89	9.60e-23	2.98e-01	1.02574	1.1219	7.96374	7.10e+00	FALSE	NA	TRUE	10.720	0.126	TRUE	12.758	0.120
A_23_P300033	PDGFRA	7.06	1.31e-02	4.90e-03	0.21467	0.2675	-5.57682	4.81e+00	FALSE	NA	FALSE	NA	NA	FALSE	NA	NA
A_23_P82108	ZBTB2	7.80	4.60e-08	3.69e-02	0.18381	0.2911	-9.15327	1.18e+01	FALSE	NA	FALSE	NA	NA	FALSE	NA	NA
A_23_P168556	STX1A	6.78	6.28e-11	2.24e-01	0.39768	0.5875	-0.80155	8.13e-02	FALSE	NA	FALSE	NA	NA	FALSE	NA	NA
A_32_P59678	FAM221A	6.07	6.47e-05	2.27e-01	0.15475	0.3334	-8.56055	-9.50e+00	FALSE	NA	FALSE	NA	NA	FALSE	NA	NA
A_23_P500873	RAD51D	5.81	7.38e-05	4.88e-01	0.25436	0.3172	-0.20744	1.40e+00	FALSE	NA	FALSE	NA	NA	FALSE	NA	NA
A_23_P301372	TAPT1	7.34	1.33e-06	1.51e-01	0.14447	0.3119	-0.79496	-8.03e-01	FALSE	NA	FALSE	NA	NA	FALSE	NA	NA
A_23_P119196	KLF2	9.69	1.44e-09	1.34e-01	0.36184	0.2842	3.59521	1.39e+00	FALSE	NA	FALSE	NA	NA	FALSE	NA	NA
A_23_P81392	WWC1	9.85	2.14e-03	2.44e-01	0.35052	0.1536	6.11317	3.89e+00	FALSE	NA	FALSE	NA	NA	FALSE	NA	NA
A_23_P110319	CWH43	9.34	8.21e-03	9.07e-02	0.30150	0.0916	6.80658	2.09e+00	FALSE	NA	FALSE	NA	NA	FALSE	NA	NA
A_23_P39525	FAM124B	5.46	8.14e-09	9.90e-06	0.30483	0.5965	-5.12249	1.24e+00	FALSE	NA	FALSE	NA	NA	TRUE	6.238	0.127
A_23_P29204	MTFP1	6.04	3.06e-05	5.05e-03	0.16127	0.4050	-0.16410	-5.14e+00	FALSE	NA	FALSE	NA	NA	FALSE	NA	NA
A_23_P369666	ZMYND8	7.95	5.03e-07	6.47e-03	0.25213	0.2992	6.32324	1.46e+00	TRUE	4.684	FALSE	NA	NA	FALSE	NA	NA
A_23_P126605	TMOD4	5.16	4.19e-03	9.25e-01	0.30735	0.2564	0.30811	5.46e-02	FALSE	NA	FALSE	NA	NA	FALSE	NA	NA
A_23_P28507	MGAT4A	6.76	2.83e-10	1.32e-01	0.22585	0.3238	-10.76471	-9.01e+00	FALSE	NA	FALSE	NA	NA	FALSE	NA	NA
A_23_P106433	RCCD1	8.34	4.75e-11	3.31e-01	0.38125	0.4901	1.56903	2.88e-01	FALSE	NA	FALSE	NA	NA	FALSE	NA	NA
A_23_P71855	C5	5.67	4.13e-13	5.46e-01	0.36104	0.4357	4.25045	3.49e+00	FALSE	NA	FALSE	NA	NA	FALSE	NA	NA
A_23_P129246	PLEKHO2	7.84	2.17e-05	4.82e-01	0.22893	0.3630	-2.02740	-2.55e+00	FALSE	NA	FALSE	NA	NA	FALSE	NA	NA
A_23_P159907	MAGED4B	5.54	8.89e-03	2.77e-02	0.26958	0.2537	2.62453	-3.80e+00	FALSE	NA	FALSE	NA	NA	FALSE	NA	NA
A_23_P69497	CLEC3B	11.66	7.02e-06	2.61e-04	0.10364	0.4881	-4.65516	1.05e+01	FALSE	NA	FALSE	NA	NA	FALSE	NA	NA
A_23_P169017	DEFB103B	6.05	1.97e-02	5.22e-01	0.24091	0.3517	2.42465	4.92e+00	FALSE	NA	FALSE	NA	NA	FALSE	NA	NA
A_23_P350396	CDSN	10.90	1.83e-02	7.42e-02	1.03066	0.1119	6.37558	6.55e-01	FALSE	NA	FALSE	NA	NA	FALSE	NA	NA
A_23_P329924	HCAR2	5.65	3.61e-03	1.86e-01	0.08210	0.2701	-1.73557	-1.04e+00	FALSE	NA	FALSE	NA	NA	FALSE	NA	NA
A_24_P284584	ZNF559	6.24	3.78e-05	4.28e-02	0.10955	0.3030	2.48408	-6.01e-01	FALSE	NA	FALSE	NA	NA	FALSE	NA	NA
A_23_P165707	LYG1	6.01	1.10e-03	3.24e-02	0.30839	0.1718	0.83840	-4.00e+00	FALSE	NA	FALSE	NA	NA	FALSE	NA	NA
A_23_P78980	B3GNT3	7.42	4.30e-02	3.46e-02	0.18157	0.2776	0.62389	-7.46e+00	FALSE	NA	FALSE	NA	NA	FALSE	NA	NA
A_24_P222911	SRSF7	6.96	5.95e-12	1.19e-01	0.30184	0.4075	0.50437	2.17e+00	FALSE	NA	FALSE	NA	NA	FALSE	NA	NA
A_23_P104188	ELF3	5.93	1.79e-02	2.78e-02	0.14973	0.3811	7.80938	-8.38e+00	FALSE	NA	FALSE	NA	NA	FALSE	NA	NA
A_23_P97736	NCDN	6.59	3.05e-07	2.59e-01	0.35184	0.3174	1.91402	-1.47e-01	FALSE	NA	FALSE	NA	NA	FALSE	NA	NA
A_23_P110712	DUSP1	9.87	2.04e-06	3.39e-01	0.32479	0.4735	7.23802	8.73e+00	FALSE	NA	FALSE	NA	NA	FALSE	NA	NA
A_24_P246518	PKD1L2	5.69	1.04e-02	5.03e-01	0.32667	0.1716	2.45762	3.84e+00	FALSE	NA	FALSE	NA	NA	FALSE	NA	NA
A_23_P123622	NPR2	8.37	4.55e-03	1.11e-01	0.09745	0.2678	1.25234	5.14e+00	FALSE	NA	FALSE	NA	NA	FALSE	NA	NA
A_23_P130753	DBP	8.42	1.42e-13	4.49e-01	0.40406	0.3549	1.66080	6.83e-01	FALSE	NA	TRUE	10.980	0.103	TRUE	11.451	0.237
A_24_P291231	PER3	6.77	5.40e-23	1.99e-03	0.47689	0.7456	4.69402	2.75e+00	TRUE	20.647	TRUE	10.201	0.180	TRUE	0.000	0.380
A_23_P128993	GZMH	5.91	1.67e-02	3.31e-01	0.30946	0.1722	0.91559	-1.72e+00	FALSE	NA	FALSE	NA	NA	FALSE	NA	NA
A_23_P161324	NUDT13	5.82	1.99e-05	3.37e-01	0.16285	0.2707	0.84554	-5.28e-01	FALSE	NA	FALSE	NA	NA	FALSE	NA	NA
A_23_P51317	TRMT13	7.24	4.68e-05	4.18e-01	0.18515	0.3159	0.40436	-3.80e-01	FALSE	NA	FALSE	NA	NA	FALSE	NA	NA
A_32_P172141	CDON	7.71	5.33e-04	6.15e-02	0.29123	0.2344	-6.54730	-1.13e+01	FALSE	NA	FALSE	NA	NA	FALSE	NA	NA
A_23_P13753	NFE2	7.58	3.83e-05	7.36e-04	0.34336	0.3432	-5.31189	1.32e+00	FALSE	NA	FALSE	NA	NA	FALSE	NA	NA
A_23_P319719	PGAM5	5.24	8.14e-04	2.45e-01	0.15306	0.3481	0.94609	-6.36e-01	FALSE	NA	FALSE	NA	NA	FALSE	NA	NA
A_23_P205867	NR2E3	4.99	4.07e-04	1.68e-01	0.32264	0.1577	3.73328	1.19e+00	FALSE	NA	FALSE	NA	NA	FALSE	NA	NA
A_24_P940006	EFNB3	6.67	7.65e-04	1.40e-03	0.14646	0.2854	4.90975	-3.82e+00	FALSE	NA	FALSE	NA	NA	FALSE	NA	NA
A_23_P32021	FANCC	7.39	8.29e-09	7.11e-02	0.19539	0.3235	3.87483	1.49e+00	FALSE	NA	FALSE	NA	NA	FALSE	NA	NA
A_23_P147025	RAB33A	5.61	2.33e-02	1.00e-01	0.30476	0.0700	-8.64394	-3.49e+00	FALSE	NA	FALSE	NA	NA	FALSE	NA	NA
A_23_P110345	CHIC2	7.68	1.05e-04	3.44e-03	0.08366	0.2887	-5.58560	5.70e-01	FALSE	NA	FALSE	NA	NA	FALSE	NA	NA
A_23_P114883	FMOD	9.60	1.53e-02	1.68e-01	0.11841	0.3076	-4.64832	-8.44e+00	FALSE	NA	FALSE	NA	NA	FALSE	NA	NA
A_24_P92183	PABPC1L	6.60	7.27e-10	1.62e-01	0.19219	0.3327	5.87098	5.31e+00	FALSE	NA	FALSE	NA	NA	FALSE	NA	NA
A_23_P365189	CAMTA2	6.56	2.90e-05	9.81e-02	0.12221	0.2938	2.26299	9.54e-02	FALSE	NA	FALSE	NA	NA	FALSE	NA	NA
A_23_P151851	DUOX2	6.54	5.11e-09	5.03e-01	0.24933	0.3519	-8.41008	-8.15e+00	FALSE	NA	FALSE	NA	NA	FALSE	NA	NA
A_23_P400459	TRMT10B	6.61	5.82e-06	4.27e-01	0.20701	0.3401	-0.12562	-4.77e-04	FALSE	NA	FALSE	NA	NA	FALSE	NA	NA
A_23_P212196	OGG1	7.34	1.71e-10	1.25e-02	0.11841	0.2669	-1.01041	5.27e-01	FALSE	NA	FALSE	NA	NA	FALSE	NA	NA
A_23_P215484	CCL26	5.87	3.77e-02	8.51e-02	0.02532	0.3107	-3.39469	4.00e+00	FALSE	NA	FALSE	NA	NA	FALSE	NA	NA
A_23_P150857	SUOX	6.04	1.37e-03	3.37e-02	0.12906	0.3640	1.49035	-3.27e+00	FALSE	NA	FALSE	NA	NA	FALSE	NA	NA
A_24_P262127	RRAD	5.97	1.01e-03	8.75e-04	0.22000	0.5064	-11.68341	3.09e-02	FALSE	NA	FALSE	NA	NA	FALSE	NA	NA
A_23_P130444	ZNF701	5.28	3.14e-05	1.31e-02	0.05906	0.3777	0.85387	-9.89e-01	FALSE	NA	FALSE	NA	NA	FALSE	NA	NA
A_32_P156963	ACTG1	13.21	4.89e-06	4.87e-03	0.03324	0.2803	3.73294	3.62e+00	FALSE	NA	FALSE	NA	NA	FALSE	NA	NA
A_23_P40588	HSCB	7.38	3.48e-05	7.06e-01	0.22488	0.3108	-0.14199	-1.02e-01	FALSE	NA	FALSE	NA	NA	FALSE	NA	NA
A_23_P151267	LIMA1	10.23	2.20e-03	1.91e-01	0.11399	0.2774	-2.95752	-9.09e-01	FALSE	NA	FALSE	NA	NA	FALSE	NA	NA
A_23_P391396	EBF3	5.94	1.89e-02	4.41e-02	0.29975	0.1688	-8.58381	-1.72e+00	FALSE	NA	FALSE	NA	NA	FALSE	NA	NA
A_24_P236091	ENO2	6.62	6.61e-10	6.08e-05	0.15244	0.4883	-2.29673	-7.08e+00	FALSE	NA	FALSE	NA	NA	FALSE	NA	NA
A_23_P74663	TAF1A	6.40	1.69e-09	5.23e-01	0.38911	0.2799	-0.70676	-7.04e-01	FALSE	NA	FALSE	NA	NA	FALSE	NA	NA
A_23_P108437	FZD5	5.53	7.60e-03	4.20e-02	0.00920	0.2779	10.26278	-7.88e+00	FALSE	NA	FALSE	NA	NA	FALSE	NA	NA
A_23_P43079	INTS8	6.66	8.20e-04	3.00e-01	0.11552	0.2638	1.45205	1.13e+00	FALSE	NA	FALSE	NA	NA	FALSE	NA	NA
A_24_P29401	PIK3R1	9.66	7.02e-06	9.73e-03	0.27053	0.0894	7.76755	1.13e+01	FALSE	NA	FALSE	NA	NA	TRUE	13.644	0.265
A_23_P215634	IGFBP3	9.45	1.17e-05	5.19e-03	0.29893	0.3661	-9.37884	9.47e+00	FALSE	NA	FALSE	NA	NA	FALSE	NA	NA
A_23_P71170	TRPV6	7.31	9.42e-04	9.28e-03	0.11676	0.2792	6.36426	-5.98e-01	FALSE	NA	FALSE	NA	NA	FALSE	NA	NA
A_23_P329198	NABP1	7.57	5.04e-19	2.09e-03	0.33627	0.7240	1.31547	6.92e-01	FALSE	NA	FALSE	NA	NA	FALSE	NA	NA
A_24_P912439	AKNA	4.95	8.32e-03	4.66e-03	0.22591	0.2950	-11.87080	2.59e+00	FALSE	NA	FALSE	NA	NA	FALSE	NA	NA
A_24_P176255	GABPB1	6.24	2.59e-09	9.06e-06	0.10214	0.2863	8.94083	2.06e+00	FALSE	NA	FALSE	NA	NA	FALSE	NA	NA
A_23_P110791	CSF1R	10.37	5.92e-03	5.41e-02	0.07287	0.2963	-4.14106	4.63e-01	FALSE	NA	FALSE	NA	NA	FALSE	NA	NA
A_23_P121956	THG1L	6.81	1.06e-07	5.12e-02	0.13372	0.3146	2.98577	1.35e+00	FALSE	NA	FALSE	NA	NA	FALSE	NA	NA
A_23_P8913	CA2	9.53	4.30e-11	8.67e-02	0.36142	0.6392	3.93674	2.74e+00	FALSE	NA	FALSE	NA	NA	FALSE	NA	NA
A_23_P402670	CD1A	6.84	4.56e-03	3.32e-01	0.14239	0.3519	1.67487	1.39e+00	FALSE	NA	FALSE	NA	NA	FALSE	NA	NA
A_24_P121846	ZNF132	6.09	3.82e-05	3.16e-01	0.15716	0.3023	-1.11887	-9.48e-01	FALSE	NA	FALSE	NA	NA	FALSE	NA	NA
A_23_P15450	TMEM100	5.34	3.11e-04	1.23e-04	0.26026	0.2919	-4.04428	7.09e+00	TRUE	20.843	FALSE	NA	NA	FALSE	NA	NA
A_32_P225816	PRDM16	5.25	8.52e-03	3.18e-01	0.29112	0.2337	4.77640	1.28e+00	FALSE	NA	FALSE	NA	NA	FALSE	NA	NA
A_23_P145146	PDCD2	9.10	8.76e-16	1.34e-02	0.14663	0.2974	3.12134	2.96e+00	FALSE	NA	FALSE	NA	NA	FALSE	NA	NA
A_24_P242299	ZRANB2	10.51	2.33e-15	4.94e-05	0.11360	0.3580	3.86469	1.25e+00	FALSE	NA	FALSE	NA	NA	FALSE	NA	NA
A_23_P8253	RAET1E	6.60	3.90e-05	3.84e-01	0.23565	0.3991	3.04269	1.88e+00	FALSE	NA	FALSE	NA	NA	FALSE	NA	NA
A_23_P24903	P2RY2	8.29	3.89e-14	4.04e-04	0.19141	0.6148	-8.87435	-8.07e+00	FALSE	NA	FALSE	NA	NA	FALSE	NA	NA
A_23_P90089	GCDH	8.07	6.82e-05	2.10e-01	0.14930	0.3421	0.21672	1.49e-01	FALSE	NA	FALSE	NA	NA	FALSE	NA	NA
A_23_P216812	CDKN2B	6.25	3.69e-06	4.28e-03	0.18448	0.5298	3.90477	-9.48e-01	FALSE	NA	FALSE	NA	NA	FALSE	NA	NA
A_32_P190769	C1QTNF7	5.13	1.54e-02	3.92e-01	0.11376	0.2778	2.14324	2.82e+00	FALSE	NA	FALSE	NA	NA	FALSE	NA	NA
A_23_P104464	ALOX5	8.66	6.11e-05	5.50e-02	0.38909	0.1823	-8.09895	-4.68e+00	FALSE	NA	FALSE	NA	NA	FALSE	NA	NA
A_23_P250404	RAD50	7.64	3.85e-16	2.76e-01	0.32890	0.2861	1.05627	-5.93e-02	FALSE	NA	FALSE	NA	NA	FALSE	NA	NA
A_23_P209337	METTL21A	6.16	3.01e-03	1.66e-01	0.10964	0.3670	-1.17715	-2.56e-01	FALSE	NA	FALSE	NA	NA	FALSE	NA	NA
A_23_P145024	ADRB2	9.27	7.18e-12	6.67e-05	0.13521	0.4735	0.34169	3.91e+00	FALSE	NA	FALSE	NA	NA	FALSE	NA	NA
A_23_P89589	PER1	9.64	1.68e-18	5.24e-02	0.86700	0.5889	6.83814	5.48e+00	TRUE	20.832	TRUE	12.083	0.109	TRUE	11.164	0.268
A_23_P39766	GLS	9.31	2.80e-09	5.16e-07	0.09759	0.4216	0.99048	1.18e+01	FALSE	NA	FALSE	NA	NA	FALSE	NA	NA
A_23_P129389	ZDHHC7	8.99	4.41e-03	1.80e-01	0.09111	0.3267	-0.73102	-7.64e-01	FALSE	NA	FALSE	NA	NA	FALSE	NA	NA
A_23_P46928	PFKP	10.68	5.87e-19	1.07e-07	0.08420	0.5000	-6.95483	-7.22e+00	FALSE	NA	FALSE	NA	NA	FALSE	NA	NA
A_24_P350589	RNF150	5.34	3.84e-02	3.37e-01	0.11239	0.3575	7.36840	6.59e+00	FALSE	NA	FALSE	NA	NA	FALSE	NA	NA
A_32_P212058	CEP19	4.88	3.81e-05	4.42e-01	0.40470	0.5951	-0.92216	-2.18e+00	FALSE	NA	FALSE	NA	NA	FALSE	NA	NA
A_23_P48713	PTGR2	6.64	2.49e-08	1.39e-01	0.29374	0.2240	3.15461	8.71e-01	FALSE	NA	FALSE	NA	NA	FALSE	NA	NA
A_24_P328872	CCT5	4.85	1.52e-02	2.45e-01	0.10799	0.2755	0.29456	-2.32e+00	FALSE	NA	FALSE	NA	NA	FALSE	NA	NA
A_24_P102821	PTAFR	6.35	1.29e-04	3.77e-02	0.14576	0.3527	-8.54084	-4.39e+00	FALSE	NA	FALSE	NA	NA	FALSE	NA	NA
A_23_P218597	NPAS2	6.53	9.62e-13	1.13e-02	0.23618	0.4106	-4.70663	-6.85e+00	FALSE	NA	TRUE	10.443	0.102	FALSE	NA	NA
A_23_P105833	BIVM	7.77	5.52e-04	5.97e-02	0.08016	0.2679	-2.96064	-2.33e-01	FALSE	NA	FALSE	NA	NA	FALSE	NA	NA
A_23_P321913	DEF6	7.73	5.96e-06	8.50e-02	0.15104	0.3088	-8.90646	-6.30e+00	FALSE	NA	FALSE	NA	NA	FALSE	NA	NA
A_23_P107116	RNF112	7.58	2.23e-07	2.22e-05	0.21450	0.4764	-3.08553	-1.11e+01	FALSE	NA	FALSE	NA	NA	FALSE	NA	NA
A_23_P146728	ALG2	7.68	2.55e-03	6.32e-01	0.17011	0.2773	-1.74970	-1.77e+00	FALSE	NA	FALSE	NA	NA	FALSE	NA	NA
A_24_P675386	C11orf58	8.39	1.36e-22	3.57e-01	0.27068	0.3333	-9.01721	-9.58e+00	FALSE	NA	FALSE	NA	NA	FALSE	NA	NA
A_23_P166797	RTP4	6.18	1.10e-02	5.70e-01	0.23881	0.2828	-0.85769	1.19e+00	FALSE	NA	FALSE	NA	NA	FALSE	NA	NA
A_24_P417162	TBL1X	7.80	2.94e-09	5.95e-05	0.01488	0.3038	6.27960	4.22e+00	FALSE	NA	TRUE	12.863	0.680	FALSE	NA	NA
A_23_P309381	HIST2H2AA4	7.51	4.62e-04	1.41e-01	0.16003	0.3270	-9.53716	-6.44e+00	FALSE	NA	FALSE	NA	NA	FALSE	NA	NA
A_32_P202703	LOC102724951	6.37	3.60e-04	3.70e-01	0.22155	0.2947	-1.00461	1.03e+00	FALSE	NA	FALSE	NA	NA	FALSE	NA	NA
A_23_P41888	PHYKPL	8.15	2.29e-09	5.68e-02	0.14526	0.3190	4.02659	3.59e+00	FALSE	NA	FALSE	NA	NA	FALSE	NA	NA
A_23_P66158	KNOP1	8.57	5.45e-15	5.03e-01	0.26386	0.2089	0.72895	1.26e+00	FALSE	NA	FALSE	NA	NA	FALSE	NA	NA
A_32_P149251	DNAJC18	5.41	3.75e-06	9.06e-06	0.35010	0.3089	-9.34543	-1.44e-01	FALSE	NA	FALSE	NA	NA	FALSE	NA	NA
A_23_P122906	AUTS2	10.31	2.28e-07	9.50e-03	0.07096	0.2836	-10.88901	-1.04e+01	FALSE	NA	FALSE	NA	NA	FALSE	NA	NA
A_23_P13740	NAV3	6.28	2.94e-05	1.71e-01	0.26205	0.2785	6.10466	2.91e+00	FALSE	NA	FALSE	NA	NA	FALSE	NA	NA
A_23_P140563	TTC23	6.73	1.35e-05	5.09e-01	0.20879	0.3225	-1.12240	-7.25e-01	FALSE	NA	FALSE	NA	NA	FALSE	NA	NA
A_24_P108311	NEDD4L	7.84	6.65e-04	4.32e-01	0.25525	0.3373	5.63333	3.40e+00	FALSE	NA	FALSE	NA	NA	FALSE	NA	NA
A_23_P202448	CXCL12	8.70	3.24e-04	8.67e-04	0.12539	0.4426	-2.62441	9.27e+00	FALSE	NA	FALSE	NA	NA	FALSE	NA	NA
A_23_P395075	KDM3A	7.14	6.23e-04	3.16e-01	0.16200	0.2958	-9.92159	-8.10e+00	FALSE	NA	FALSE	NA	NA	FALSE	NA	NA
A_24_P182764	ATG4B	9.34	3.34e-16	8.93e-01	0.28534	0.2645	0.69783	9.51e-01	FALSE	NA	FALSE	NA	NA	FALSE	NA	NA
A_23_P35796	PPP2R5B	8.53	1.43e-09	2.40e-01	0.26071	0.3291	-1.38171	1.10e-01	FALSE	NA	FALSE	NA	NA	FALSE	NA	NA
A_24_P273756	TP63	8.45	1.51e-02	2.76e-01	0.27315	0.1050	-11.86124	1.02e+01	FALSE	NA	FALSE	NA	NA	FALSE	NA	NA
A_23_P30495	HMGCR	10.48	6.56e-05	6.64e-01	0.33417	0.4365	0.77402	1.63e+00	FALSE	NA	FALSE	NA	NA	FALSE	NA	NA
A_24_P414719	NFYA	7.19	9.56e-20	5.63e-02	0.43331	0.6846	1.06342	4.36e-01	FALSE	NA	FALSE	NA	NA	FALSE	NA	NA
A_23_P365226	FAM161B	5.74	4.51e-09	2.45e-01	0.24775	0.4188	0.80239	5.57e-01	FALSE	NA	FALSE	NA	NA	FALSE	NA	NA
A_23_P255916	RPUSD3	8.31	5.04e-15	3.96e-01	0.31208	0.2913	-1.73651	-7.17e-01	FALSE	NA	FALSE	NA	NA	FALSE	NA	NA
A_24_P13381	TRPV4	5.80	3.10e-03	1.73e-03	0.18038	0.2942	3.04561	-7.11e+00	FALSE	NA	FALSE	NA	NA	FALSE	NA	NA
A_24_P313096	TUBGCP3	7.99	3.95e-14	5.48e-02	0.23945	0.2944	-9.05427	-1.13e+01	FALSE	NA	FALSE	NA	NA	FALSE	NA	NA
A_32_P78816	PSPH	8.56	1.49e-03	9.89e-01	0.31812	0.2991	1.71691	1.63e+00	FALSE	NA	TRUE	15.221	0.809	FALSE	NA	NA
A_23_P84219	LIPH	8.04	4.62e-03	2.45e-02	0.31498	0.1739	6.31586	-4.66e-01	FALSE	NA	FALSE	NA	NA	FALSE	NA	NA
A_23_P361544	CES4A	6.91	2.16e-04	2.35e-01	0.19846	0.2770	4.17975	1.22e+00	FALSE	NA	FALSE	NA	NA	FALSE	NA	NA
A_23_P111132	HSPA1A	12.02	1.99e-08	8.88e-01	0.29857	0.2765	1.20317	7.66e-01	FALSE	NA	FALSE	NA	NA	FALSE	NA	NA
A_23_P105625	COQ5	8.50	8.59e-09	5.36e-01	0.20951	0.2911	1.01045	5.89e-01	FALSE	NA	FALSE	NA	NA	FALSE	NA	NA
A_23_P115149	WDR77	7.85	2.48e-09	1.48e-01	0.18495	0.3327	2.10940	1.16e+00	FALSE	NA	FALSE	NA	NA	FALSE	NA	NA
A_23_P309198	LINC01547	5.01	1.66e-02	3.63e-02	0.09007	0.3046	9.19983	1.34e+00	FALSE	NA	FALSE	NA	NA	FALSE	NA	NA
A_23_P203957	TMTC1	6.43	5.37e-04	9.71e-01	0.27546	0.2997	3.98261	4.25e+00	FALSE	NA	FALSE	NA	NA	FALSE	NA	NA
A_24_P82419	H3F3B	13.68	1.49e-10	1.56e-01	0.24884	0.2728	11.31534	-1.08e+01	FALSE	NA	FALSE	NA	NA	FALSE	NA	NA
A_23_P41804	NKD2	9.49	1.42e-11	5.44e-10	0.28820	0.7606	-7.46641	3.36e+00	FALSE	NA	FALSE	NA	NA	FALSE	NA	NA
A_32_P191262	ACR	5.91	1.57e-16	3.80e-10	0.62279	0.0458	-10.04759	2.43e+00	FALSE	NA	FALSE	NA	NA	FALSE	NA	NA
A_23_P314250	FAM78A	5.20	4.88e-02	2.52e-01	0.06644	0.3311	-2.75881	-2.65e+00	FALSE	NA	FALSE	NA	NA	FALSE	NA	NA
A_24_P98411	HSPA5	9.42	1.47e-12	7.05e-04	0.13135	0.2821	-7.25875	-1.07e+01	FALSE	NA	FALSE	NA	NA	FALSE	NA	NA
A_24_P125283	HDAC5	9.92	2.41e-15	7.74e-01	0.26898	0.3123	0.44997	3.40e-01	FALSE	NA	FALSE	NA	NA	FALSE	NA	NA
A_23_P125042	ZNF222	5.31	3.61e-06	2.02e-02	0.11611	0.4502	-2.60622	-1.51e+00	FALSE	NA	FALSE	NA	NA	FALSE	NA	NA
A_23_P360754	ADAMTS4	5.82	1.40e-07	8.56e-04	0.62772	0.2341	-3.94864	-9.19e+00	FALSE	NA	FALSE	NA	NA	FALSE	NA	NA
A_23_P334328	LAMB4	8.64	7.75e-08	3.39e-01	0.59989	0.4266	-9.88097	-1.11e+01	FALSE	NA	FALSE	NA	NA	FALSE	NA	NA
A_23_P47614	PHLDA2	9.62	5.46e-03	7.02e-03	0.19358	0.3116	5.54112	-2.83e+00	TRUE	0.667	FALSE	NA	NA	FALSE	NA	NA
A_23_P4052	LOC79999	5.25	1.78e-03	4.77e-01	0.23067	0.2676	-0.48449	1.68e+00	FALSE	NA	FALSE	NA	NA	FALSE	NA	NA
A_23_P4679	ERF	6.50	4.70e-03	2.54e-01	0.20401	0.2749	-6.52964	-3.18e+00	FALSE	NA	FALSE	NA	NA	FALSE	NA	NA
A_23_P253317	GPR171	5.35	2.14e-02	2.26e-01	0.10061	0.2983	-0.46333	2.07e+00	FALSE	NA	FALSE	NA	NA	FALSE	NA	NA
A_23_P73023	TBC1D1	7.41	3.43e-09	2.22e-01	0.19978	0.3419	4.33708	4.18e+00	FALSE	NA	FALSE	NA	NA	FALSE	NA	NA
A_23_P59179	RXRB	8.02	2.94e-02	1.63e-01	0.04265	0.2866	-2.64376	-1.44e+00	FALSE	NA	FALSE	NA	NA	FALSE	NA	NA
A_23_P161156	ZNF438	9.03	8.03e-04	5.06e-01	0.15522	0.2665	2.41878	1.46e+00	FALSE	NA	FALSE	NA	NA	FALSE	NA	NA
A_23_P209564	CYBRD1	9.94	6.36e-05	2.61e-03	0.14113	0.4061	-3.74280	2.47e+00	FALSE	NA	FALSE	NA	NA	FALSE	NA	NA
A_23_P305759	ABHD3	5.62	1.44e-04	2.77e-01	0.16794	0.3558	2.36142	1.69e+00	FALSE	NA	FALSE	NA	NA	FALSE	NA	NA
A_23_P205913	SLC24A1	5.78	1.05e-05	2.98e-01	0.15827	0.2995	1.68855	1.59e+00	FALSE	NA	FALSE	NA	NA	FALSE	NA	NA
A_23_P304897	BDKRB2	8.28	1.10e-07	5.58e-03	0.32272	0.1266	-7.66805	-4.22e+00	FALSE	NA	FALSE	NA	NA	FALSE	NA	NA
A_23_P94591	TMEM141	11.45	7.81e-13	1.47e-01	0.33440	0.2028	3.65604	3.98e+00	TRUE	16.537	FALSE	NA	NA	FALSE	NA	NA
A_23_P213102	PALLD	11.00	1.40e-02	2.38e-01	0.12814	0.2747	10.01302	-1.11e+01	FALSE	NA	FALSE	NA	NA	FALSE	NA	NA
A_24_P22079	FOXO1	8.73	3.06e-10	7.91e-02	0.29259	0.2160	11.30095	-1.04e+01	FALSE	NA	FALSE	NA	NA	TRUE	8.718	0.262
A_23_P105619	TMEM116	8.54	2.37e-22	9.62e-02	0.28267	0.4151	2.21087	2.04e+00	FALSE	NA	FALSE	NA	NA	FALSE	NA	NA
A_23_P25974	TTC7B	8.35	5.77e-07	9.64e-03	0.09509	0.4173	5.70188	6.70e+00	FALSE	NA	FALSE	NA	NA	FALSE	NA	NA
A_23_P140427	EVL	10.80	4.24e-17	1.23e-07	0.04576	0.3604	2.08092	3.02e+00	FALSE	NA	FALSE	NA	NA	FALSE	NA	NA
A_23_P82412	NSUN5P1	10.94	1.27e-14	3.89e-03	0.13741	0.3155	2.62647	1.20e+00	FALSE	NA	FALSE	NA	NA	FALSE	NA	NA
A_24_P317827	TMEM8B	6.99	2.92e-17	1.24e-02	0.26553	0.5091	3.40971	2.73e+00	FALSE	NA	FALSE	NA	NA	FALSE	NA	NA
A_32_P142440	PCSK9	5.67	1.14e-02	6.90e-02	0.33270	0.1280	-9.97057	8.82e+00	FALSE	NA	FALSE	NA	NA	FALSE	NA	NA
A_23_P363406	ANGEL1	5.40	9.34e-07	5.25e-01	0.32391	0.2841	2.43519	1.01e+00	FALSE	NA	FALSE	NA	NA	FALSE	NA	NA
A_23_P381261	ADCY4	9.33	7.52e-07	6.60e-04	0.06620	0.4181	-3.33045	-8.75e+00	FALSE	NA	FALSE	NA	NA	FALSE	NA	NA
A_24_P196534	PKNOX1	8.62	4.08e-11	7.04e-02	0.16893	0.3321	1.42182	1.23e+00	FALSE	NA	FALSE	NA	NA	FALSE	NA	NA
A_23_P77714	CLUAP1	8.05	2.72e-04	3.26e-01	0.15739	0.2996	2.99321	1.53e+00	FALSE	NA	FALSE	NA	NA	FALSE	NA	NA
A_23_P78479	ZIM2	5.10	8.77e-03	5.50e-03	0.26513	0.2011	-11.24291	3.73e+00	FALSE	NA	FALSE	NA	NA	FALSE	NA	NA
A_23_P91221	PKIG	6.80	1.01e-03	3.00e-01	0.12031	0.2661	-7.64096	-8.63e+00	FALSE	NA	FALSE	NA	NA	FALSE	NA	NA
A_24_P602507	HYKK	6.92	4.31e-05	4.19e-01	0.22698	0.3584	-9.69964	-8.51e+00	FALSE	NA	FALSE	NA	NA	FALSE	NA	NA
A_24_P71700	ZBTB47	10.04	1.46e-09	1.37e-03	0.12453	0.4547	-7.39934	-1.01e+01	FALSE	NA	FALSE	NA	NA	FALSE	NA	NA
A_23_P12363	ROR1	6.79	8.18e-14	2.55e-06	0.12159	0.5676	11.71312	8.10e+00	FALSE	NA	FALSE	NA	NA	FALSE	NA	NA
A_23_P47682	NRIP3	5.13	5.12e-03	3.53e-02	0.18052	0.3027	-6.91128	-1.14e+00	FALSE	NA	FALSE	NA	NA	FALSE	NA	NA
A_32_P226205	ZFHX2	6.05	2.72e-14	1.36e-01	0.47277	0.6839	-0.10419	8.77e-01	FALSE	NA	FALSE	NA	NA	FALSE	NA	NA
A_23_P55251	ITGA3	7.12	3.53e-02	1.94e-01	0.05626	0.2677	-1.19406	-3.47e+00	FALSE	NA	FALSE	NA	NA	FALSE	NA	NA
A_23_P133868	ZKSCAN4	6.24	7.84e-04	6.64e-02	0.13010	0.2766	-4.55765	-8.23e-01	FALSE	NA	FALSE	NA	NA	FALSE	NA	NA
A_23_P124427	NEK1	5.98	1.83e-07	2.78e-01	0.20669	0.3381	3.58104	2.46e+00	FALSE	NA	FALSE	NA	NA	FALSE	NA	NA
A_23_P113351	SPARCL1	8.69	3.60e-03	3.14e-02	0.04732	0.4385	-8.58190	9.82e+00	FALSE	NA	FALSE	NA	NA	FALSE	NA	NA
A_23_P434900	JPT2	9.55	1.07e-16	1.94e-01	0.28181	0.4087	2.36447	1.80e+00	FALSE	NA	FALSE	NA	NA	FALSE	NA	NA
A_23_P421423	TNFAIP2	11.84	5.67e-03	9.87e-01	0.27906	0.3012	-4.71648	-4.81e+00	FALSE	NA	FALSE	NA	NA	FALSE	NA	NA
A_23_P158880	STARD5	9.17	3.39e-07	3.77e-01	0.20504	0.2655	0.69150	2.16e+00	FALSE	NA	FALSE	NA	NA	FALSE	NA	NA
A_23_P204947	GJB2	10.58	2.96e-03	3.48e-02	0.17791	0.4336	10.68710	-7.68e+00	FALSE	NA	FALSE	NA	NA	FALSE	NA	NA
A_23_P149121	DIRAS3	5.34	7.66e-03	5.23e-01	0.24277	0.3178	-8.81221	-1.12e+01	FALSE	NA	FALSE	NA	NA	FALSE	NA	NA
A_23_P502641	SEC22C	7.08	3.34e-03	3.89e-01	0.15813	0.2925	-8.19835	-6.22e+00	FALSE	NA	FALSE	NA	NA	FALSE	NA	NA
A_23_P330578	LRRC39	5.01	7.63e-15	4.82e-01	0.46831	0.5871	-8.11043	-8.73e+00	FALSE	NA	FALSE	NA	NA	FALSE	NA	NA
A_23_P92132	IFRD2	9.39	6.20e-20	3.37e-02	0.20447	0.3337	2.74761	1.97e+00	FALSE	NA	FALSE	NA	NA	FALSE	NA	NA
A_23_P201636	LAMC2	7.82	2.15e-12	5.67e-04	0.13342	0.4948	-7.67303	-7.86e+00	FALSE	NA	FALSE	NA	NA	FALSE	NA	NA
A_23_P143047	ATP6V1E2	7.26	4.24e-10	1.15e-03	0.10502	0.3859	4.91316	2.61e+00	FALSE	NA	FALSE	NA	NA	FALSE	NA	NA
A_23_P170337	ALDH4A1	9.50	1.97e-10	3.18e-01	0.27143	0.2065	3.18390	4.54e+00	FALSE	NA	FALSE	NA	NA	FALSE	NA	NA
A_24_P19228	GAMT	7.53	1.70e-03	4.20e-02	0.08807	0.3144	4.28553	-5.40e-01	FALSE	NA	FALSE	NA	NA	FALSE	NA	NA
A_24_P942969	FUT2	5.36	5.37e-04	3.65e-02	0.10324	0.3741	4.90232	6.58e-01	FALSE	NA	FALSE	NA	NA	FALSE	NA	NA
A_24_P159948	ARFRP1	6.29	4.29e-06	2.19e-01	0.20872	0.3292	2.17105	8.37e-02	FALSE	NA	FALSE	NA	NA	FALSE	NA	NA
A_23_P70201	CHD1	7.56	3.48e-08	2.19e-02	0.12404	0.2856	-9.68878	1.18e+01	FALSE	NA	FALSE	NA	NA	FALSE	NA	NA
A_23_P160729	AP4B1	7.39	2.72e-04	1.46e-02	0.09787	0.2658	-3.03893	1.81e+00	FALSE	NA	FALSE	NA	NA	FALSE	NA	NA
A_23_P90542	ZNF540	6.47	2.36e-05	3.69e-01	0.19619	0.3364	-1.85048	-1.14e+00	FALSE	NA	FALSE	NA	NA	FALSE	NA	NA
A_23_P69573	GUCY1A1	6.09	3.67e-04	1.31e-02	0.29410	0.0975	2.25015	8.07e+00	FALSE	NA	FALSE	NA	NA	FALSE	NA	NA
A_23_P86632	DCLRE1C	7.91	3.84e-07	1.18e-03	0.07527	0.2785	-3.66609	6.06e-01	FALSE	NA	FALSE	NA	NA	FALSE	NA	NA
A_23_P398637	TRMT10A	6.84	1.00e-10	1.61e-01	0.20513	0.3562	0.50218	3.76e-01	FALSE	NA	FALSE	NA	NA	FALSE	NA	NA
A_23_P377214	HEXIM2	9.35	4.62e-09	3.27e-01	0.19539	0.2707	0.17058	1.24e+00	FALSE	NA	FALSE	NA	NA	FALSE	NA	NA
A_23_P412321	CCR5	6.38	4.33e-04	1.83e-01	0.30732	0.1348	-0.87763	-2.55e+00	FALSE	NA	FALSE	NA	NA	FALSE	NA	NA
A_23_P99063	LUM	7.38	5.10e-03	1.19e-02	0.16518	0.4806	-6.03543	9.77e+00	FALSE	NA	FALSE	NA	NA	FALSE	NA	NA
A_23_P56170	MED16	7.58	7.56e-06	7.54e-01	0.28582	0.3240	2.46048	1.44e+00	FALSE	NA	FALSE	NA	NA	FALSE	NA	NA
A_23_P717	TMEM206	5.78	1.86e-05	5.67e-01	0.23314	0.3359	0.51660	1.14e+00	FALSE	NA	FALSE	NA	NA	FALSE	NA	NA
A_23_P124742	CHKA	8.22	2.01e-07	2.13e-04	0.03089	0.3375	7.55060	9.93e-01	FALSE	NA	FALSE	NA	NA	FALSE	NA	NA
A_23_P364766	SLX4IP	8.33	3.57e-10	3.88e-01	0.29003	0.3971	2.27369	1.26e+00	FALSE	NA	FALSE	NA	NA	FALSE	NA	NA
A_23_P318604	CYHR1	8.39	8.99e-28	5.71e-03	0.40070	0.6619	1.74555	1.83e+00	FALSE	NA	FALSE	NA	NA	FALSE	NA	NA
A_23_P350689	ZDHHC23	7.33	5.20e-05	8.29e-01	0.28706	0.3631	1.55354	1.67e+00	FALSE	NA	FALSE	NA	NA	FALSE	NA	NA
A_24_P306720	FOXN3-AS1	6.86	3.69e-17	2.25e-04	0.26358	0.7203	4.07433	2.96e+00	FALSE	NA	FALSE	NA	NA	FALSE	NA	NA
A_32_P117313	TRIQK	7.03	6.71e-06	2.57e-01	0.17885	0.3489	2.01908	1.98e+00	FALSE	NA	FALSE	NA	NA	FALSE	NA	NA
A_24_P206047	SLC25A4	8.63	1.46e-06	3.01e-05	0.11475	0.2891	6.53380	-9.05e+00	FALSE	NA	FALSE	NA	NA	FALSE	NA	NA
A_23_P209320	PER2	8.50	2.34e-10	6.08e-01	0.29460	0.3206	7.65474	8.58e+00	FALSE	NA	TRUE	12.130	0.111	TRUE	8.635	0.292
A_23_P119266	DNASE2	7.48	4.05e-02	1.83e-01	0.07553	0.2768	-7.75636	-3.59e+00	FALSE	NA	FALSE	NA	NA	FALSE	NA	NA
A_24_P557479	XAF1	7.05	3.65e-03	6.27e-01	0.31588	0.1920	1.43871	1.19e+00	FALSE	NA	FALSE	NA	NA	FALSE	NA	NA
A_24_P154037	IRS2	9.25	9.34e-07	9.75e-03	0.09943	0.2695	11.08069	8.03e+00	FALSE	NA	FALSE	NA	NA	FALSE	NA	NA
A_24_P313186	CALM1	8.27	5.93e-04	6.63e-03	0.02359	0.3604	3.21219	-8.29e+00	FALSE	NA	FALSE	NA	NA	FALSE	NA	NA
A_32_P94667	PDE4DIP	5.67	2.57e-03	3.18e-02	0.06483	0.2974	-2.83257	2.16e+00	FALSE	NA	FALSE	NA	NA	FALSE	NA	NA
A_23_P255672	ABLIM2	8.66	2.08e-05	3.07e-02	0.11362	0.2917	5.46031	8.88e+00	FALSE	NA	FALSE	NA	NA	FALSE	NA	NA
A_23_P70897	ZCWPW1	9.44	2.02e-14	6.54e-01	0.30822	0.3100	2.69821	1.88e+00	FALSE	NA	FALSE	NA	NA	FALSE	NA	NA
A_24_P388528	ST6GAL1	7.75	5.01e-04	5.69e-01	0.25771	0.2800	3.02244	1.10e+00	FALSE	NA	FALSE	NA	NA	FALSE	NA	NA
A_23_P25913	DNAL1	5.32	8.93e-04	4.79e-02	0.17195	0.4009	-1.67340	2.54e+00	FALSE	NA	FALSE	NA	NA	FALSE	NA	NA
A_23_P145501	MED23	6.92	2.53e-15	8.36e-01	0.27026	0.2438	-9.74624	-1.00e+01	FALSE	NA	FALSE	NA	NA	FALSE	NA	NA
A_24_P398092	RAD23B	8.92	2.18e-17	3.53e-01	0.48436	0.4324	-10.77650	-9.67e+00	FALSE	NA	FALSE	NA	NA	FALSE	NA	NA
A_23_P410717	CIART	6.57	5.36e-17	1.18e-02	0.47328	0.8091	4.21287	2.51e+00	FALSE	NA	TRUE	10.980	0.103	TRUE	12.816	0.111
A_24_P14634	EMID1	6.35	2.46e-04	3.83e-02	0.08873	0.4911	-8.08639	-7.59e+00	FALSE	NA	FALSE	NA	NA	FALSE	NA	NA
A_24_P561341	ALKAL2	5.70	1.73e-05	1.97e-04	0.54098	0.1557	-11.49611	3.41e+00	FALSE	NA	FALSE	NA	NA	FALSE	NA	NA
A_23_P46356	TNFAIP8L2	6.10	1.58e-07	8.16e-02	0.33789	0.4904	-1.47502	9.18e-01	FALSE	NA	FALSE	NA	NA	FALSE	NA	NA
A_23_P370544	ANKAR	6.36	5.91e-05	9.19e-02	0.09896	0.2826	2.88244	1.30e+00	FALSE	NA	FALSE	NA	NA	FALSE	NA	NA
A_24_P33895	ATF3	7.12	1.40e-07	6.13e-02	0.21405	0.5259	-0.73145	-4.02e-01	FALSE	NA	FALSE	NA	NA	FALSE	NA	NA
A_23_P7361	ELOVL6	7.09	2.10e-03	2.98e-01	0.13206	0.2801	8.71272	7.32e+00	FALSE	NA	TRUE	13.691	0.227	FALSE	NA	NA
A_23_P149975	FAM107B	9.35	1.13e-09	9.27e-01	0.27753	0.2810	-9.66852	-1.01e+01	FALSE	NA	TRUE	11.536	0.121	FALSE	NA	NA
A_23_P252775	APTX	8.29	9.61e-17	2.62e-01	0.20324	0.2687	0.53001	1.18e+00	FALSE	NA	FALSE	NA	NA	FALSE	NA	NA
A_23_P26687	TMEM186	8.05	5.99e-03	3.28e-01	0.12269	0.2810	-2.17603	-8.98e-01	FALSE	NA	FALSE	NA	NA	FALSE	NA	NA
A_23_P151209	CSRNP2	7.85	1.06e-02	2.48e-01	0.17986	0.2665	-4.03798	-7.77e-01	FALSE	NA	FALSE	NA	NA	FALSE	NA	NA
A_23_P154086	BCS1L	9.72	5.62e-14	3.82e-02	0.19543	0.3757	0.75751	5.99e-01	FALSE	NA	FALSE	NA	NA	FALSE	NA	NA
A_23_P117037	LETMD1	9.35	5.22e-05	1.84e-02	0.06951	0.3039	3.93026	5.60e-01	FALSE	NA	FALSE	NA	NA	FALSE	NA	NA
A_23_P407142	LUZP1	6.10	1.61e-02	4.10e-02	0.11108	0.3089	-1.00229	-7.84e+00	FALSE	NA	FALSE	NA	NA	FALSE	NA	NA
A_24_P299685	PDPN	6.82	5.84e-05	1.39e-02	0.37854	0.1507	-8.51002	1.09e+01	FALSE	NA	FALSE	NA	NA	FALSE	NA	NA
A_23_P99163	DRAM1	7.08	4.75e-02	1.64e-01	0.13259	0.2738	-3.07621	1.67e+00	FALSE	NA	FALSE	NA	NA	FALSE	NA	NA
A_23_P52480	CYP2C18	6.61	3.16e-03	1.48e-01	0.11158	0.3557	6.64413	4.66e+00	FALSE	NA	FALSE	NA	NA	FALSE	NA	NA
A_23_P86855	MACROD1	7.35	1.52e-05	1.27e-03	0.14872	0.2727	5.59328	-1.02e+00	FALSE	NA	FALSE	NA	NA	FALSE	NA	NA
A_23_P142671	ZNF513	7.57	1.80e-03	1.62e-02	0.09295	0.2961	-6.04626	-7.29e-02	FALSE	NA	FALSE	NA	NA	FALSE	NA	NA
A_23_P153286	ZNF234	9.52	1.58e-11	6.01e-01	0.25063	0.2969	-0.75181	-1.21e-01	TRUE	18.752	FALSE	NA	NA	FALSE	NA	NA
A_24_P753161	BMPR2	6.66	1.78e-06	1.09e-03	0.01923	0.2981	8.69348	-1.19e+01	FALSE	NA	FALSE	NA	NA	FALSE	NA	NA
A_23_P313632	FUT8	7.76	1.29e-09	8.86e-05	0.06554	0.4417	-0.20833	3.44e+00	FALSE	NA	TRUE	13.342	0.181	FALSE	NA	NA
A_23_P94819	RPH3AL	6.99	2.89e-10	1.09e-01	0.25591	0.4099	3.65913	1.90e+00	FALSE	NA	FALSE	NA	NA	FALSE	NA	NA
A_23_P60240	PIGO	8.40	2.59e-05	6.46e-02	0.10795	0.3348	2.03220	5.08e-01	FALSE	NA	FALSE	NA	NA	FALSE	NA	NA
A_23_P208937	TLE6	5.22	1.33e-02	1.58e-02	0.15932	0.2659	5.40788	-2.69e+00	FALSE	NA	FALSE	NA	NA	FALSE	NA	NA
A_23_P332042	RECQL5	8.27	2.79e-16	8.15e-02	0.21725	0.3575	2.09912	1.66e+00	FALSE	NA	FALSE	NA	NA	FALSE	NA	NA
A_24_P268993	LEAP2	6.62	3.05e-06	8.83e-01	0.29035	0.3359	-1.96140	-1.64e+00	FALSE	NA	FALSE	NA	NA	FALSE	NA	NA
A_24_P365975	COL8A2	7.79	1.53e-05	3.29e-03	0.07486	0.3085	-3.71316	-9.16e+00	FALSE	NA	FALSE	NA	NA	FALSE	NA	NA
A_23_P65031	DYNLL1	13.96	5.12e-17	1.16e-02	0.35882	0.1958	1.27110	3.20e-01	TRUE	18.929	FALSE	NA	NA	FALSE	NA	NA
A_23_P215088	ZC3HC1	7.72	3.08e-06	1.49e-02	0.10471	0.4361	-1.99286	-8.18e-01	FALSE	NA	FALSE	NA	NA	FALSE	NA	NA
A_23_P83159	KLHL9	9.43	3.04e-13	1.83e-01	0.33353	0.2279	0.70511	-1.07e-01	FALSE	NA	FALSE	NA	NA	FALSE	NA	NA
A_23_P169494	ORM1	6.56	9.47e-07	7.15e-02	0.15812	0.4039	-1.11127	-1.72e+00	FALSE	NA	FALSE	NA	NA	FALSE	NA	NA
A_23_P376661	NIT1	8.31	2.26e-16	5.48e-01	0.27721	0.2990	1.01303	1.81e+00	FALSE	NA	FALSE	NA	NA	FALSE	NA	NA
A_23_P27734	NPAS1	6.03	1.63e-04	5.58e-03	0.00559	0.3129	10.65207	2.85e+00	FALSE	NA	FALSE	NA	NA	FALSE	NA	NA
A_23_P360316	FUT3	6.66	2.13e-03	2.26e-01	0.16033	0.4171	-8.57223	-7.01e+00	FALSE	NA	FALSE	NA	NA	FALSE	NA	NA
A_23_P159775	GABRE	10.91	4.24e-13	2.38e-02	0.19777	0.4133	0.45548	5.63e-01	FALSE	NA	FALSE	NA	NA	FALSE	NA	NA
A_23_P368393	SF3B1	8.52	1.63e-08	1.39e-01	0.13596	0.2642	-10.05392	-1.06e+01	FALSE	NA	FALSE	NA	NA	FALSE	NA	NA
A_23_P133075	TBCK	7.26	5.01e-14	6.02e-01	0.36715	0.3279	2.34098	3.18e+00	FALSE	NA	FALSE	NA	NA	FALSE	NA	NA
A_23_P12199	TENT5B	8.94	4.35e-05	1.09e-01	0.40015	0.1550	6.20238	4.47e+00	FALSE	NA	FALSE	NA	NA	FALSE	NA	NA
A_23_P152768	TUBG1	7.37	1.74e-02	2.54e-01	0.11624	0.3003	-4.02465	-1.55e+00	FALSE	NA	FALSE	NA	NA	FALSE	NA	NA
A_23_P380181	LMO4	10.41	3.17e-05	2.17e-04	0.15419	0.2774	-9.58505	-1.42e+00	FALSE	NA	FALSE	NA	NA	FALSE	NA	NA
A_23_P218002	PRG2	5.45	4.77e-07	5.45e-01	0.39707	0.3114	-8.53598	-9.66e+00	FALSE	NA	FALSE	NA	NA	FALSE	NA	NA
A_23_P502035	GALT	7.83	1.82e-06	3.78e-01	0.17315	0.2712	3.68341	2.58e+00	FALSE	NA	FALSE	NA	NA	FALSE	NA	NA
A_23_P14124	RASL11A	6.78	7.92e-04	3.05e-02	0.29377	0.0980	8.17750	-1.14e+01	FALSE	NA	FALSE	NA	NA	FALSE	NA	NA
A_23_P79978	SLC24A3	9.97	1.61e-09	9.06e-05	0.18928	0.3346	7.80129	-1.13e+01	FALSE	NA	FALSE	NA	NA	FALSE	NA	NA
A_23_P34744	CTSK	11.63	2.04e-06	8.24e-04	0.18214	0.4513	-4.51245	-1.08e+01	FALSE	NA	FALSE	NA	NA	FALSE	NA	NA
A_23_P2097	TRIM68	7.21	4.10e-10	2.63e-01	0.30228	0.4705	-0.20429	2.55e-01	FALSE	NA	FALSE	NA	NA	FALSE	NA	NA
A_23_P142974	ARHGAP25	7.68	4.24e-03	8.40e-02	0.07834	0.3765	-5.08654	-2.22e+00	FALSE	NA	FALSE	NA	NA	FALSE	NA	NA
A_23_P411772	PCDHGB2	5.32	1.99e-07	8.78e-02	0.22772	0.4773	2.06738	3.40e+00	FALSE	NA	FALSE	NA	NA	FALSE	NA	NA
A_32_P4199	RNF152	7.96	1.95e-02	2.97e-02	0.30735	0.0549	10.61747	-2.18e-01	FALSE	NA	FALSE	NA	NA	FALSE	NA	NA
A_23_P34827	HCN3	7.68	4.37e-09	9.05e-01	0.38227	0.4246	1.59464	1.28e+00	FALSE	NA	FALSE	NA	NA	FALSE	NA	NA
A_23_P211631	FBLN1	10.66	3.52e-03	1.93e-03	0.15236	0.2842	-3.69405	9.05e+00	FALSE	NA	FALSE	NA	NA	FALSE	NA	NA
A_23_P160689	LRIF1	5.45	1.47e-03	1.33e-01	0.08853	0.2935	-0.40701	-1.98e+00	FALSE	NA	FALSE	NA	NA	FALSE	NA	NA
A_23_P91390	THBD	12.00	2.74e-10	1.18e-03	0.08548	0.3622	2.57506	2.42e+00	FALSE	NA	FALSE	NA	NA	FALSE	NA	NA
A_24_P886040	DCP2	7.20	3.00e-04	4.25e-01	0.18491	0.3416	-0.11708	-5.62e-01	FALSE	NA	FALSE	NA	NA	FALSE	NA	NA
A_24_P403561	LRP4	9.75	4.08e-05	6.84e-01	0.20674	0.2913	-8.35338	-8.44e+00	FALSE	NA	FALSE	NA	NA	FALSE	NA	NA
A_24_P941625	ZNF70	5.46	4.51e-06	7.61e-01	0.30578	0.3987	0.71127	5.80e-01	FALSE	NA	FALSE	NA	NA	FALSE	NA	NA
A_24_P149036	DPYSL3	10.72	1.52e-02	1.44e-01	0.07364	0.4172	-10.60596	-9.49e+00	FALSE	NA	FALSE	NA	NA	FALSE	NA	NA
A_23_P36724	FBXL14	6.20	1.19e-04	1.67e-01	0.25929	0.2731	-9.02068	1.17e+01	FALSE	NA	FALSE	NA	NA	FALSE	NA	NA
A_23_P417942	FNBP1L	9.07	8.84e-05	1.17e-02	0.27296	0.1791	3.35079	-1.87e+00	FALSE	NA	FALSE	NA	NA	FALSE	NA	NA
A_24_P322741	IL10RB	8.06	4.41e-03	3.39e-01	0.17146	0.3324	-2.90477	-1.10e+00	FALSE	NA	FALSE	NA	NA	FALSE	NA	NA
A_23_P312752	KCNJ13	5.68	1.67e-02	1.44e-01	0.10842	0.2931	-2.23956	1.55e+00	FALSE	NA	FALSE	NA	NA	FALSE	NA	NA
A_23_P427703	MT1L	11.78	1.33e-08	1.39e-02	0.13987	0.4318	-9.55452	-9.96e+00	FALSE	NA	FALSE	NA	NA	FALSE	NA	NA
A_32_P33083	VCX2	5.89	4.35e-03	1.47e-01	0.22146	0.3801	9.71991	-1.07e+01	FALSE	NA	FALSE	NA	NA	FALSE	NA	NA
A_23_P204286	MGP	8.89	1.71e-02	1.72e-02	0.12763	0.4792	-4.55713	8.27e+00	FALSE	NA	FALSE	NA	NA	FALSE	NA	NA
A_24_P804667	CSKMT	7.15	1.65e-18	8.12e-04	0.43738	1.0407	0.85803	2.57e-01	FALSE	NA	FALSE	NA	NA	FALSE	NA	NA
A_32_P331052	RBBP8NL	5.57	7.99e-03	7.15e-02	0.03203	0.3781	0.20532	-5.60e-01	FALSE	NA	FALSE	NA	NA	FALSE	NA	NA
A_23_P17811	SEC14L2	5.94	9.19e-03	2.42e-01	0.19213	0.3018	11.22005	-9.40e+00	FALSE	NA	FALSE	NA	NA	FALSE	NA	NA
A_23_P67980	KLF7	6.37	8.01e-03	3.22e-01	0.18154	0.3154	6.70180	3.93e+00	FALSE	NA	TRUE	11.566	0.137	FALSE	NA	NA
A_23_P109427	GSTT2	9.39	3.74e-02	4.27e-01	0.15995	0.4253	0.79925	8.94e-01	FALSE	NA	FALSE	NA	NA	FALSE	NA	NA
A_23_P347528	TFCP2	7.28	2.90e-17	2.44e-01	0.29590	0.3262	1.36385	2.66e+00	FALSE	NA	FALSE	NA	NA	FALSE	NA	NA
A_23_P71727	CKS2	8.50	4.97e-08	6.42e-01	0.29600	0.3869	-1.74575	-1.39e+00	FALSE	NA	FALSE	NA	NA	FALSE	NA	NA
A_23_P145424	CEP162	5.71	1.57e-04	2.46e-01	0.29135	0.2638	0.04356	2.95e+00	FALSE	NA	FALSE	NA	NA	FALSE	NA	NA
A_23_P102364	NGEF	10.73	4.70e-07	1.49e-01	0.15888	0.3296	-7.43383	-6.85e+00	FALSE	NA	FALSE	NA	NA	FALSE	NA	NA
A_23_P63829	HSPA14	9.43	3.34e-20	2.33e-01	0.28766	0.3765	-9.92281	-1.07e+01	FALSE	NA	FALSE	NA	NA	FALSE	NA	NA
A_24_P242361	HS2ST1	6.91	2.77e-03	7.09e-01	0.17814	0.2696	-7.98033	-7.80e+00	FALSE	NA	FALSE	NA	NA	FALSE	NA	NA
A_23_P150693	FJX1	8.41	1.37e-08	5.64e-01	0.40200	0.3118	-9.56631	-1.03e+01	FALSE	NA	FALSE	NA	NA	FALSE	NA	NA
A_24_P236235	FLRT2	5.95	1.95e-13	8.58e-01	0.55617	0.5872	0.46346	8.68e-01	FALSE	NA	FALSE	NA	NA	FALSE	NA	NA
A_23_P88703	TP53BP1	7.90	2.29e-23	1.08e-02	0.43644	0.2708	2.01280	3.13e+00	FALSE	NA	FALSE	NA	NA	FALSE	NA	NA
A_23_P23443	EFHD2	9.99	7.90e-11	1.61e-01	0.26889	0.1578	-9.07443	-9.48e+00	FALSE	NA	FALSE	NA	NA	FALSE	NA	NA
A_23_P9289	RFX3	6.15	1.08e-06	3.38e-01	0.23685	0.3334	9.65422	1.10e+01	FALSE	NA	FALSE	NA	NA	FALSE	NA	NA
A_23_P38677	PRELID3A	6.33	8.59e-03	2.62e-01	0.10149	0.2676	-1.33206	1.93e-01	FALSE	NA	FALSE	NA	NA	FALSE	NA	NA
A_24_P181672	B3GNTL1	5.86	1.23e-06	6.64e-02	0.14611	0.3894	1.81709	1.99e+00	FALSE	NA	FALSE	NA	NA	FALSE	NA	NA
A_23_P6546	TUBGCP6	8.51	1.34e-04	1.01e-01	0.16349	0.3561	3.50951	4.65e-01	TRUE	14.970	FALSE	NA	NA	FALSE	NA	NA
A_32_P310335	JAM2	5.65	1.51e-03	1.56e-01	0.32942	0.1182	2.31634	4.66e+00	FALSE	NA	FALSE	NA	NA	FALSE	NA	NA
A_32_P8529	SNHG20	6.58	2.62e-05	6.10e-02	0.11853	0.3514	1.17318	-7.51e-01	FALSE	NA	FALSE	NA	NA	FALSE	NA	NA
A_23_P207213	ALDH3A1	6.60	6.95e-03	6.21e-01	0.29433	0.1792	-8.61559	-9.43e+00	FALSE	NA	FALSE	NA	NA	FALSE	NA	NA
A_23_P35343	ZNF248	5.89	1.35e-05	5.92e-01	0.29985	0.3174	1.60960	1.34e-01	FALSE	NA	FALSE	NA	NA	FALSE	NA	NA
A_23_P102508	SLC5A6	7.16	2.16e-03	5.14e-01	0.20078	0.2671	2.89002	7.50e-01	FALSE	NA	FALSE	NA	NA	FALSE	NA	NA
A_23_P258221	ABCC5	9.08	2.04e-21	7.74e-01	0.57855	0.5333	1.81453	1.49e+00	FALSE	NA	FALSE	NA	NA	FALSE	NA	NA
A_24_P349616	UBTF	7.92	1.11e-13	3.75e-02	0.23373	0.3382	-8.78458	-1.10e+01	FALSE	NA	FALSE	NA	NA	FALSE	NA	NA
A_23_P206612	USP31	6.96	4.71e-07	8.03e-01	0.44071	0.3558	-10.60179	-1.04e+01	FALSE	NA	FALSE	NA	NA	FALSE	NA	NA
A_32_P28223	LOC101928837	7.86	8.41e-03	1.36e-01	0.27015	0.2564	-9.82030	-4.90e+00	FALSE	NA	FALSE	NA	NA	FALSE	NA	NA
A_23_P35912	CASP4	11.52	1.77e-17	3.74e-05	0.10556	0.3251	1.05231	2.26e+00	FALSE	NA	FALSE	NA	NA	FALSE	NA	NA
A_23_P127584	NNMT	9.31	1.11e-05	7.38e-03	0.12273	0.7466	11.12340	8.68e+00	FALSE	NA	FALSE	NA	NA	FALSE	NA	NA
A_23_P339053	MOSMO	7.46	3.16e-05	1.40e-02	0.04228	0.2822	-0.10404	-7.99e-01	FALSE	NA	FALSE	NA	NA	FALSE	NA	NA
A_23_P300600	NEFH	5.57	2.43e-04	1.36e-01	0.15085	0.4084	6.10804	7.83e+00	FALSE	NA	FALSE	NA	NA	FALSE	NA	NA
A_24_P147169	PLA2G4F	7.64	1.85e-03	2.83e-01	0.19269	0.4021	3.28889	1.16e+00	FALSE	NA	FALSE	NA	NA	FALSE	NA	NA
A_23_P501713	IL1F10	6.28	1.51e-02	2.74e-01	0.25640	0.2646	1.74144	-1.86e+00	FALSE	NA	FALSE	NA	NA	FALSE	NA	NA
A_23_P43476	VLDLR	6.38	2.79e-07	1.16e-04	0.06889	0.5112	7.75276	-8.86e+00	FALSE	NA	FALSE	NA	NA	FALSE	NA	NA
A_24_P275073	ADAMTS14	6.05	1.12e-02	5.46e-01	0.26547	0.2752	-1.25122	-3.40e+00	FALSE	NA	FALSE	NA	NA	FALSE	NA	NA
A_24_P618401	CKMT2-AS1	5.29	1.36e-03	4.15e-01	0.13802	0.2758	1.18102	1.27e+00	FALSE	NA	FALSE	NA	NA	FALSE	NA	NA
A_23_P361405	HYAL3	6.10	3.17e-07	7.75e-01	0.23555	0.2947	1.86587	2.00e+00	FALSE	NA	FALSE	NA	NA	FALSE	NA	NA
A_24_P359405	DTX3	4.95	6.23e-03	3.76e-02	0.00612	0.3015	-11.65719	-5.22e+00	FALSE	NA	FALSE	NA	NA	FALSE	NA	NA
A_23_P48217	APOLD1	7.15	1.53e-03	1.18e-03	0.26850	0.1317	8.16731	-5.17e+00	FALSE	NA	FALSE	NA	NA	FALSE	NA	NA
A_24_P20032	RFX5	7.72	1.87e-06	7.64e-04	0.02552	0.3810	-4.86282	2.48e-01	FALSE	NA	FALSE	NA	NA	FALSE	NA	NA
A_23_P92012	TSEN2	8.47	8.04e-06	2.45e-02	0.09397	0.3240	-2.14946	-3.24e-01	FALSE	NA	FALSE	NA	NA	FALSE	NA	NA
A_23_P152678	B9D1	6.80	1.88e-07	7.42e-02	0.21484	0.3337	6.95239	4.33e+00	FALSE	NA	FALSE	NA	NA	FALSE	NA	NA
A_23_P399078	TIMP3	10.14	6.63e-03	1.42e-02	0.11463	0.2999	-10.59730	5.85e+00	FALSE	NA	FALSE	NA	NA	FALSE	NA	NA
A_23_P125977	C1QC	5.11	7.03e-03	3.32e-01	0.12488	0.3199	-9.35415	-9.99e+00	FALSE	NA	FALSE	NA	NA	FALSE	NA	NA
A_24_P248606	ACSL3	7.42	8.39e-05	2.39e-01	0.18327	0.2840	2.98666	4.58e-01	FALSE	NA	FALSE	NA	NA	FALSE	NA	NA
A_23_P201628	LAMC1	8.16	2.50e-06	4.82e-03	0.09863	0.4340	-5.18908	-8.75e+00	FALSE	NA	FALSE	NA	NA	FALSE	NA	NA
A_24_P35537	RIC3	6.19	3.51e-10	1.05e-01	0.21941	0.3366	4.00416	2.05e+00	FALSE	NA	FALSE	NA	NA	FALSE	NA	NA
A_23_P207911	TRPV2	8.36	1.04e-03	4.27e-01	0.15077	0.2848	0.16527	6.76e-01	FALSE	NA	FALSE	NA	NA	FALSE	NA	NA
A_23_P161022	SNAPIN	9.00	8.44e-03	2.45e-01	0.09173	0.2648	-1.54939	-2.41e-01	FALSE	NA	FALSE	NA	NA	FALSE	NA	NA
A_23_P45166	PLPBP	9.23	3.72e-13	2.45e-02	0.17315	0.3616	1.64247	1.58e+00	FALSE	NA	FALSE	NA	NA	FALSE	NA	NA
A_24_P56467	GMPR2	10.67	1.47e-15	1.60e-03	0.13886	0.3158	1.05221	2.46e+00	FALSE	NA	FALSE	NA	NA	FALSE	NA	NA
A_23_P51213	MYOM3	5.22	4.50e-03	3.70e-01	0.14963	0.3469	0.15168	7.48e-02	FALSE	NA	FALSE	NA	NA	FALSE	NA	NA
A_23_P103256	CFHR3	7.61	2.42e-03	4.79e-03	0.14115	0.2968	-5.66948	9.84e+00	FALSE	NA	FALSE	NA	NA	FALSE	NA	NA
A_23_P64173	CARD16	7.80	3.42e-14	9.09e-03	0.21165	0.4741	2.76595	3.03e+00	FALSE	NA	FALSE	NA	NA	FALSE	NA	NA
A_32_P188860	IL17RD	7.50	2.81e-03	1.54e-02	0.13289	0.2649	-3.38698	3.05e+00	FALSE	NA	TRUE	9.469	0.105	FALSE	NA	NA
A_32_P167471	CLMN	6.06	5.52e-03	3.71e-02	0.14310	0.2650	9.55597	-8.59e+00	FALSE	NA	FALSE	NA	NA	FALSE	NA	NA
A_23_P145463	SLC35B3	6.04	1.28e-04	9.29e-01	0.23747	0.2747	0.18586	-5.24e-02	FALSE	NA	FALSE	NA	NA	FALSE	NA	NA
A_24_P50753	NUDT4	6.70	1.53e-06	2.50e-03	0.06911	0.3277	-11.87078	-7.76e+00	FALSE	NA	FALSE	NA	NA	FALSE	NA	NA
A_24_P175612	SFXN2	5.24	8.47e-05	9.93e-01	0.27632	0.2649	1.43644	1.52e+00	FALSE	NA	FALSE	NA	NA	FALSE	NA	NA
A_23_P14769	FES	6.53	1.48e-04	1.97e-01	0.16382	0.3694	-0.74235	2.85e-01	FALSE	NA	FALSE	NA	NA	FALSE	NA	NA
A_32_P165113	WDR92	7.98	7.51e-07	1.92e-01	0.14496	0.2821	0.38435	8.10e-01	FALSE	NA	FALSE	NA	NA	FALSE	NA	NA
A_23_P36531	TSPAN8	7.93	4.80e-02	2.08e-01	0.05657	0.3124	1.33470	3.28e+00	FALSE	NA	FALSE	NA	NA	FALSE	NA	NA
A_23_P128215	SOCS2	7.37	8.41e-04	5.06e-01	0.15166	0.2695	4.46335	4.77e+00	FALSE	NA	FALSE	NA	NA	FALSE	NA	NA
A_23_P56127	SMG9	6.34	1.85e-08	4.46e-01	0.40571	0.4011	-0.20932	-1.57e+00	FALSE	NA	FALSE	NA	NA	FALSE	NA	NA
A_23_P424126	ZNF354C	4.80	3.70e-02	1.03e-01	0.00614	0.2909	5.03772	3.55e+00	FALSE	NA	FALSE	NA	NA	FALSE	NA	NA
A_24_P149124	NREP	9.03	2.17e-08	1.74e-02	0.15438	0.4638	4.31511	4.56e+00	FALSE	NA	FALSE	NA	NA	FALSE	NA	NA
A_23_P208400	COQ8B	6.15	5.96e-04	6.64e-02	0.08836	0.4192	-0.43234	-1.26e+00	FALSE	NA	FALSE	NA	NA	FALSE	NA	NA
A_24_P329487	FAM84B	7.39	3.98e-04	3.40e-01	0.17436	0.2650	11.40450	-1.07e+01	FALSE	NA	FALSE	NA	NA	FALSE	NA	NA
A_23_P128613	KDELC1	6.18	3.16e-04	1.84e-01	0.21599	0.2663	0.53884	-2.43e+00	FALSE	NA	FALSE	NA	NA	FALSE	NA	NA
A_23_P319583	RIMS3	7.96	9.89e-06	5.66e-01	0.20320	0.2732	6.60851	7.74e+00	TRUE	17.933	FALSE	NA	NA	FALSE	NA	NA
A_23_P98571	PPP1R32	5.12	3.25e-02	9.55e-02	0.07229	0.2682	-1.84540	-7.45e+00	FALSE	NA	FALSE	NA	NA	FALSE	NA	NA
A_23_P212715	CBLB	7.49	2.03e-02	3.24e-02	0.04244	0.2651	-8.84980	1.73e+00	FALSE	NA	TRUE	11.529	0.156	FALSE	NA	NA
A_24_P336931	ANKRD36B	7.93	6.78e-14	6.96e-01	0.46381	0.3933	-10.61145	-1.02e+01	TRUE	6.231	FALSE	NA	NA	FALSE	NA	NA
A_32_P116058	BRD3OS	8.92	7.60e-11	6.17e-07	0.02933	0.3609	-9.49914	2.56e+00	FALSE	NA	FALSE	NA	NA	FALSE	NA	NA
A_23_P130027	EPN3	9.10	1.32e-03	6.43e-02	0.29879	0.2998	5.14957	1.12e-01	FALSE	NA	FALSE	NA	NA	FALSE	NA	NA
A_23_P253921	ZKSCAN7	5.31	7.26e-09	1.64e-01	0.34439	0.6401	0.77961	5.76e-01	FALSE	NA	FALSE	NA	NA	FALSE	NA	NA
A_23_P58102	EXOSC7	9.66	1.62e-12	5.23e-01	0.25938	0.3284	-8.17002	-7.53e+00	FALSE	NA	FALSE	NA	NA	FALSE	NA	NA
A_23_P154256	ELMOD3	9.11	1.30e-09	6.92e-01	0.22571	0.2665	1.35611	6.38e-01	FALSE	NA	FALSE	NA	NA	FALSE	NA	NA
A_32_P6172	LINC01003	8.02	2.85e-04	1.52e-01	0.14693	0.3712	-2.92331	-1.48e+00	FALSE	NA	FALSE	NA	NA	FALSE	NA	NA
A_23_P149695	ATP1A1-AS1	5.51	2.12e-13	3.89e-01	0.43696	0.5191	0.80266	-2.79e-01	FALSE	NA	FALSE	NA	NA	FALSE	NA	NA
A_24_P941643	PLCB1	6.18	5.04e-05	9.88e-02	0.35695	0.1778	7.58381	9.98e+00	FALSE	NA	FALSE	NA	NA	FALSE	NA	NA
A_23_P138271	ARL8A	10.81	2.46e-17	8.52e-04	0.13898	0.3419	-9.51315	-1.04e+01	FALSE	NA	FALSE	NA	NA	FALSE	NA	NA
A_23_P139704	DUSP6	9.27	5.33e-04	1.45e-02	0.18505	0.4633	2.35647	-3.07e+00	FALSE	NA	FALSE	NA	NA	FALSE	NA	NA
A_32_P66222	ANKRD20A2	6.23	7.38e-05	1.11e-02	0.05561	0.3271	-4.94704	-8.69e+00	FALSE	NA	FALSE	NA	NA	FALSE	NA	NA
A_23_P93389	NUDT3	7.26	4.47e-09	7.82e-01	0.22079	0.2670	3.42425	3.15e+00	FALSE	NA	FALSE	NA	NA	FALSE	NA	NA
A_24_P139191	ITCH	7.23	3.36e-16	7.84e-01	0.42137	0.4183	-11.06983	-1.05e+01	FALSE	NA	FALSE	NA	NA	FALSE	NA	NA
A_32_P219116	CENPJ	7.56	8.18e-10	7.35e-01	0.32282	0.3926	0.04853	3.07e-01	FALSE	NA	FALSE	NA	NA	FALSE	NA	NA
A_23_P151368	EEF1AKMT1	7.76	5.21e-09	7.33e-01	0.25319	0.3063	1.84630	2.28e+00	FALSE	NA	FALSE	NA	NA	FALSE	NA	NA
A_23_P26895	TUBD1	7.80	8.43e-06	4.92e-01	0.29417	0.1867	-1.74410	-1.45e+00	FALSE	NA	FALSE	NA	NA	FALSE	NA	NA
A_24_P284324	TMEM104	8.74	2.09e-08	3.85e-01	0.28167	0.4353	-0.69195	-6.12e-01	FALSE	NA	FALSE	NA	NA	FALSE	NA	NA
A_23_P356526	TRIM5	5.52	1.42e-10	2.57e-01	0.19131	0.3037	2.35348	2.46e+00	FALSE	NA	TRUE	10.720	0.126	FALSE	NA	NA
A_23_P126727	NOL9	7.33	4.31e-02	5.08e-02	0.07180	0.2915	-9.19610	-3.54e-01	FALSE	NA	FALSE	NA	NA	FALSE	NA	NA
A_23_P157051	AP4M1	7.17	3.60e-08	1.37e-01	0.21365	0.3961	1.00957	-2.97e-01	FALSE	NA	FALSE	NA	NA	FALSE	NA	NA
A_23_P60166	DEPTOR	7.52	4.02e-08	1.02e-02	0.32975	0.1092	3.70788	1.70e+00	FALSE	NA	FALSE	NA	NA	TRUE	12.270	0.330
A_23_P122443	HIST1H1C	11.02	1.34e-02	9.27e-01	0.25475	0.2911	11.55632	-1.19e+01	FALSE	NA	FALSE	NA	NA	FALSE	NA	NA
A_23_P207058	SOCS3	6.01	3.47e-02	2.58e-01	0.28452	0.0671	-3.98408	-4.11e+00	FALSE	NA	FALSE	NA	NA	FALSE	NA	NA
A_23_P302672	DDIT4L	5.56	3.08e-03	8.24e-02	0.37407	0.2205	-2.19619	2.28e+00	FALSE	NA	FALSE	NA	NA	FALSE	NA	NA
A_23_P41854	CARD6	7.40	2.33e-02	8.88e-01	0.21751	0.2877	1.60485	1.83e+00	FALSE	NA	FALSE	NA	NA	FALSE	NA	NA
A_32_P181297	ST7-AS1	7.34	2.61e-22	2.54e-01	0.70692	0.9418	-11.00372	-1.11e+01	FALSE	NA	FALSE	NA	NA	FALSE	NA	NA
A_23_P15375	ARMC7	8.01	4.82e-10	2.64e-01	0.26843	0.1675	-1.27412	-1.02e+00	FALSE	NA	FALSE	NA	NA	FALSE	NA	NA
A_23_P55011	SLC38A10	8.34	4.19e-07	2.40e-03	0.05252	0.2895	-0.77501	1.71e+00	FALSE	NA	FALSE	NA	NA	FALSE	NA	NA
A_24_P44514	CIB1	8.73	1.21e-03	5.06e-02	0.04966	0.3495	-4.96005	-4.18e+00	FALSE	NA	FALSE	NA	NA	FALSE	NA	NA
A_24_P55496	OSR2	8.44	9.90e-03	4.92e-01	0.30125	0.1657	11.29404	1.00e+01	FALSE	NA	FALSE	NA	NA	FALSE	NA	NA
A_23_P82929	NOV	8.93	1.91e-04	1.08e-02	0.04070	0.4999	-6.15273	-9.77e+00	FALSE	NA	FALSE	NA	NA	FALSE	NA	NA
A_24_P110291	LOC100129917	6.61	8.18e-04	6.99e-02	0.06609	0.3058	-1.70654	-6.96e-01	FALSE	NA	FALSE	NA	NA	FALSE	NA	NA
A_23_P352358	KIAA2013	10.83	6.72e-21	1.60e-02	0.19588	0.3376	-10.34254	-1.01e+01	FALSE	NA	FALSE	NA	NA	FALSE	NA	NA
A_24_P334529	PCDHGA3	6.44	7.83e-10	5.50e-03	0.14992	0.4593	4.28238	2.88e+00	FALSE	NA	FALSE	NA	NA	FALSE	NA	NA
A_23_P397293	LY6K	9.33	3.80e-06	3.16e-01	0.19512	0.3397	6.29772	5.69e+00	FALSE	NA	FALSE	NA	NA	FALSE	NA	NA
A_23_P58002	TCTA	7.83	7.20e-09	1.49e-02	0.12628	0.3750	0.58782	3.02e-01	FALSE	NA	FALSE	NA	NA	FALSE	NA	NA
A_23_P54376	STOML1	9.86	4.73e-13	7.62e-01	0.28255	0.2656	0.95472	3.81e-01	FALSE	NA	FALSE	NA	NA	FALSE	NA	NA
A_23_P31064	MOXD1	8.32	2.23e-02	3.98e-01	0.29077	0.1666	-9.71100	-6.79e+00	FALSE	NA	FALSE	NA	NA	FALSE	NA	NA
A_24_P941166	ZNF425	6.61	2.45e-07	3.39e-01	0.33559	0.2821	-1.06580	6.49e-01	FALSE	NA	FALSE	NA	NA	FALSE	NA	NA
A_24_P141629	FAM111A	7.66	2.18e-12	2.62e-01	0.22586	0.3416	4.42358	4.25e+00	FALSE	NA	TRUE	13.876	0.136	FALSE	NA	NA
A_23_P48997	PSTPIP1	7.10	1.10e-05	3.93e-03	0.21469	0.2750	-2.46654	2.83e+00	FALSE	NA	FALSE	NA	NA	FALSE	NA	NA
A_23_P29257	H1F0	10.45	8.36e-09	1.16e-01	0.30793	0.1618	-10.73382	-1.15e+01	FALSE	NA	FALSE	NA	NA	FALSE	NA	NA
A_23_P75430	SMCO4	9.21	4.73e-06	5.61e-01	0.22840	0.2768	2.03566	6.31e-01	FALSE	NA	FALSE	NA	NA	FALSE	NA	NA
A_23_P162037	ARNTL	8.58	8.99e-28	6.75e-04	0.82661	0.4675	-6.70307	-7.81e+00	FALSE	NA	TRUE	22.505	0.159	TRUE	0.504	0.120
A_23_P170636	KCNH8	4.81	4.52e-02	1.47e-01	0.31858	0.0721	-11.36081	-6.20e+00	FALSE	NA	FALSE	NA	NA	FALSE	NA	NA
A_24_P338992	EDC3	7.94	6.09e-05	2.06e-01	0.13452	0.3089	1.65338	1.48e+00	FALSE	NA	FALSE	NA	NA	FALSE	NA	NA
A_23_P61823	RAB24	10.73	2.07e-12	1.19e-01	0.17951	0.2821	2.02483	6.93e-01	FALSE	NA	FALSE	NA	NA	FALSE	NA	NA
A_23_P11984	SLC6A9	6.16	3.63e-05	3.16e-01	0.24993	0.4576	-6.05474	-6.87e+00	FALSE	NA	FALSE	NA	NA	FALSE	NA	NA
A_32_P148796	UBXN2B	6.86	1.97e-07	5.93e-01	0.21958	0.2933	1.46452	7.08e-01	FALSE	NA	FALSE	NA	NA	FALSE	NA	NA
A_23_P80570	AADAC	5.96	2.01e-04	1.96e-02	0.09230	0.4376	7.80258	4.14e+00	FALSE	NA	FALSE	NA	NA	FALSE	NA	NA
A_23_P66682	HOXB6	7.23	8.70e-03	6.82e-01	0.22156	0.2776	-2.60890	-1.17e+00	FALSE	NA	FALSE	NA	NA	FALSE	NA	NA
A_23_P433218	OR7E91P	7.42	9.09e-04	1.34e-02	0.17412	0.3616	7.33148	8.68e-01	FALSE	NA	FALSE	NA	NA	FALSE	NA	NA
A_23_P353035	IGFBP7	10.48	1.59e-04	2.61e-03	0.06009	0.6328	-3.34416	9.54e+00	FALSE	NA	FALSE	NA	NA	FALSE	NA	NA
A_32_P4985	CAMTA1	4.98	5.43e-10	3.83e-03	0.23462	0.6399	4.80589	2.22e+00	FALSE	NA	FALSE	NA	NA	FALSE	NA	NA
A_32_P86739	CASC10	6.83	1.76e-09	3.53e-02	0.37884	0.1899	1.09284	3.26e+00	FALSE	NA	FALSE	NA	NA	FALSE	NA	NA
A_23_P321160	ZNF594	5.40	8.91e-12	2.45e-01	0.41409	0.6426	0.31586	4.30e-01	FALSE	NA	FALSE	NA	NA	FALSE	NA	NA
A_23_P303286	RPTN	5.18	4.65e-02	6.82e-02	0.23946	0.3831	8.83759	1.57e+00	FALSE	NA	FALSE	NA	NA	FALSE	NA	NA
A_23_P254888	ZYX	8.38	9.83e-07	4.07e-06	0.15391	0.3723	-8.45583	2.77e+00	FALSE	NA	FALSE	NA	NA	FALSE	NA	NA
A_23_P163697	SYT17	7.07	1.13e-03	2.07e-01	0.11654	0.3122	-0.07053	-1.18e+00	FALSE	NA	FALSE	NA	NA	FALSE	NA	NA
A_23_P143484	PIGP	8.20	3.36e-05	5.33e-01	0.20929	0.3138	2.66655	1.70e+00	FALSE	NA	FALSE	NA	NA	FALSE	NA	NA
A_23_P161634	MUS81	9.26	1.71e-16	9.19e-02	0.22484	0.3632	0.75589	8.18e-01	FALSE	NA	FALSE	NA	NA	FALSE	NA	NA
A_23_P170888	DPP6	6.56	2.47e-06	3.32e-01	0.31831	0.4946	-7.32825	-8.73e+00	FALSE	NA	TRUE	8.586	0.141	FALSE	NA	NA
A_23_P417148	RAI1	8.51	1.14e-07	3.53e-01	0.19082	0.3097	-9.79518	-9.84e+00	FALSE	NA	FALSE	NA	NA	FALSE	NA	NA
A_23_P73420	TRAPPC9	8.14	4.87e-14	8.85e-03	0.22204	0.4299	10.18612	1.16e+01	FALSE	NA	FALSE	NA	NA	FALSE	NA	NA
A_23_P256312	MST1R	8.71	7.53e-06	4.59e-01	0.33118	0.4386	-2.31466	-1.03e+00	FALSE	NA	FALSE	NA	NA	FALSE	NA	NA
A_23_P41765	IRF1	6.15	1.69e-03	6.18e-01	0.27539	0.1807	-6.27307	-5.47e+00	FALSE	NA	FALSE	NA	NA	FALSE	NA	NA
A_24_P393844	DPH2	8.43	8.12e-05	3.84e-01	0.16339	0.2979	0.50526	-1.37e-01	FALSE	NA	FALSE	NA	NA	FALSE	NA	NA
A_23_P11859	HSD17B7	6.54	9.87e-08	9.19e-02	0.22410	0.3351	-0.79720	1.44e+00	FALSE	NA	FALSE	NA	NA	FALSE	NA	NA
A_23_P348257	NUAK1	12.06	9.88e-07	2.88e-05	0.06918	0.3278	-9.86844	2.27e+00	FALSE	NA	FALSE	NA	NA	FALSE	NA	NA
A_23_P98350	BIRC3	7.09	1.79e-02	8.54e-01	0.24454	0.2883	-0.34869	6.19e-01	FALSE	NA	FALSE	NA	NA	FALSE	NA	NA
A_23_P112482	AQP3	10.75	1.27e-02	7.89e-02	0.09339	0.3572	3.50457	-1.62e+00	FALSE	NA	FALSE	NA	NA	FALSE	NA	NA
A_24_P53353	RAB12	8.93	4.28e-06	6.14e-01	0.18495	0.2647	-10.92180	-1.12e+01	FALSE	NA	FALSE	NA	NA	FALSE	NA	NA
A_23_P154801	TRPC4AP	8.10	9.18e-06	5.58e-01	0.27578	0.2283	-9.35727	-7.83e+00	FALSE	NA	FALSE	NA	NA	FALSE	NA	NA
A_23_P15603	MRM1	6.47	1.47e-12	1.97e-02	0.28079	0.6182	0.19392	-2.48e-01	FALSE	NA	FALSE	NA	NA	FALSE	NA	NA
A_23_P394377	KCNRG	5.99	3.08e-07	4.77e-01	0.29655	0.3410	-10.08168	-1.16e+01	FALSE	NA	FALSE	NA	NA	FALSE	NA	NA
A_23_P85952	DENND2D	9.64	1.34e-20	7.96e-01	0.55383	0.6170	1.61108	1.40e+00	FALSE	NA	FALSE	NA	NA	FALSE	NA	NA
A_23_P163238	STRC	6.33	4.85e-06	3.73e-02	0.11050	0.3769	-6.62284	-5.73e+00	FALSE	NA	FALSE	NA	NA	FALSE	NA	NA
A_24_P417706	MXD3	6.06	3.21e-09	4.03e-01	0.22807	0.3079	-11.55363	1.14e+01	FALSE	NA	FALSE	NA	NA	FALSE	NA	NA
A_23_P128663	SACS	7.73	3.61e-03	3.52e-01	0.12955	0.2755	-0.69937	3.70e-01	FALSE	NA	FALSE	NA	NA	FALSE	NA	NA
A_23_P28772	DBNDD2	9.67	6.89e-05	8.81e-02	0.09270	0.2836	1.78100	2.40e+00	FALSE	NA	FALSE	NA	NA	FALSE	NA	NA
A_23_P170978	ZNF692	10.05	9.57e-28	6.03e-02	0.49259	0.6228	2.71248	1.54e+00	FALSE	NA	FALSE	NA	NA	FALSE	NA	NA
A_23_P159937	SLC6A8	7.97	1.88e-05	7.14e-02	0.14329	0.4014	-6.79925	-4.99e+00	FALSE	NA	FALSE	NA	NA	FALSE	NA	NA
A_24_P82106	MMP14	8.75	3.59e-05	3.26e-03	0.26475	0.1460	-6.89900	1.09e+01	FALSE	NA	FALSE	NA	NA	FALSE	NA	NA
A_23_P424597	C19orf25	8.08	7.76e-14	5.26e-01	0.26662	0.3450	0.35801	8.51e-02	FALSE	NA	FALSE	NA	NA	FALSE	NA	NA
A_23_P213959	PPARGC1B	7.70	1.22e-03	2.95e-02	0.06617	0.2864	-11.95168	-7.02e+00	FALSE	NA	FALSE	NA	NA	FALSE	NA	NA
A_24_P406754	LOXL4	5.99	8.39e-05	1.25e-04	0.43102	0.1908	-4.20010	8.53e+00	FALSE	NA	FALSE	NA	NA	FALSE	NA	NA
A_23_P390172	RNASEL	7.59	1.27e-14	4.88e-02	0.26474	0.3870	-0.09376	1.45e+00	FALSE	NA	FALSE	NA	NA	FALSE	NA	NA
A_23_P40453	CBR3	9.02	6.45e-05	1.24e-01	0.12176	0.3102	-4.06524	-2.67e+00	FALSE	NA	FALSE	NA	NA	FALSE	NA	NA
A_23_P207299	RNFT1	7.63	1.39e-06	2.12e-01	0.18008	0.3553	1.21778	1.08e+00	FALSE	NA	FALSE	NA	NA	FALSE	NA	NA
A_32_P101352	CXorf65	5.81	4.55e-09	3.46e-01	0.50815	0.3437	-10.23885	-9.27e+00	FALSE	NA	FALSE	NA	NA	FALSE	NA	NA
A_23_P166	MOB3C	6.71	6.59e-05	6.15e-01	0.26727	0.2717	-0.82615	-2.19e+00	FALSE	NA	FALSE	NA	NA	FALSE	NA	NA
A_23_P120056	RTKN	7.47	1.37e-09	6.42e-01	0.26697	0.2131	1.42015	9.80e-01	FALSE	NA	FALSE	NA	NA	FALSE	NA	NA
A_24_P131589	CD86	10.17	3.83e-02	1.55e-01	0.11034	0.6221	4.32155	8.20e+00	FALSE	NA	FALSE	NA	NA	FALSE	NA	NA
A_23_P166159	PDRG1	9.40	7.81e-04	3.31e-01	0.17695	0.3693	-2.24500	-1.51e+00	FALSE	NA	FALSE	NA	NA	FALSE	NA	NA
A_23_P76071	B3GNT4	5.46	6.24e-03	3.18e-01	0.15003	0.3905	-3.15639	-3.33e+00	FALSE	NA	FALSE	NA	NA	FALSE	NA	NA
A_23_P154022	WDCP	6.39	2.14e-07	3.28e-01	0.25939	0.4119	-1.33765	-6.44e-01	FALSE	NA	FALSE	NA	NA	FALSE	NA	NA
A_23_P257417	CLHC1	5.61	8.20e-05	3.28e-01	0.15580	0.2835	1.50143	1.70e-01	FALSE	NA	FALSE	NA	NA	FALSE	NA	NA
A_23_P121250	EIF4A2	11.71	1.33e-21	3.46e-01	0.33670	0.3949	3.00470	2.15e+00	FALSE	NA	FALSE	NA	NA	FALSE	NA	NA
A_23_P77908	SLC47A2	6.52	4.15e-02	2.76e-01	0.26586	0.1142	-8.30357	-1.18e+01	FALSE	NA	FALSE	NA	NA	FALSE	NA	NA
A_23_P33326	ADRA1B	5.56	1.36e-08	6.99e-05	0.56959	0.0570	9.87283	4.25e+00	FALSE	NA	FALSE	NA	NA	FALSE	NA	NA
A_24_P291826	SYTL3	5.75	3.20e-04	3.63e-02	0.08553	0.3955	-5.04619	-2.29e+00	FALSE	NA	FALSE	NA	NA	FALSE	NA	NA
A_23_P163099	POLE2	5.94	2.53e-05	8.85e-03	0.09675	0.2886	-6.40578	-1.14e+01	FALSE	NA	FALSE	NA	NA	FALSE	NA	NA
A_32_P75792	C1QTNF12	7.97	2.54e-03	2.93e-01	0.64689	0.2916	-11.89346	-1.00e+01	FALSE	NA	FALSE	NA	NA	FALSE	NA	NA
A_23_P109895	SLC26A6	7.28	4.56e-09	2.36e-01	0.22680	0.3737	0.71369	1.22e+00	FALSE	NA	FALSE	NA	NA	FALSE	NA	NA
A_24_P7121	NSUN7	5.75	1.32e-03	1.28e-01	0.11454	0.3965	-10.62611	-9.63e+00	FALSE	NA	FALSE	NA	NA	FALSE	NA	NA
A_24_P9090	HNRNPDL	9.83	1.44e-22	1.97e-03	0.23523	0.3586	-9.07328	-1.12e+01	FALSE	NA	FALSE	NA	NA	FALSE	NA	NA
A_23_P42144	PEX6	7.99	2.54e-09	9.49e-01	0.39390	0.4302	1.69839	1.64e+00	FALSE	NA	FALSE	NA	NA	FALSE	NA	NA
A_23_P61674	CLK4	7.69	6.78e-07	8.29e-01	0.27781	0.2447	-1.76264	-2.29e+00	FALSE	NA	FALSE	NA	NA	FALSE	NA	NA
A_23_P501961	L3MBTL1	6.56	1.35e-07	6.64e-01	0.21090	0.2798	0.89493	1.00e+00	FALSE	NA	FALSE	NA	NA	FALSE	NA	NA
A_23_P16817	CLK1	9.55	1.40e-08	5.08e-02	0.41371	0.2385	-2.12558	-4.33e+00	FALSE	NA	FALSE	NA	NA	FALSE	NA	NA
A_24_P235305	ZNF706	7.62	4.71e-13	1.08e-01	0.17260	0.2670	1.05489	2.14e+00	FALSE	NA	FALSE	NA	NA	FALSE	NA	NA
A_23_P18447	PPARGC1A	6.51	1.77e-12	7.16e-06	0.18653	0.8001	10.01433	-9.98e+00	FALSE	NA	FALSE	NA	NA	FALSE	NA	NA
A_23_P326931	CFAP70	7.88	2.08e-05	1.58e-02	0.28566	0.0976	5.04880	1.01e+00	FALSE	NA	FALSE	NA	NA	FALSE	NA	NA
A_23_P166993	EPHB1	5.84	2.81e-04	1.05e-01	0.17702	0.3416	10.28763	-1.08e+01	FALSE	NA	FALSE	NA	NA	FALSE	NA	NA
A_24_P333421	ZNF862	8.78	3.03e-10	3.88e-01	0.38399	0.4481	0.06908	1.33e+00	FALSE	NA	FALSE	NA	NA	FALSE	NA	NA
A_23_P361448	SESN3	5.97	9.50e-03	8.75e-02	0.04683	0.3544	0.74660	-1.76e+00	FALSE	NA	FALSE	NA	NA	FALSE	NA	NA
A_32_P183765	ERBB4	5.67	3.70e-03	8.83e-02	0.31967	0.2881	6.15388	1.06e+01	FALSE	NA	FALSE	NA	NA	FALSE	NA	NA
A_23_P68155	IFIH1	8.45	1.22e-09	3.73e-02	0.34801	0.1472	0.70741	7.91e-01	FALSE	NA	FALSE	NA	NA	FALSE	NA	NA
A_23_P80643	SETMAR	8.47	4.29e-12	2.47e-04	0.09068	0.2913	4.05959	9.56e-01	FALSE	NA	FALSE	NA	NA	FALSE	NA	NA
A_24_P916141	DCAF7	8.64	1.64e-03	5.63e-01	0.20710	0.3138	0.62359	-7.28e-01	FALSE	NA	FALSE	NA	NA	FALSE	NA	NA
A_32_P790284	KATNAL2	4.86	2.20e-04	9.35e-01	0.27537	0.2788	3.53981	2.91e+00	FALSE	NA	FALSE	NA	NA	FALSE	NA	NA
A_24_P12413	TRAM2	7.20	1.34e-02	4.86e-02	0.26878	0.2368	-3.86429	-1.04e+01	FALSE	NA	FALSE	NA	NA	FALSE	NA	NA
A_23_P75978	CLPB	6.42	1.09e-05	5.37e-01	0.23499	0.2981	2.87659	1.38e+00	FALSE	NA	FALSE	NA	NA	FALSE	NA	NA
A_23_P99515	MEDAG	7.43	2.23e-02	2.06e-02	0.33127	0.1271	-6.99712	7.45e+00	FALSE	NA	FALSE	NA	NA	FALSE	NA	NA
A_23_P70670	CD83	7.24	1.54e-06	3.32e-01	0.28225	0.3860	-1.62529	-1.61e-01	FALSE	NA	FALSE	NA	NA	FALSE	NA	NA
A_23_P251075	MAMLD1	5.99	1.56e-02	5.29e-01	0.13910	0.2838	-7.37710	-7.55e+00	FALSE	NA	FALSE	NA	NA	FALSE	NA	NA
A_23_P211345	TBX1	9.79	4.22e-05	2.27e-02	0.10577	0.3119	11.63776	-8.90e+00	FALSE	NA	FALSE	NA	NA	FALSE	NA	NA
A_32_P113114	ZNF561	7.38	7.57e-07	7.47e-03	0.05933	0.2899	2.37022	1.17e+00	FALSE	NA	FALSE	NA	NA	FALSE	NA	NA
A_23_P351535	DBIL5P	5.54	2.64e-08	2.95e-02	0.19194	0.3732	-8.28825	-1.11e+01	FALSE	NA	FALSE	NA	NA	FALSE	NA	NA
A_23_P301360	ZNF572	6.52	2.28e-07	4.52e-01	0.25257	0.3748	-0.79350	-3.37e-01	FALSE	NA	FALSE	NA	NA	FALSE	NA	NA
A_32_P131143	HDHD5-AS1	6.92	1.10e-03	3.39e-01	0.12551	0.2699	-5.34231	-4.49e+00	FALSE	NA	FALSE	NA	NA	FALSE	NA	NA
A_23_P251132	SNTG2	6.06	1.39e-08	1.41e-02	0.68282	0.2365	-10.54581	-8.89e+00	FALSE	NA	FALSE	NA	NA	FALSE	NA	NA
A_32_P217510	WDR75	8.75	1.82e-07	1.60e-01	0.15419	0.2710	-9.23094	-1.09e+01	FALSE	NA	FALSE	NA	NA	FALSE	NA	NA
A_23_P337729	MFSD13A	8.19	8.91e-11	7.02e-03	0.15073	0.3275	1.75419	4.20e+00	FALSE	NA	FALSE	NA	NA	FALSE	NA	NA
A_23_P46063	NME7	6.64	1.17e-04	5.45e-01	0.17976	0.2816	1.76177	9.76e-01	FALSE	NA	FALSE	NA	NA	FALSE	NA	NA
A_24_P57528	SLC39A11	9.34	4.73e-08	5.96e-04	0.22268	0.2992	8.58716	-1.05e+01	FALSE	NA	FALSE	NA	NA	FALSE	NA	NA
A_23_P212241	CHL1	5.59	6.38e-04	7.30e-02	0.07081	0.3219	7.46416	7.83e+00	FALSE	NA	FALSE	NA	NA	FALSE	NA	NA
A_24_P89872	ZNF189	7.71	2.00e-04	5.23e-01	0.22895	0.3447	0.33876	-8.61e-01	FALSE	NA	FALSE	NA	NA	FALSE	NA	NA
A_23_P331908	PRDM11	7.35	7.18e-11	1.19e-02	0.21600	0.3097	-0.74321	2.11e+00	FALSE	NA	FALSE	NA	NA	FALSE	NA	NA
A_24_P922357	C22orf39	7.03	5.96e-06	1.57e-01	0.15575	0.3506	0.66937	6.72e-02	FALSE	NA	FALSE	NA	NA	FALSE	NA	NA
A_23_P35414	PPP1R3C	8.61	1.44e-15	3.80e-10	0.13157	1.0777	0.04309	-9.29e+00	FALSE	NA	FALSE	NA	NA	FALSE	NA	NA
A_32_P48825	KRT72	7.32	3.69e-02	1.19e-01	0.88300	0.3016	6.17423	1.13e+01	FALSE	NA	FALSE	NA	NA	FALSE	NA	NA
A_24_P16214	LINC00665	8.15	7.85e-08	2.12e-01	0.18612	0.3021	1.11608	-3.53e-01	FALSE	NA	FALSE	NA	NA	FALSE	NA	NA
A_32_P149298	KIAA1841	5.48	5.74e-05	5.16e-01	0.23217	0.3717	2.66204	3.04e+00	FALSE	NA	FALSE	NA	NA	FALSE	NA	NA
A_23_P52031	PGM1	10.21	8.38e-06	2.35e-03	0.02306	0.2862	-10.66277	-6.32e+00	FALSE	NA	FALSE	NA	NA	FALSE	NA	NA
A_23_P171237	GCNA	6.71	1.34e-03	1.20e-02	0.28487	0.0353	-0.77342	-8.09e+00	FALSE	NA	FALSE	NA	NA	FALSE	NA	NA
A_23_P433369	HEATR5A	7.25	3.18e-02	7.77e-01	0.17793	0.2777	-0.54514	-5.75e-01	FALSE	NA	FALSE	NA	NA	FALSE	NA	NA
A_23_P253752	MTFR2	5.28	7.71e-04	1.57e-01	0.30112	0.2095	-9.91020	1.08e+01	FALSE	NA	FALSE	NA	NA	FALSE	NA	NA
A_23_P17103	TSGA10	5.32	1.14e-03	9.19e-01	0.28100	0.3344	3.54696	3.21e+00	FALSE	NA	FALSE	NA	NA	FALSE	NA	NA
A_23_P134925	BNIP3L	10.64	1.56e-15	3.83e-03	0.15495	0.3477	-9.07283	-8.11e+00	FALSE	NA	FALSE	NA	NA	FALSE	NA	NA
A_23_P23102	ZSCAN20	5.63	9.99e-05	1.49e-01	0.14857	0.3950	0.92087	3.16e-01	FALSE	NA	FALSE	NA	NA	FALSE	NA	NA
A_23_P26557	TEDC2	5.94	7.11e-03	2.72e-02	0.03745	0.2780	11.19015	3.18e+00	FALSE	NA	FALSE	NA	NA	FALSE	NA	NA
A_23_P131866	AURKA	5.64	3.90e-06	9.31e-01	0.26871	0.3048	-2.95632	-3.04e+00	FALSE	NA	TRUE	12.119	0.156	FALSE	NA	NA
A_24_P391431	TAF9B	7.07	3.17e-08	2.46e-02	0.09877	0.2773	3.65312	4.26e+00	FALSE	NA	TRUE	12.121	0.106	FALSE	NA	NA
A_23_P147805	UPP1	6.52	2.68e-02	2.58e-01	0.10139	0.2742	-8.20212	-5.02e+00	FALSE	NA	FALSE	NA	NA	FALSE	NA	NA
A_32_P195065	SEMA4F	5.32	8.00e-09	4.49e-01	0.27780	0.4077	2.18493	2.23e+00	FALSE	NA	FALSE	NA	NA	FALSE	NA	NA
A_23_P46429	CYR61	8.29	1.47e-03	4.87e-03	0.46807	0.2977	8.15759	2.75e-01	FALSE	NA	FALSE	NA	NA	FALSE	NA	NA
A_23_P145874	SAMD9L	6.40	6.14e-07	4.00e-01	0.48466	0.3122	1.68003	1.10e+00	FALSE	NA	FALSE	NA	NA	FALSE	NA	NA
A_23_P14105	RCBTB2	7.12	1.50e-06	1.51e-01	0.20123	0.4136	2.53404	1.28e+00	FALSE	NA	FALSE	NA	NA	FALSE	NA	NA
A_24_P193498	TM2D3	7.16	1.92e-07	1.67e-03	0.08649	0.2842	-7.24621	-1.18e+01	FALSE	NA	FALSE	NA	NA	FALSE	NA	NA
A_23_P7636	PTTG1	9.33	4.22e-05	1.15e-01	0.14119	0.3233	-8.98535	-6.82e+00	FALSE	NA	FALSE	NA	NA	FALSE	NA	NA
A_24_P296907	THAP8	6.49	1.88e-10	5.73e-02	0.41233	0.1998	0.46801	1.59e-01	FALSE	NA	FALSE	NA	NA	FALSE	NA	NA
A_23_P371129	SLX4	6.98	2.53e-07	5.68e-01	0.20092	0.2638	-0.44019	2.68e-01	FALSE	NA	FALSE	NA	NA	FALSE	NA	NA
A_23_P155376	CRELD1	8.84	8.47e-24	7.63e-01	0.47701	0.5065	2.31405	1.90e+00	FALSE	NA	FALSE	NA	NA	FALSE	NA	NA
A_23_P144165	DZIP3	6.98	2.19e-10	2.05e-01	0.26554	0.4431	2.92257	3.08e+00	FALSE	NA	FALSE	NA	NA	FALSE	NA	NA
A_23_P18384	ARMC8	7.47	6.92e-12	3.14e-01	0.20651	0.2964	-11.99854	-1.15e+01	FALSE	NA	FALSE	NA	NA	FALSE	NA	NA
A_23_P259127	ESRP1	8.64	9.43e-06	8.93e-01	0.35717	0.3286	10.36669	1.09e+01	FALSE	NA	FALSE	NA	NA	FALSE	NA	NA
A_24_P397386	LIFR	6.82	2.52e-04	2.13e-04	0.39695	0.2430	7.58796	-6.34e+00	FALSE	NA	FALSE	NA	NA	TRUE	10.340	0.123
A_24_P203000	IL2RB	6.60	3.41e-09	1.50e-04	0.10305	0.5931	-2.20017	1.43e+00	FALSE	NA	TRUE	15.172	0.175	FALSE	NA	NA
A_23_P6963	UBE2E1	7.43	1.61e-14	5.61e-01	0.30682	0.2920	-11.34876	1.18e+01	FALSE	NA	FALSE	NA	NA	FALSE	NA	NA
A_23_P256172	NDUFAF3	11.71	1.08e-13	8.46e-03	0.14746	0.3375	2.41572	2.90e+00	FALSE	NA	FALSE	NA	NA	FALSE	NA	NA
A_23_P153441	HOOK2	9.56	8.78e-13	1.46e-02	0.31591	0.3663	3.67160	6.78e-01	FALSE	NA	TRUE	8.541	0.105	FALSE	NA	NA
A_23_P424002	POU2F1	9.00	8.08e-10	2.00e-02	0.26401	0.1139	-9.90650	-1.12e+01	FALSE	NA	FALSE	NA	NA	FALSE	NA	NA
A_23_P200030	FPGT	7.07	3.42e-10	2.54e-01	0.19516	0.3089	0.43762	7.91e-01	FALSE	NA	FALSE	NA	NA	FALSE	NA	NA
A_24_P228579	NDUFAF5	8.89	1.00e-12	4.19e-01	0.29832	0.3717	11.35880	-1.19e+01	FALSE	NA	FALSE	NA	NA	FALSE	NA	NA
A_23_P47304	CASP5	9.94	8.40e-16	7.16e-06	0.09352	0.3326	-0.38885	2.13e+00	FALSE	NA	FALSE	NA	NA	FALSE	NA	NA
A_23_P252052	FILIP1L	8.06	2.32e-06	1.58e-06	0.30490	0.3991	-11.39503	8.82e-01	FALSE	NA	FALSE	NA	NA	FALSE	NA	NA
A_23_P37983	MT1B	11.79	5.95e-09	2.06e-02	0.14996	0.4125	-9.51440	-9.95e+00	FALSE	NA	FALSE	NA	NA	FALSE	NA	NA
A_23_P134814	THAP1	7.77	8.04e-08	4.95e-01	0.27788	0.2835	1.04639	-3.62e-01	FALSE	NA	FALSE	NA	NA	FALSE	NA	NA
A_24_P6674	WDR31	5.56	6.93e-05	2.38e-01	0.14311	0.2768	0.01919	1.27e+00	FALSE	NA	FALSE	NA	NA	FALSE	NA	NA
A_23_P314120	CHKB	9.37	4.75e-05	3.38e-02	0.12723	0.2691	5.74127	1.57e+00	FALSE	NA	FALSE	NA	NA	FALSE	NA	NA
A_23_P168771	CCDC146	8.91	1.12e-09	5.36e-07	0.12297	0.4398	-0.46421	-9.45e+00	FALSE	NA	FALSE	NA	NA	FALSE	NA	NA
A_23_P92202	GMPPB	6.84	1.18e-04	9.04e-01	0.24125	0.2894	0.67669	7.12e-01	FALSE	NA	FALSE	NA	NA	FALSE	NA	NA
A_24_P268893	THAP6	7.43	4.83e-03	4.77e-01	0.14562	0.2886	-1.27969	-9.22e-01	FALSE	NA	FALSE	NA	NA	FALSE	NA	NA
A_24_P306594	C1orf167	6.73	1.69e-10	6.14e-05	0.07908	0.5584	0.72065	3.38e+00	FALSE	NA	FALSE	NA	NA	FALSE	NA	NA
A_23_P54041	THTPA	7.15	2.02e-13	1.88e-02	0.17595	0.3756	2.06260	1.71e+00	FALSE	NA	FALSE	NA	NA	FALSE	NA	NA
A_24_P318656	ITGB3	6.09	9.55e-03	1.49e-02	0.11390	0.4819	-1.53898	-1.18e+01	FALSE	NA	FALSE	NA	NA	FALSE	NA	NA
A_32_P126375	NHS	6.15	2.75e-05	3.77e-02	0.14507	0.3292	8.89435	5.76e+00	FALSE	NA	TRUE	10.429	0.101	FALSE	NA	NA
A_23_P56659	DQX1	6.77	1.70e-03	4.68e-01	0.14118	0.2677	1.72169	1.96e+00	FALSE	NA	FALSE	NA	NA	FALSE	NA	NA
A_23_P28590	FASTKD1	8.12	9.50e-13	1.08e-01	0.38475	0.2230	0.84788	6.70e-01	FALSE	NA	FALSE	NA	NA	FALSE	NA	NA
A_23_P101332	KRI1	10.30	2.45e-07	1.84e-01	0.14529	0.2697	-1.51951	-7.77e-01	FALSE	NA	FALSE	NA	NA	FALSE	NA	NA
A_23_P19020	SNCAIP	6.42	1.61e-09	2.13e-04	0.08113	0.5097	-6.83649	-9.80e+00	FALSE	NA	FALSE	NA	NA	FALSE	NA	NA
A_24_P9321	HIST1H3I	7.57	1.21e-06	4.46e-01	0.19134	0.2859	-11.81609	-1.12e+01	FALSE	NA	FALSE	NA	NA	FALSE	NA	NA
A_23_P139687	ERP27	6.38	2.53e-02	8.73e-02	0.06867	0.3095	9.10435	3.47e+00	FALSE	NA	FALSE	NA	NA	FALSE	NA	NA
A_24_P926960	MEGF6	8.98	1.50e-18	1.12e-02	0.42869	0.8012	2.27418	1.52e+00	FALSE	NA	TRUE	11.509	0.120	FALSE	NA	NA
A_23_P129556	IL4R	10.99	2.21e-04	2.16e-01	0.12588	0.2969	-4.87790	-3.90e+00	FALSE	NA	FALSE	NA	NA	FALSE	NA	NA
A_23_P202978	CASP1	8.59	1.66e-11	6.75e-04	0.12983	0.3935	7.11177	4.70e+00	FALSE	NA	TRUE	11.981	0.132	FALSE	NA	NA
A_23_P47790	METTL1	7.69	1.71e-10	7.31e-01	0.23506	0.2866	1.47792	1.14e+00	FALSE	NA	FALSE	NA	NA	FALSE	NA	NA
A_24_P122921	BCL2L11	7.70	8.31e-04	8.96e-03	0.02996	0.3417	-8.33374	-1.45e-01	FALSE	NA	FALSE	NA	NA	FALSE	NA	NA
A_23_P94921	SLC20A2	9.13	1.23e-16	6.25e-01	0.29092	0.2802	-9.75595	-1.05e+01	FALSE	NA	FALSE	NA	NA	FALSE	NA	NA
A_23_P94365	ADCK5	8.45	2.05e-12	2.01e-01	0.25132	0.3804	0.17715	7.96e-01	FALSE	NA	FALSE	NA	NA	FALSE	NA	NA
A_23_P102611	WISP2	10.55	1.50e-02	1.54e-02	0.16145	0.6010	-3.47436	8.36e+00	FALSE	NA	FALSE	NA	NA	FALSE	NA	NA
A_24_P10137	RGCC	8.81	5.22e-06	6.49e-03	0.23877	0.5009	8.71276	-1.10e+01	FALSE	NA	FALSE	NA	NA	FALSE	NA	NA
A_23_P373119	HMGB3P1	8.07	8.58e-09	1.85e-01	0.39643	0.4611	-10.61723	-8.41e+00	FALSE	NA	FALSE	NA	NA	FALSE	NA	NA
A_23_P68669	CHODL	6.77	3.36e-12	8.03e-01	0.31605	0.3379	8.30781	8.82e+00	FALSE	NA	FALSE	NA	NA	FALSE	NA	NA
A_24_P113815	SLC35E2A	8.49	1.49e-05	2.34e-01	0.19472	0.3744	2.48049	1.09e+00	FALSE	NA	FALSE	NA	NA	FALSE	NA	NA
A_23_P371266	DNM3	5.84	7.49e-07	4.94e-02	0.16213	0.4594	6.77289	7.27e+00	FALSE	NA	FALSE	NA	NA	FALSE	NA	NA
A_23_P152038	TUBGCP5	6.84	1.00e-08	5.70e-01	0.21249	0.2898	-10.95287	-1.13e+01	FALSE	NA	FALSE	NA	NA	FALSE	NA	NA
A_23_P153676	TLE2	8.92	8.29e-07	2.38e-02	0.10464	0.3562	3.79127	4.37e+00	FALSE	NA	FALSE	NA	NA	FALSE	NA	NA
A_23_P32253	NFIL3	9.89	4.14e-17	1.12e-01	0.30916	0.4777	-9.98228	-1.05e+01	FALSE	NA	TRUE	6.179	0.102	FALSE	NA	NA
A_23_P77731	CRYM	6.96	1.18e-03	2.62e-01	0.29016	0.1168	-7.50533	-8.00e+00	FALSE	NA	FALSE	NA	NA	FALSE	NA	NA
A_23_P207354	HIGD1B	5.35	1.85e-06	8.65e-06	0.51765	0.2407	6.06109	-4.19e+00	FALSE	NA	FALSE	NA	NA	FALSE	NA	NA
A_23_P138524	CPXM2	9.12	1.36e-10	8.86e-04	0.10984	0.4606	3.50431	4.22e+00	FALSE	NA	FALSE	NA	NA	FALSE	NA	NA
A_23_P89902	RTN2	6.83	2.00e-11	2.88e-05	0.04635	0.4172	2.32819	2.37e+00	FALSE	NA	FALSE	NA	NA	FALSE	NA	NA
A_32_P100439	MTURN	11.29	2.95e-14	2.89e-03	0.13121	0.3017	6.12442	4.71e+00	FALSE	NA	FALSE	NA	NA	FALSE	NA	NA
A_23_P7325	BST1	5.89	3.39e-03	3.67e-01	0.12461	0.2792	-6.75717	-7.15e+00	FALSE	NA	FALSE	NA	NA	FALSE	NA	NA
A_23_P157914	MAMDC2	6.31	3.94e-03	5.68e-03	0.39573	0.1557	-7.86420	1.33e+00	FALSE	NA	FALSE	NA	NA	FALSE	NA	NA
A_23_P300867	MIPOL1	6.25	2.93e-06	7.91e-02	0.13044	0.3043	5.96076	7.88e+00	FALSE	NA	FALSE	NA	NA	FALSE	NA	NA
A_23_P14986	HSD11B2	9.35	2.71e-03	1.71e-01	0.18624	0.2692	11.23773	-9.16e+00	FALSE	NA	FALSE	NA	NA	FALSE	NA	NA
A_32_P46214	SLC9A9	8.55	8.98e-11	8.77e-02	0.19791	0.3332	6.94211	5.68e+00	FALSE	NA	TRUE	23.566	0.107	FALSE	NA	NA
A_24_P56363	CAB39L	8.53	1.99e-06	1.63e-04	0.29763	0.1413	10.55548	-6.14e+00	FALSE	NA	FALSE	NA	NA	TRUE	0.504	0.120
A_23_P132341	C22orf46	5.88	8.39e-05	5.44e-02	0.18535	0.3572	3.89502	-3.57e-02	FALSE	NA	FALSE	NA	NA	FALSE	NA	NA
A_32_P203430	ZNF30	7.14	2.22e-06	3.75e-01	0.26321	0.2141	-2.30035	-6.78e-01	FALSE	NA	FALSE	NA	NA	FALSE	NA	NA
A_32_P209230	CITED4	12.79	5.44e-03	1.71e-01	0.34978	0.0907	7.29780	7.46e+00	FALSE	NA	FALSE	NA	NA	FALSE	NA	NA
A_23_P92650	SLC25A2	5.28	3.21e-07	2.19e-01	0.22546	0.4145	11.14025	1.05e+01	FALSE	NA	FALSE	NA	NA	FALSE	NA	NA
A_23_P42909	TMEM139	5.53	2.80e-05	7.91e-02	0.48593	0.1605	2.88317	2.29e+00	FALSE	NA	FALSE	NA	NA	FALSE	NA	NA
A_23_P30163	KLF3-AS1	6.54	1.39e-06	1.86e-01	0.21570	0.3338	2.47905	4.66e+00	FALSE	NA	FALSE	NA	NA	FALSE	NA	NA
A_23_P48481	RAD51B	5.83	1.72e-08	3.44e-02	0.16365	0.2714	6.70180	9.39e+00	FALSE	NA	FALSE	NA	NA	FALSE	NA	NA
A_23_P170649	SBSPON	6.51	1.87e-05	4.84e-05	0.36649	0.2317	4.35541	-1.05e+01	FALSE	NA	FALSE	NA	NA	FALSE	NA	NA
A_23_P31945	IL33	9.09	1.41e-16	1.55e-06	0.25756	0.8156	-0.41784	3.00e+00	FALSE	NA	FALSE	NA	NA	FALSE	NA	NA
A_23_P6909	ACKR4	9.25	5.45e-03	9.19e-02	0.41793	0.0881	-0.97931	-3.60e+00	FALSE	NA	FALSE	NA	NA	FALSE	NA	NA
A_23_P86731	ZNF239	5.00	8.85e-05	1.98e-01	0.46328	0.2872	1.56856	-7.30e-01	FALSE	NA	FALSE	NA	NA	FALSE	NA	NA
A_23_P150255	RBM14	10.03	1.76e-25	7.35e-01	0.54702	0.5042	1.84190	1.54e+00	FALSE	NA	FALSE	NA	NA	FALSE	NA	NA
A_23_P416711	ST6GALNAC3	5.31	5.32e-03	1.73e-01	0.30630	0.1435	11.21232	8.15e+00	FALSE	NA	FALSE	NA	NA	FALSE	NA	NA
A_23_P167194	CENPC	10.35	1.65e-08	4.02e-01	0.19565	0.2971	-11.44647	-1.19e+01	FALSE	NA	FALSE	NA	NA	FALSE	NA	NA
A_23_P58588	SLIT3	10.04	7.52e-03	1.24e-02	0.06737	0.2988	-4.22667	9.29e+00	FALSE	NA	FALSE	NA	NA	FALSE	NA	NA
A_23_P433798	PODNL1	6.04	1.06e-09	2.76e-01	0.26430	0.3762	1.61670	2.77e+00	FALSE	NA	FALSE	NA	NA	FALSE	NA	NA
A_23_P86570	ANXA7	8.82	3.03e-10	1.91e-01	0.16197	0.2689	-7.15969	-7.76e+00	FALSE	NA	FALSE	NA	NA	FALSE	NA	NA
A_24_P785293	SNHG1	10.67	8.35e-07	3.83e-03	0.04448	0.3022	0.44487	-5.69e-01	FALSE	NA	FALSE	NA	NA	FALSE	NA	NA
A_23_P139418	GALNT18	8.23	1.70e-08	1.46e-01	0.23882	0.3148	-11.36799	-9.22e+00	FALSE	NA	FALSE	NA	NA	FALSE	NA	NA
A_23_P15844	BRIP1	5.09	2.36e-06	9.27e-01	0.28168	0.3203	-10.86659	-1.08e+01	FALSE	NA	FALSE	NA	NA	FALSE	NA	NA
A_24_P89512	BCLAF1	10.63	1.03e-10	2.07e-01	0.18595	0.3072	11.79339	1.15e+01	FALSE	NA	FALSE	NA	NA	FALSE	NA	NA
A_24_P181149	BBS10	7.56	1.19e-05	7.68e-01	0.32361	0.2523	-1.15987	-1.47e+00	FALSE	NA	FALSE	NA	NA	FALSE	NA	NA
A_24_P70183	MYH11	9.30	8.30e-03	3.99e-01	0.27277	0.4437	6.33049	8.77e+00	FALSE	NA	FALSE	NA	NA	FALSE	NA	NA
A_23_P148879	ATP1A2	6.59	2.81e-02	1.49e-01	0.20615	0.3123	5.79351	1.06e+01	FALSE	NA	FALSE	NA	NA	FALSE	NA	NA
A_23_P83028	RECK	7.19	5.12e-04	9.24e-03	0.14204	0.3839	-2.94686	3.11e+00	FALSE	NA	FALSE	NA	NA	FALSE	NA	NA
A_23_P143247	TSHZ2	6.59	6.70e-04	4.03e-01	0.16544	0.3243	8.01801	8.36e+00	FALSE	NA	FALSE	NA	NA	FALSE	NA	NA
A_23_P114740	CFH	8.59	5.67e-05	5.23e-04	0.15513	0.5220	-5.34323	9.68e+00	FALSE	NA	FALSE	NA	NA	FALSE	NA	NA
A_23_P326142	SND1-IT1	6.93	1.34e-06	8.02e-01	0.26367	0.3298	0.56818	5.69e-01	FALSE	NA	FALSE	NA	NA	FALSE	NA	NA
A_23_P112548	HDHD3	6.22	6.13e-06	4.03e-02	0.11583	0.3978	-0.02290	-7.96e-02	FALSE	NA	FALSE	NA	NA	FALSE	NA	NA
A_23_P387031	COL23A1	6.82	4.26e-03	1.90e-01	0.13072	0.2727	-8.76509	1.18e+01	FALSE	NA	FALSE	NA	NA	FALSE	NA	NA
A_23_P89824	TMEM241	6.63	6.48e-06	1.06e-01	0.15569	0.3319	4.98162	2.97e+00	FALSE	NA	FALSE	NA	NA	FALSE	NA	NA
A_24_P8165	SLC15A1	5.68	1.14e-02	1.00e-01	0.40979	0.3259	9.44338	-9.64e+00	FALSE	NA	FALSE	NA	NA	FALSE	NA	NA
A_24_P48177	ST3GAL2	7.99	2.20e-08	6.67e-02	0.17027	0.3879	-1.21431	-1.66e+00	FALSE	NA	FALSE	NA	NA	FALSE	NA	NA
A_23_P207680	ARL17B	9.24	2.04e-03	9.11e-02	0.06473	0.3167	4.23381	4.11e+00	FALSE	NA	FALSE	NA	NA	FALSE	NA	NA
A_23_P70371	PHF3	8.76	3.34e-05	8.59e-02	0.09775	0.2715	-9.96690	-8.71e+00	FALSE	NA	FALSE	NA	NA	FALSE	NA	NA
A_24_P181055	ST3GAL4	6.18	5.31e-04	1.01e-02	0.07965	0.3669	-4.36437	-1.09e+01	FALSE	NA	FALSE	NA	NA	FALSE	NA	NA
A_32_P430695	C3orf35	6.20	5.57e-17	8.51e-02	0.30323	0.4864	-11.48975	1.20e+01	FALSE	NA	FALSE	NA	NA	FALSE	NA	NA
A_32_P357301	PPHLN1	5.69	4.67e-06	6.15e-01	0.20380	0.2831	2.22145	1.53e+00	FALSE	NA	FALSE	NA	NA	FALSE	NA	NA
A_23_P137697	SELP	5.38	2.36e-02	1.41e-02	0.26717	0.1080	2.65641	-9.04e+00	FALSE	NA	FALSE	NA	NA	FALSE	NA	NA
A_23_P36408	VPS33A	7.65	2.95e-07	3.91e-01	0.28190	0.1795	-11.19161	-1.05e+01	FALSE	NA	FALSE	NA	NA	FALSE	NA	NA
A_32_P51237	KANK4	5.46	1.48e-02	2.27e-01	0.21876	0.3394	7.84240	1.14e+01	FALSE	NA	FALSE	NA	NA	FALSE	NA	NA
A_23_P356330	DESI1	7.19	6.35e-06	6.94e-01	0.22975	0.3063	3.66989	3.16e+00	FALSE	NA	FALSE	NA	NA	FALSE	NA	NA
A_23_P217845	RGS16	6.12	1.03e-03	1.40e-02	0.29098	0.0126	-4.77318	1.94e+00	FALSE	NA	FALSE	NA	NA	FALSE	NA	NA
A_23_P145247	ZSCAN26	6.82	6.65e-07	6.46e-01	0.23249	0.3111	-0.05889	2.68e-01	FALSE	NA	FALSE	NA	NA	FALSE	NA	NA
A_23_P166400	RASL10A	7.69	4.66e-03	3.53e-03	0.13290	0.2664	6.40661	-7.49e+00	FALSE	NA	FALSE	NA	NA	FALSE	NA	NA
A_23_P412427	LOC171391	6.93	3.28e-08	4.88e-01	0.23258	0.3371	-1.33849	-1.13e+00	FALSE	NA	FALSE	NA	NA	FALSE	NA	NA
A_23_P381368	HOXD10	5.10	6.22e-05	2.90e-01	0.38597	0.2089	-8.03144	-6.73e+00	FALSE	NA	FALSE	NA	NA	FALSE	NA	NA
A_32_P198731	NEURL1B	10.33	1.11e-05	3.32e-03	0.07197	0.2796	0.21935	5.64e+00	FALSE	NA	FALSE	NA	NA	FALSE	NA	NA
A_23_P127793	EML3	7.25	2.98e-03	1.24e-01	0.07583	0.2860	-1.00825	4.59e-01	FALSE	NA	FALSE	NA	NA	FALSE	NA	NA
A_24_P79241	UBOX5	7.64	2.71e-10	2.62e-01	0.18599	0.2712	-11.26806	1.16e+01	FALSE	NA	FALSE	NA	NA	FALSE	NA	NA
A_23_P136964	RPGR	7.24	2.13e-08	1.11e-01	0.33936	0.2847	11.00998	-1.05e+01	FALSE	NA	FALSE	NA	NA	FALSE	NA	NA
A_23_P385322	STAMBPL1	5.66	1.08e-04	4.77e-02	0.27604	0.1387	-2.85504	-6.72e+00	FALSE	NA	FALSE	NA	NA	FALSE	NA	NA
A_23_P151805	FBLN5	7.87	1.64e-02	1.37e-02	0.15966	0.3119	-4.55991	1.03e+01	FALSE	NA	FALSE	NA	NA	FALSE	NA	NA
A_23_P16252	KLK1	10.12	2.06e-03	5.06e-01	0.26956	0.2502	6.47014	4.08e+00	FALSE	NA	FALSE	NA	NA	FALSE	NA	NA
A_24_P943472	NR1D2	7.93	2.95e-14	3.75e-02	0.44347	0.2553	2.39687	1.29e+00	TRUE	18.387	FALSE	NA	NA	TRUE	10.925	0.131
A_23_P54968	ST6GALNAC1	5.19	4.85e-08	2.72e-06	0.44866	0.1646	5.86544	-9.40e+00	FALSE	NA	FALSE	NA	NA	FALSE	NA	NA
A_23_P93032	ZBED3	9.43	4.67e-08	1.37e-01	0.19459	0.3278	-11.50987	-1.00e+01	FALSE	NA	FALSE	NA	NA	FALSE	NA	NA
A_23_P142708	LMAN2L	8.30	3.67e-11	4.27e-01	0.30405	0.4070	1.97289	1.13e+00	TRUE	5.306	FALSE	NA	NA	FALSE	NA	NA
A_23_P23017	C1orf123	9.39	3.05e-13	1.68e-03	0.09633	0.2814	3.86789	3.59e+00	FALSE	NA	FALSE	NA	NA	FALSE	NA	NA
A_24_P89891	TRAF1	6.13	1.67e-07	4.22e-01	0.24649	0.3074	1.93278	3.42e+00	FALSE	NA	FALSE	NA	NA	FALSE	NA	NA
A_23_P422981	FBXO36	6.50	1.95e-18	7.47e-02	0.33783	0.5352	-9.75949	-1.02e+01	FALSE	NA	FALSE	NA	NA	FALSE	NA	NA
A_23_P370666	GLYATL1	6.34	3.78e-02	3.16e-01	0.40164	0.3078	6.21982	2.04e+00	FALSE	NA	FALSE	NA	NA	FALSE	NA	NA
A_23_P66311	DNASE1	5.28	1.27e-05	3.79e-01	0.30540	0.3244	0.93348	-1.03e+00	FALSE	NA	FALSE	NA	NA	FALSE	NA	NA
A_23_P314145	UST	6.71	4.40e-03	3.00e-01	0.14634	0.2962	1.52580	3.75e+00	FALSE	NA	TRUE	0.418	0.208	FALSE	NA	NA
A_23_P44466	CCDC102B	5.85	6.40e-04	6.07e-02	0.30840	0.3314	4.47760	9.05e+00	FALSE	NA	FALSE	NA	NA	FALSE	NA	NA
A_23_P167818	FAM184A	5.31	4.04e-02	4.59e-01	0.12862	0.2982	-0.92023	-2.26e+00	FALSE	NA	FALSE	NA	NA	FALSE	NA	NA
A_23_P55749	COL5A3	7.93	2.75e-10	4.56e-06	0.22179	0.2799	-3.63104	2.30e+00	FALSE	NA	FALSE	NA	NA	FALSE	NA	NA
A_24_P652700	CEP152	5.52	2.42e-08	1.38e-01	0.25181	0.4773	0.49708	1.12e+00	FALSE	NA	FALSE	NA	NA	FALSE	NA	NA
A_23_P92261	ECE2	8.29	4.87e-07	2.33e-01	0.32586	0.1963	0.70158	-4.36e-01	FALSE	NA	FALSE	NA	NA	FALSE	NA	NA
A_23_P34788	KIF2C	6.69	7.30e-04	5.08e-01	0.22262	0.2833	-5.39367	-3.51e+00	FALSE	NA	FALSE	NA	NA	FALSE	NA	NA
A_23_P16275	TSKS	5.61	1.49e-02	8.81e-01	0.27554	0.2999	2.77622	3.92e+00	FALSE	NA	FALSE	NA	NA	FALSE	NA	NA
A_24_P12401	VEGFA	7.81	5.38e-15	5.09e-07	0.05527	0.5794	-7.21048	-8.28e+00	FALSE	NA	FALSE	NA	NA	FALSE	NA	NA
A_23_P45517	PPP2R3B	7.59	4.16e-09	6.90e-01	0.24381	0.3029	3.28805	2.77e+00	FALSE	NA	FALSE	NA	NA	FALSE	NA	NA
A_24_P289260	DACT2	6.72	4.00e-09	1.61e-01	0.42675	0.2901	-9.02896	-1.07e+01	FALSE	NA	FALSE	NA	NA	FALSE	NA	NA
A_23_P65532	PELI2	8.49	7.38e-07	8.87e-01	0.25418	0.2748	11.80997	-1.17e+01	FALSE	NA	FALSE	NA	NA	FALSE	NA	NA
A_23_P126103	CTH	5.90	2.74e-02	2.31e-01	0.07922	0.3057	-1.88890	-3.28e-01	FALSE	NA	FALSE	NA	NA	FALSE	NA	NA
A_24_P322395	EGLN2	7.41	3.89e-07	5.34e-02	0.15548	0.4179	-1.49267	-1.53e+00	FALSE	NA	FALSE	NA	NA	FALSE	NA	NA
A_24_P122732	SLC41A1	8.17	2.23e-03	1.41e-02	0.04715	0.2939	8.64580	7.39e-01	FALSE	NA	FALSE	NA	NA	FALSE	NA	NA
A_23_P92730	HSPB3	7.09	2.99e-02	2.28e-02	0.37366	0.1866	11.72560	2.97e+00	FALSE	NA	FALSE	NA	NA	FALSE	NA	NA
A_23_P214208	CNR1	5.07	9.21e-10	5.23e-04	0.55941	0.1697	4.22876	7.78e+00	FALSE	NA	FALSE	NA	NA	TRUE	6.238	0.127
A_23_P154962	RIMBP3	5.41	3.65e-06	1.72e-02	0.55156	0.1263	-0.47799	-6.19e-01	FALSE	NA	FALSE	NA	NA	FALSE	NA	NA
A_23_P160992	FMO4	6.27	2.80e-16	1.68e-01	0.32951	0.4861	2.84278	3.35e+00	FALSE	NA	TRUE	9.169	0.135	FALSE	NA	NA
A_23_P212423	XYLB	4.80	2.39e-02	2.97e-01	0.09861	0.3304	3.14557	3.30e+00	FALSE	NA	FALSE	NA	NA	FALSE	NA	NA
A_23_P88119	HSPH1	9.91	2.34e-19	7.43e-01	0.53769	0.5643	0.84667	1.33e+00	FALSE	NA	FALSE	NA	NA	FALSE	NA	NA
A_23_P73747	ARMCX2	7.07	2.46e-10	4.78e-02	0.44966	0.3830	0.64268	3.49e+00	FALSE	NA	FALSE	NA	NA	FALSE	NA	NA
A_23_P336992	ZFAND2A	7.32	4.98e-08	4.43e-05	0.30754	0.0204	-10.92449	2.33e+00	FALSE	NA	FALSE	NA	NA	FALSE	NA	NA
A_23_P6344	SDF2L1	12.13	7.49e-13	7.75e-05	0.08513	0.3898	2.46479	3.78e+00	FALSE	NA	FALSE	NA	NA	FALSE	NA	NA
A_23_P30126	FGFBP1	9.50	9.88e-08	1.40e-02	0.83060	0.2631	-9.18220	-1.06e+01	FALSE	NA	FALSE	NA	NA	FALSE	NA	NA
A_24_P36745	CXorf38	7.50	8.33e-09	3.09e-01	0.18071	0.2682	-8.73250	-9.93e+00	FALSE	NA	FALSE	NA	NA	FALSE	NA	NA
A_23_P214459	PRPH2	5.52	5.16e-03	4.89e-02	0.04460	0.4431	-6.45613	-1.06e+01	FALSE	NA	FALSE	NA	NA	FALSE	NA	NA
A_23_P156739	UQCC2	10.08	2.77e-12	8.02e-01	0.30490	0.2613	4.85097	4.68e+00	FALSE	NA	FALSE	NA	NA	FALSE	NA	NA
A_23_P47565	LDHA	11.89	9.49e-16	3.19e-05	0.12358	0.4662	-8.54457	-7.24e+00	FALSE	NA	FALSE	NA	NA	FALSE	NA	NA
A_23_P149476	EFCAB2	5.14	3.20e-03	1.28e-01	0.07627	0.3191	-8.96872	-9.97e+00	FALSE	NA	FALSE	NA	NA	FALSE	NA	NA
A_23_P84860	FAM107A	6.78	3.01e-03	1.84e-01	0.44567	0.3110	-10.91758	9.74e+00	FALSE	NA	FALSE	NA	NA	FALSE	NA	NA
A_23_P420293	C11orf45	5.33	5.43e-04	1.49e-02	0.16492	0.3461	-2.52075	2.94e+00	FALSE	NA	FALSE	NA	NA	FALSE	NA	NA
A_23_P500741	CBFA2T3	7.86	5.50e-14	9.25e-02	0.26270	0.4167	1.34917	2.26e+00	FALSE	NA	FALSE	NA	NA	FALSE	NA	NA
A_23_P21706	CTPS1	8.70	1.84e-04	1.45e-01	0.21085	0.3084	2.84964	-4.71e-01	FALSE	NA	FALSE	NA	NA	FALSE	NA	NA
A_23_P167559	RNF145	6.88	1.15e-10	2.13e-04	0.07308	0.4315	-8.01359	-8.13e+00	FALSE	NA	FALSE	NA	NA	FALSE	NA	NA
A_23_P360874	LRWD1	9.07	7.59e-08	8.18e-01	0.26442	0.2443	-0.13530	-7.44e-01	FALSE	NA	FALSE	NA	NA	FALSE	NA	NA
A_23_P144639	TMCO6	7.32	6.99e-22	9.35e-01	0.50386	0.5063	0.04340	2.57e-01	FALSE	NA	FALSE	NA	NA	FALSE	NA	NA
A_23_P26854	ARHGAP44	7.00	1.43e-02	5.88e-01	0.20490	0.2665	4.19957	6.47e+00	FALSE	NA	FALSE	NA	NA	FALSE	NA	NA
A_23_P162127	CCDC90B	9.82	6.47e-12	9.25e-01	0.26610	0.2496	0.41068	1.69e-01	FALSE	NA	FALSE	NA	NA	FALSE	NA	NA
A_23_P193	EXO5	7.53	4.23e-07	5.10e-03	0.18175	0.4123	-2.51071	1.21e+00	FALSE	NA	FALSE	NA	NA	FALSE	NA	NA
A_32_P83845	HEY1	6.37	6.66e-03	8.46e-03	0.34442	0.1357	4.34680	-1.05e+01	FALSE	NA	FALSE	NA	NA	FALSE	NA	NA
A_24_P943193	PREPL	8.93	1.50e-18	2.55e-01	0.35422	0.4810	2.42082	2.78e+00	FALSE	NA	FALSE	NA	NA	FALSE	NA	NA
A_23_P168909	ZFPM2	5.09	4.04e-05	7.22e-04	0.06035	0.4318	-4.19761	7.84e+00	FALSE	NA	TRUE	21.810	0.449	FALSE	NA	NA
A_23_P109072	SALL4	5.22	8.61e-14	1.01e-02	0.32409	0.6810	-7.94374	-9.32e+00	FALSE	NA	FALSE	NA	NA	FALSE	NA	NA
A_23_P370494	PCDHGB7	5.73	1.09e-04	9.53e-02	0.11747	0.2682	0.34995	2.83e+00	FALSE	NA	FALSE	NA	NA	FALSE	NA	NA
A_23_P148969	LRRC40	8.14	1.86e-05	1.34e-01	0.11324	0.2750	-10.95731	-1.04e+01	FALSE	NA	FALSE	NA	NA	FALSE	NA	NA
A_23_P94103	SCARA5	8.37	2.79e-03	1.89e-03	0.23301	0.4664	-4.61287	8.63e+00	FALSE	NA	FALSE	NA	NA	FALSE	NA	NA
A_24_P130041	CYP51A1	9.64	6.99e-05	6.30e-02	0.08461	0.3066	5.45071	6.15e+00	FALSE	NA	FALSE	NA	NA	FALSE	NA	NA
A_24_P332081	JAKMIP3	6.33	8.21e-04	2.14e-02	0.12030	0.3853	9.76288	-9.21e+00	FALSE	NA	FALSE	NA	NA	FALSE	NA	NA
A_23_P32233	KLF4	10.37	3.73e-09	3.88e-01	0.24292	0.3551	11.01728	1.04e+01	FALSE	NA	FALSE	NA	NA	FALSE	NA	NA
A_23_P385771	PAOX	8.48	2.25e-08	5.45e-01	0.30002	0.3983	2.51805	1.66e+00	FALSE	NA	FALSE	NA	NA	FALSE	NA	NA
A_23_P27229	MYO15A	5.02	1.09e-05	4.75e-02	0.12891	0.4299	-6.12079	-6.62e+00	FALSE	NA	FALSE	NA	NA	FALSE	NA	NA
A_23_P353014	CACNA2D4	5.58	3.43e-02	1.09e-01	0.01041	0.2693	4.98340	6.08e+00	FALSE	NA	FALSE	NA	NA	FALSE	NA	NA
A_23_P150379	MPZL2	7.68	1.44e-06	5.71e-03	0.15522	0.4662	3.55448	-5.79e-01	FALSE	NA	FALSE	NA	NA	FALSE	NA	NA
A_32_P179998	DMRTC1	5.32	3.54e-04	6.19e-01	0.28973	0.2838	-7.79805	-9.58e+00	FALSE	NA	FALSE	NA	NA	FALSE	NA	NA
A_24_P336417	XPR1	6.75	1.53e-08	1.21e-03	0.05801	0.2948	4.41516	2.02e+00	FALSE	NA	TRUE	22.757	0.243	FALSE	NA	NA
A_23_P39517	SRBD1	6.49	2.55e-16	2.05e-01	0.45596	0.4922	2.75354	4.31e+00	FALSE	NA	TRUE	12.119	0.156	FALSE	NA	NA
A_23_P22263	BANP	9.37	1.09e-08	6.02e-01	0.22786	0.2715	-0.83291	-2.34e-02	FALSE	NA	FALSE	NA	NA	FALSE	NA	NA
A_24_P27234	SOX5	6.11	1.67e-16	2.13e-04	0.23208	0.6963	7.59730	7.57e+00	FALSE	NA	FALSE	NA	NA	FALSE	NA	NA
A_23_P166297	ABCG1	7.53	4.53e-12	5.25e-01	0.25556	0.2928	-9.34038	-8.32e+00	FALSE	NA	TRUE	10.994	0.196	FALSE	NA	NA
A_23_P110005	NICN1	9.30	1.30e-15	2.21e-01	0.20869	0.3049	2.44991	2.02e+00	FALSE	NA	FALSE	NA	NA	FALSE	NA	NA
A_23_P48807	GALK2	8.96	3.08e-10	3.14e-02	0.30811	0.1744	1.96708	4.42e+00	FALSE	NA	FALSE	NA	NA	FALSE	NA	NA
A_23_P153098	HDHD2	9.98	6.77e-18	5.45e-01	0.30042	0.3568	2.24647	1.67e+00	FALSE	NA	FALSE	NA	NA	FALSE	NA	NA
A_23_P141345	MPP3	8.65	1.74e-08	2.32e-03	0.09841	0.3877	3.91114	1.13e+00	FALSE	NA	FALSE	NA	NA	FALSE	NA	NA
A_24_P181295	ARMH4	6.18	4.32e-03	2.06e-02	0.06723	0.2827	-11.66629	5.64e+00	FALSE	NA	FALSE	NA	NA	FALSE	NA	NA
A_24_P271363	CDS2	7.39	1.83e-05	1.55e-01	0.14418	0.2883	-7.49523	-9.50e+00	FALSE	NA	FALSE	NA	NA	FALSE	NA	NA
A_23_P95851	TUBAL3	5.04	1.96e-03	5.51e-01	0.19382	0.3116	11.61089	1.05e+01	FALSE	NA	FALSE	NA	NA	FALSE	NA	NA
A_23_P44674	CRIP1	12.84	5.16e-07	2.64e-01	0.20941	0.3777	-6.24771	-6.25e+00	FALSE	NA	FALSE	NA	NA	FALSE	NA	NA
A_23_P156667	PPP1R10	8.64	1.86e-09	2.06e-01	0.47491	0.3052	-1.23001	-3.24e-02	FALSE	NA	FALSE	NA	NA	FALSE	NA	NA
A_24_P602871	SAMD5	6.57	2.93e-04	5.46e-02	0.19478	0.4934	7.18976	3.55e+00	FALSE	NA	FALSE	NA	NA	FALSE	NA	NA
A_23_P251795	GPC2	9.49	4.31e-07	3.41e-03	0.05527	0.3125	4.00309	1.80e+00	FALSE	NA	FALSE	NA	NA	FALSE	NA	NA
A_32_P129968	ZNF284	7.39	7.36e-05	6.65e-02	0.29944	0.1043	-1.87231	-4.00e+00	FALSE	NA	FALSE	NA	NA	FALSE	NA	NA
A_23_P1641	RCE1	6.94	2.74e-05	6.90e-02	0.12233	0.2689	0.21984	2.86e+00	FALSE	NA	FALSE	NA	NA	FALSE	NA	NA
A_23_P88740	CENPN	7.25	5.30e-04	8.43e-02	0.26571	0.0699	-10.11477	-8.36e+00	FALSE	NA	FALSE	NA	NA	FALSE	NA	NA
A_24_P167825	VPS39	7.58	5.85e-04	1.46e-01	0.10461	0.2798	-8.21964	-6.09e+00	FALSE	NA	FALSE	NA	NA	FALSE	NA	NA
A_23_P431268	PLEKHA6	8.14	1.87e-13	2.24e-05	0.21671	0.6388	1.41824	5.48e+00	FALSE	NA	FALSE	NA	NA	FALSE	NA	NA
A_23_P90333	ZNF404	5.57	3.65e-14	5.02e-01	0.50727	0.5760	2.72948	1.73e+00	FALSE	NA	FALSE	NA	NA	FALSE	NA	NA
A_24_P284523	MAP3K10	8.68	1.34e-06	6.63e-01	0.30858	0.2695	0.84111	1.98e+00	FALSE	NA	FALSE	NA	NA	FALSE	NA	NA
A_23_P66260	ZNF267	7.44	1.44e-08	3.91e-01	0.31173	0.2421	-11.06685	1.18e+01	FALSE	NA	FALSE	NA	NA	FALSE	NA	NA
A_32_P10936	CDH12	5.29	5.88e-06	1.45e-02	0.10369	0.4728	6.63420	5.51e+00	FALSE	NA	FALSE	NA	NA	FALSE	NA	NA
A_23_P252155	STRBP	8.62	7.54e-10	1.10e-01	0.28889	0.1917	5.66606	3.61e+00	FALSE	NA	FALSE	NA	NA	FALSE	NA	NA
A_24_P273865	MED20	6.80	8.27e-06	6.79e-01	0.22583	0.3126	-0.77727	-8.97e-01	TRUE	6.970	FALSE	NA	NA	FALSE	NA	NA
A_23_P2492	C1S	10.49	2.04e-06	3.38e-04	0.18946	0.4688	-4.70858	-1.17e+01	FALSE	NA	FALSE	NA	NA	FALSE	NA	NA
A_32_P109922	ZFAT	8.07	2.58e-23	8.31e-04	0.22700	0.3952	5.60758	3.98e+00	FALSE	NA	FALSE	NA	NA	FALSE	NA	NA
A_24_P108242	GOSR2	7.87	4.85e-12	1.27e-01	0.18866	0.3256	0.57590	1.22e-01	FALSE	NA	FALSE	NA	NA	FALSE	NA	NA
A_24_P29686	ZMIZ2	11.21	6.98e-12	5.61e-01	0.27103	0.2194	1.32300	7.61e-01	FALSE	NA	FALSE	NA	NA	FALSE	NA	NA
A_32_P112493	PKDCC	7.57	1.54e-02	1.52e-01	0.17253	0.2749	-2.38484	1.87e+00	FALSE	NA	FALSE	NA	NA	FALSE	NA	NA
A_24_P133488	CDCA4	6.10	1.76e-06	2.26e-01	0.20397	0.3412	-10.72692	1.16e+01	FALSE	NA	FALSE	NA	NA	FALSE	NA	NA
A_23_P201596	AMPD2	7.45	1.13e-05	2.57e-01	0.15438	0.3027	-0.08787	-7.13e-01	FALSE	NA	FALSE	NA	NA	FALSE	NA	NA
A_23_P9614	NDUFA4L2	8.08	5.35e-03	2.37e-01	0.11248	0.2756	-3.78616	-1.72e+00	FALSE	NA	FALSE	NA	NA	FALSE	NA	NA
A_23_P116642	SLC26A10	6.10	1.74e-02	1.89e-02	0.12943	0.2886	6.25848	-9.48e+00	FALSE	NA	FALSE	NA	NA	FALSE	NA	NA
A_23_P125643	ASB9	6.12	3.31e-03	7.30e-02	0.06431	0.3296	8.39999	5.99e+00	FALSE	NA	FALSE	NA	NA	FALSE	NA	NA
A_23_P50919	SERPINE2	6.02	5.31e-03	1.84e-01	0.13439	0.4897	-10.75013	-1.09e+01	FALSE	NA	FALSE	NA	NA	FALSE	NA	NA
A_23_P42198	HIST1H3G	10.02	4.29e-10	5.72e-01	0.23268	0.2657	-11.76963	-1.09e+01	FALSE	NA	FALSE	NA	NA	FALSE	NA	NA
A_23_P358470	PRIMPOL	6.34	9.71e-07	7.02e-01	0.27656	0.3679	0.51992	4.64e-01	FALSE	NA	FALSE	NA	NA	FALSE	NA	NA
A_24_P391230	CYYR1	6.20	2.27e-02	9.86e-02	0.04654	0.3155	10.10955	6.06e+00	FALSE	NA	FALSE	NA	NA	FALSE	NA	NA
A_23_P218463	SERTAD1	11.12	1.67e-16	8.43e-01	0.36590	0.3533	-1.42324	-1.03e+00	FALSE	NA	FALSE	NA	NA	FALSE	NA	NA
A_23_P54649	TRADD	11.29	2.35e-22	1.01e-01	0.24099	0.3153	2.19760	3.22e+00	FALSE	NA	FALSE	NA	NA	FALSE	NA	NA
A_24_P323148	LYPD5	9.77	1.83e-02	4.13e-01	0.45062	0.1809	5.33951	5.01e+00	FALSE	NA	FALSE	NA	NA	FALSE	NA	NA
A_23_P34396	RSRP1	10.26	5.91e-17	3.45e-01	0.33233	0.4013	2.17311	1.18e+00	FALSE	NA	FALSE	NA	NA	FALSE	NA	NA
A_23_P51291	PARS2	6.80	4.98e-05	1.79e-01	0.26579	0.1449	-2.35853	-3.39e-01	FALSE	NA	FALSE	NA	NA	FALSE	NA	NA
A_23_P414252	SNX8	6.81	1.43e-07	2.81e-03	0.38713	0.0914	-9.38936	1.18e+01	FALSE	NA	FALSE	NA	NA	FALSE	NA	NA
A_23_P373687	PUS10	5.27	2.64e-08	5.99e-01	0.31102	0.3851	2.43809	1.46e+00	FALSE	NA	FALSE	NA	NA	FALSE	NA	NA
A_23_P8834	EPHX2	11.06	7.81e-16	5.51e-01	0.28758	0.3029	6.25548	5.38e+00	FALSE	NA	FALSE	NA	NA	FALSE	NA	NA
A_24_P364838	SLC9A3R2	8.41	7.15e-05	4.71e-02	0.29548	0.1184	4.72327	7.91e+00	FALSE	NA	FALSE	NA	NA	FALSE	NA	NA
A_23_P306933	PPTC7	9.45	2.70e-11	2.55e-03	0.10401	0.2796	11.39338	-1.09e+01	FALSE	NA	FALSE	NA	NA	FALSE	NA	NA
A_23_P74581	SNHG12	10.45	4.54e-14	4.25e-02	0.17963	0.3265	-0.24100	3.41e-01	FALSE	NA	FALSE	NA	NA	FALSE	NA	NA
A_23_P24332	MUC15	8.52	6.34e-04	1.72e-01	0.35923	0.1764	6.08977	3.18e+00	FALSE	NA	FALSE	NA	NA	FALSE	NA	NA
A_23_P204640	NANOG	7.62	3.48e-11	3.08e-02	0.27285	0.3683	-8.65866	-1.14e+01	FALSE	NA	FALSE	NA	NA	FALSE	NA	NA
A_24_P378019	IRF7	9.73	9.60e-23	4.72e-01	0.43049	0.5284	0.50280	3.87e-01	FALSE	NA	FALSE	NA	NA	FALSE	NA	NA
A_23_P95594	NAT1	6.38	4.55e-05	8.83e-02	0.22479	0.2666	-3.76904	-5.47e-01	FALSE	NA	FALSE	NA	NA	FALSE	NA	NA
A_24_P123408	ABLIM3	6.35	5.07e-06	4.72e-04	0.08730	0.3829	-10.09992	7.01e+00	FALSE	NA	FALSE	NA	NA	FALSE	NA	NA
A_23_P371410	PRKACB	4.99	1.44e-05	1.43e-01	0.36686	0.2321	-10.96619	-8.09e+00	FALSE	NA	FALSE	NA	NA	FALSE	NA	NA
A_23_P331748	CD33	6.69	1.20e-03	1.79e-01	0.16363	0.3064	-1.23468	1.46e+00	FALSE	NA	FALSE	NA	NA	FALSE	NA	NA
A_23_P315789	RFXAP	6.42	3.54e-04	4.63e-01	0.17108	0.2764	-2.55137	-1.47e+00	FALSE	NA	FALSE	NA	NA	FALSE	NA	NA
A_32_P196263	ADAMTS9	6.09	3.31e-02	1.24e-01	0.28492	0.0714	0.25149	5.59e+00	FALSE	NA	FALSE	NA	NA	FALSE	NA	NA
A_23_P131089	KANK3	7.23	7.53e-10	2.22e-05	0.02680	0.5974	11.24161	-9.12e+00	FALSE	NA	FALSE	NA	NA	FALSE	NA	NA
A_23_P19778	SLC13A4	6.07	1.31e-02	2.73e-02	0.07859	0.3064	10.60114	2.21e+00	FALSE	NA	FALSE	NA	NA	FALSE	NA	NA
A_23_P4294	ZNF232	7.15	6.91e-09	4.37e-01	0.26306	0.2888	-1.21370	7.98e-02	FALSE	NA	FALSE	NA	NA	FALSE	NA	NA
A_23_P38427	RAB11FIP4	8.62	4.72e-07	3.99e-01	0.18530	0.2908	-11.71985	1.16e+01	FALSE	NA	FALSE	NA	NA	FALSE	NA	NA
A_23_P386411	PPID	8.37	7.25e-14	6.48e-01	0.35723	0.3519	0.42227	-3.29e-01	FALSE	NA	FALSE	NA	NA	FALSE	NA	NA
A_23_P2294	HELB	4.94	4.71e-05	5.44e-01	0.32961	0.2276	0.00721	-8.22e-01	FALSE	NA	FALSE	NA	NA	FALSE	NA	NA
A_23_P62731	MRPS14	9.04	1.89e-12	3.80e-01	0.22423	0.2854	1.86009	2.80e+00	FALSE	NA	FALSE	NA	NA	FALSE	NA	NA
A_23_P378526	RTEL1	8.32	3.25e-15	2.06e-02	0.16640	0.3263	3.33862	2.90e+00	FALSE	NA	FALSE	NA	NA	FALSE	NA	NA
A_32_P18440	ARID5B	9.49	1.69e-05	6.41e-03	0.03719	0.3206	2.33050	-1.73e-01	FALSE	NA	FALSE	NA	NA	FALSE	NA	NA
A_23_P11629	TMEM61	8.29	3.51e-05	4.65e-03	0.31186	0.2232	8.65831	2.75e+00	FALSE	NA	FALSE	NA	NA	FALSE	NA	NA
A_24_P75072	SMUG1	7.86	2.29e-07	1.13e-02	0.11469	0.3210	4.88766	1.87e+00	FALSE	NA	FALSE	NA	NA	FALSE	NA	NA
A_23_P78871	KCTD15	8.09	1.87e-06	2.00e-01	0.20320	0.4015	1.57708	6.68e-01	FALSE	NA	FALSE	NA	NA	FALSE	NA	NA
A_23_P24784	TNNI2	10.43	3.34e-03	1.70e-01	0.43625	0.1210	-9.04553	-8.93e+00	FALSE	NA	FALSE	NA	NA	FALSE	NA	NA
A_24_P494454	SPIN3	5.30	9.60e-03	4.99e-02	0.02759	0.2985	-1.71499	3.89e+00	FALSE	NA	FALSE	NA	NA	FALSE	NA	NA
A_23_P49338	TNFRSF12A	8.61	1.49e-04	8.66e-02	0.18954	0.5600	-6.65469	-4.48e+00	FALSE	NA	FALSE	NA	NA	FALSE	NA	NA
A_23_P503233	EDARADD	10.90	1.69e-04	7.26e-02	0.07601	0.2836	-6.58771	-5.88e+00	FALSE	NA	FALSE	NA	NA	FALSE	NA	NA
A_23_P162300	IRAK3	5.22	2.64e-03	7.04e-01	0.27570	0.1809	11.51374	1.18e+01	FALSE	NA	FALSE	NA	NA	TRUE	1.154	0.180
A_32_P95729	FANCI	7.94	2.97e-14	7.07e-02	0.35363	0.2511	-8.73161	-1.04e+01	FALSE	NA	FALSE	NA	NA	FALSE	NA	NA
A_24_P277295	RAB43	8.53	2.95e-07	1.02e-01	0.26393	0.1170	-9.72444	-9.95e+00	FALSE	NA	FALSE	NA	NA	FALSE	NA	NA
A_23_P3014	RNASE6	6.33	9.00e-03	1.45e-01	0.06406	0.3124	2.22342	2.78e+00	FALSE	NA	FALSE	NA	NA	FALSE	NA	NA
A_24_P133253	KITLG	7.29	1.33e-02	4.84e-01	0.30963	0.1574	-0.49339	9.62e-01	FALSE	NA	FALSE	NA	NA	FALSE	NA	NA
A_24_P195669	MYO15B	6.95	7.42e-06	1.13e-03	0.02148	0.2862	-5.67687	7.55e-01	TRUE	18.228	FALSE	NA	NA	FALSE	NA	NA
A_23_P29153	RSPH14	6.05	1.05e-04	3.70e-01	0.26845	0.1933	-8.91629	-1.09e+01	FALSE	NA	FALSE	NA	NA	FALSE	NA	NA
A_32_P174365	SATB2	5.17	2.89e-02	2.83e-01	0.10384	0.3274	2.24165	4.16e+00	FALSE	NA	FALSE	NA	NA	FALSE	NA	NA
A_23_P212310	ELP6	9.24	1.16e-11	6.33e-01	0.22546	0.2855	1.72405	1.78e+00	FALSE	NA	FALSE	NA	NA	FALSE	NA	NA
A_24_P333857	SGIP1	4.87	2.52e-02	3.01e-01	0.11455	0.3380	8.80458	1.04e+01	FALSE	NA	FALSE	NA	NA	FALSE	NA	NA
A_24_P293530	CYP4X1	6.57	4.34e-12	6.08e-05	0.14351	0.8470	-10.38747	-1.16e+01	FALSE	NA	FALSE	NA	NA	FALSE	NA	NA
A_23_P217528	KLF8	9.38	8.99e-28	5.43e-03	0.51538	0.3582	3.92677	2.53e+00	FALSE	NA	TRUE	12.782	0.148	FALSE	NA	NA
A_32_P214925	TCAF2	5.87	8.82e-06	1.90e-02	0.17512	0.3398	10.48040	-9.75e+00	FALSE	NA	FALSE	NA	NA	FALSE	NA	NA
A_23_P208143	ZNF397	7.33	3.50e-12	9.19e-02	0.35147	0.2074	-0.06005	-8.50e-01	FALSE	NA	FALSE	NA	NA	FALSE	NA	NA
A_23_P18276	RBM5	12.26	8.61e-14	2.19e-01	0.22214	0.3071	0.45969	-6.00e-01	FALSE	NA	FALSE	NA	NA	FALSE	NA	NA
A_32_P930685	ZNF876P	5.01	1.60e-08	7.16e-03	0.17471	0.5093	-9.25340	-1.19e+01	FALSE	NA	FALSE	NA	NA	FALSE	NA	NA
A_23_P19673	SGK1	10.50	1.28e-06	1.49e-02	0.32530	0.2290	4.58329	2.92e-01	FALSE	NA	FALSE	NA	NA	FALSE	NA	NA
A_23_P91970	AADACL2	9.72	7.72e-05	9.95e-01	0.41654	0.4065	2.55916	2.46e+00	FALSE	NA	FALSE	NA	NA	FALSE	NA	NA
A_24_P211797	ICA1L	5.08	3.27e-06	1.77e-01	0.27826	0.4228	-10.69635	1.10e+01	FALSE	NA	FALSE	NA	NA	FALSE	NA	NA
A_23_P369994	DCLK1	7.58	8.91e-03	4.59e-02	0.29592	0.2219	-8.87073	9.21e+00	FALSE	NA	FALSE	NA	NA	TRUE	9.771	0.290
A_24_P100234	MORC2	6.24	2.09e-05	5.30e-01	0.23812	0.3566	-0.13774	-9.35e-01	FALSE	NA	FALSE	NA	NA	FALSE	NA	NA
A_24_P38081	FKBP5	7.10	4.22e-21	7.96e-01	0.74181	0.7014	8.04897	7.67e+00	FALSE	NA	TRUE	8.586	0.141	TRUE	12.535	0.637
A_24_P323941	FAM209A	7.10	2.27e-20	3.34e-01	0.59344	0.7198	-10.40888	-1.12e+01	FALSE	NA	FALSE	NA	NA	FALSE	NA	NA
A_23_P120812	IGLL1	5.43	6.80e-13	1.36e-01	0.22851	0.3810	3.10542	3.24e+00	FALSE	NA	FALSE	NA	NA	FALSE	NA	NA
A_32_P28685	SNRPA1	8.89	8.61e-14	2.10e-01	0.26637	0.1771	-9.21850	-9.64e+00	FALSE	NA	FALSE	NA	NA	FALSE	NA	NA
A_23_P5654	IL37	9.00	3.56e-02	7.96e-01	0.35236	0.3656	3.42339	1.69e+00	FALSE	NA	FALSE	NA	NA	FALSE	NA	NA
A_23_P86470	CH25H	6.67	2.88e-16	3.54e-06	0.46098	1.0433	-2.98234	6.36e-01	FALSE	NA	FALSE	NA	NA	FALSE	NA	NA
A_23_P396981	CCDC66	6.38	4.00e-02	1.30e-01	0.11439	0.4204	1.61692	7.16e+00	FALSE	NA	FALSE	NA	NA	FALSE	NA	NA
A_24_P113144	ATAD5	5.21	4.94e-04	2.59e-01	0.19993	0.2873	-8.74859	-1.16e+01	FALSE	NA	FALSE	NA	NA	FALSE	NA	NA
A_23_P65963	BFAR	8.34	1.85e-04	3.52e-01	0.18247	0.3581	-0.91587	-8.75e-01	FALSE	NA	FALSE	NA	NA	FALSE	NA	NA
A_23_P304716	HES2	8.55	1.76e-04	2.83e-01	0.35756	0.1780	-11.30899	-9.94e+00	FALSE	NA	FALSE	NA	NA	FALSE	NA	NA
A_23_P129157	NEIL1	9.41	9.34e-06	1.46e-01	0.11143	0.2636	0.96648	6.13e-01	FALSE	NA	FALSE	NA	NA	FALSE	NA	NA
A_23_P5441	ABCB6	9.60	6.85e-17	5.63e-01	0.26465	0.3158	1.70378	2.14e+00	FALSE	NA	FALSE	NA	NA	FALSE	NA	NA
A_23_P334263	SENP8	6.25	1.04e-12	7.75e-01	0.32966	0.3401	0.01016	-5.86e-01	FALSE	NA	FALSE	NA	NA	FALSE	NA	NA
A_23_P59130	LY6G5B	6.82	1.27e-10	4.33e-01	0.40209	0.4407	-10.93819	1.18e+01	FALSE	NA	FALSE	NA	NA	FALSE	NA	NA
A_23_P218058	KLRC4	5.26	3.64e-03	1.58e-01	0.08395	0.3167	11.09597	1.12e+01	FALSE	NA	FALSE	NA	NA	FALSE	NA	NA
A_23_P93302	GABBR1	7.38	6.38e-07	1.66e-01	0.18846	0.3429	3.72267	2.06e+00	FALSE	NA	FALSE	NA	NA	FALSE	NA	NA
A_23_P146077	ZNF395	11.59	6.85e-17	1.94e-01	0.27546	0.3614	-8.46786	-9.63e+00	FALSE	NA	FALSE	NA	NA	FALSE	NA	NA
A_23_P135454	AFG3L2	7.92	5.66e-10	8.51e-02	0.19934	0.3131	-11.11543	-9.30e+00	TRUE	9.533	FALSE	NA	NA	FALSE	NA	NA
A_23_P214533	ZSCAN31	5.38	8.36e-09	6.80e-03	0.22521	0.5594	-0.21709	2.34e+00	FALSE	NA	FALSE	NA	NA	FALSE	NA	NA
A_24_P307175	SMYD4	7.59	2.47e-06	9.56e-01	0.26873	0.2695	-0.20914	-5.70e-01	FALSE	NA	FALSE	NA	NA	FALSE	NA	NA
A_23_P88069	LHFPL6	9.10	1.07e-03	1.20e-02	0.15576	0.3371	-6.20701	1.12e+01	FALSE	NA	FALSE	NA	NA	FALSE	NA	NA
A_32_P146659	ATP6V0E2-AS1	5.24	1.83e-05	5.33e-01	0.45557	0.2944	0.23743	4.24e-02	FALSE	NA	FALSE	NA	NA	FALSE	NA	NA
A_24_P14260	CARD8	8.23	1.84e-08	7.35e-01	0.24737	0.2714	0.03656	7.94e-01	FALSE	NA	FALSE	NA	NA	FALSE	NA	NA
A_23_P165494	GORASP2	10.20	1.65e-11	4.32e-01	0.21951	0.3074	-9.89828	-1.01e+01	FALSE	NA	FALSE	NA	NA	FALSE	NA	NA
A_24_P100551	SH3RF1	8.22	2.14e-05	9.71e-03	0.06943	0.2738	8.89659	-1.16e+01	FALSE	NA	FALSE	NA	NA	FALSE	NA	NA
A_23_P7976	HIST1H1E	10.47	1.79e-12	6.00e-01	0.41630	0.5097	-11.88698	1.16e+01	FALSE	NA	FALSE	NA	NA	FALSE	NA	NA
A_24_P9671	DNAJA1	9.42	1.54e-13	2.04e-01	0.39087	0.4541	1.14006	-3.99e-01	FALSE	NA	FALSE	NA	NA	FALSE	NA	NA
A_24_P627984	EPM2AIP1	5.80	7.00e-07	3.16e-01	0.30684	0.5124	-0.58454	-1.37e+00	FALSE	NA	FALSE	NA	NA	FALSE	NA	NA
A_23_P571	SLC2A1	10.56	8.44e-20	7.66e-03	0.44377	0.8432	-9.87920	-1.00e+01	FALSE	NA	FALSE	NA	NA	FALSE	NA	NA
A_23_P361569	SLC35F5	9.51	1.81e-09	1.27e-02	0.12716	0.3164	2.23493	4.07e+00	FALSE	NA	FALSE	NA	NA	FALSE	NA	NA
A_23_P382775	BBC3	9.13	2.30e-06	3.94e-01	0.27071	0.1662	-3.01532	-3.60e+00	FALSE	NA	FALSE	NA	NA	FALSE	NA	NA
A_23_P14083	AMIGO2	5.97	6.42e-03	7.75e-01	0.26782	0.1830	-10.50553	-1.02e+01	FALSE	NA	FALSE	NA	NA	FALSE	NA	NA
A_23_P376488	TNF	6.35	8.05e-05	1.71e-01	0.30764	0.3616	-3.63085	-8.73e-01	FALSE	NA	FALSE	NA	NA	FALSE	NA	NA
A_23_P33723	CD163	6.76	1.65e-02	6.65e-02	0.25206	0.3192	-7.31315	1.06e+01	FALSE	NA	FALSE	NA	NA	FALSE	NA	NA
A_23_P401568	MAT2A	10.22	1.47e-16	3.11e-04	0.15856	0.4377	0.52468	1.20e+00	FALSE	NA	TRUE	10.340	0.151	FALSE	NA	NA
A_23_P126757	INTS3	7.62	1.21e-17	3.40e-01	0.31844	0.4169	2.81115	3.25e+00	FALSE	NA	FALSE	NA	NA	FALSE	NA	NA
A_23_P391164	ZNF512	6.74	8.67e-10	2.42e-03	0.10355	0.4047	2.31053	2.01e+00	FALSE	NA	FALSE	NA	NA	FALSE	NA	NA
A_23_P72025	SLC25A20	6.78	7.96e-04	2.86e-01	0.31859	0.1472	4.02813	2.76e+00	FALSE	NA	FALSE	NA	NA	FALSE	NA	NA
A_23_P324340	DISP2	6.26	3.88e-04	8.75e-01	0.24661	0.2702	5.33671	4.50e+00	FALSE	NA	FALSE	NA	NA	FALSE	NA	NA
A_23_P340171	TP53AIP1	6.81	1.01e-02	7.94e-02	0.11647	0.3100	-4.33975	2.95e-01	FALSE	NA	FALSE	NA	NA	FALSE	NA	NA
A_23_P45955	TEKT2	4.89	1.15e-04	1.03e-01	0.12126	0.3688	-10.04057	-9.66e+00	FALSE	NA	FALSE	NA	NA	FALSE	NA	NA
A_23_P394395	JPH2	6.28	1.44e-02	1.27e-02	0.29461	0.1624	6.30216	-9.21e+00	FALSE	NA	FALSE	NA	NA	FALSE	NA	NA
A_23_P115375	HIST2H3PS2	11.99	7.36e-11	5.26e-01	0.24597	0.2975	11.57022	-1.16e+01	FALSE	NA	FALSE	NA	NA	FALSE	NA	NA
A_23_P210482	ADA	10.01	1.37e-03	1.14e-02	0.07043	0.3336	-5.06959	1.61e+00	FALSE	NA	FALSE	NA	NA	FALSE	NA	NA
A_23_P90790	METAP1D	5.74	1.90e-03	5.06e-02	0.05619	0.2855	8.17837	4.94e+00	FALSE	NA	FALSE	NA	NA	FALSE	NA	NA
A_23_P87742	IFFO1	8.88	5.78e-04	2.02e-01	0.18897	0.3040	-2.55683	4.85e-03	FALSE	NA	FALSE	NA	NA	FALSE	NA	NA
A_23_P348298	SAC3D1	9.17	2.50e-13	3.24e-02	0.30650	0.1855	0.10238	2.01e+00	FALSE	NA	FALSE	NA	NA	FALSE	NA	NA
A_23_P52082	INTS7	6.42	8.52e-04	4.45e-01	0.28532	0.1572	1.24035	5.71e-01	FALSE	NA	FALSE	NA	NA	FALSE	NA	NA
A_23_P416774	CLIC5	6.46	3.17e-03	5.47e-02	0.36854	0.0360	2.11068	2.08e+00	FALSE	NA	FALSE	NA	NA	FALSE	NA	NA
A_23_P78014	TUBG2	7.57	3.97e-05	1.20e-01	0.13318	0.2771	-4.99287	-2.72e+00	FALSE	NA	FALSE	NA	NA	FALSE	NA	NA
A_23_P132226	TPST2	8.71	1.72e-14	6.13e-01	0.36166	0.3224	1.96763	1.28e+00	FALSE	NA	FALSE	NA	NA	FALSE	NA	NA
A_32_P122793	MORC2-AS1	7.11	1.47e-07	5.40e-02	0.34217	0.2831	-9.68458	1.13e+01	FALSE	NA	FALSE	NA	NA	FALSE	NA	NA
A_23_P129695	VASN	10.76	6.66e-11	7.16e-06	0.53086	0.1656	-7.90714	-2.23e+00	FALSE	NA	FALSE	NA	NA	FALSE	NA	NA
A_23_P26386	TPPP3	10.16	3.35e-08	1.38e-03	0.11133	0.6140	-7.35274	-9.55e+00	FALSE	NA	FALSE	NA	NA	FALSE	NA	NA
A_24_P98109	SNX10	5.34	2.18e-02	2.62e-01	0.08457	0.2796	11.98400	-1.08e+01	FALSE	NA	FALSE	NA	NA	FALSE	NA	NA
A_23_P153897	GNG7	7.26	3.66e-03	7.09e-01	0.26553	0.1770	7.25591	6.59e+00	FALSE	NA	FALSE	NA	NA	FALSE	NA	NA
A_23_P359738	EPC2	9.09	8.01e-13	9.65e-01	0.26337	0.2504	0.02581	1.67e-01	FALSE	NA	FALSE	NA	NA	FALSE	NA	NA
A_23_P143016	ARID5A	8.10	2.04e-06	8.43e-06	0.30261	0.4496	-8.71419	1.86e-01	FALSE	NA	FALSE	NA	NA	FALSE	NA	NA
A_24_P497464	SOX9-AS1	6.64	3.74e-02	2.21e-02	0.33238	0.2998	5.20161	-1.03e+01	FALSE	NA	FALSE	NA	NA	FALSE	NA	NA
A_23_P251505	NSUN5	10.47	1.01e-10	4.29e-03	0.09542	0.2911	2.30889	1.09e+00	FALSE	NA	FALSE	NA	NA	FALSE	NA	NA
A_23_P365614	NOTCH4	7.92	4.60e-04	6.39e-01	0.22846	0.3230	5.01823	4.04e+00	FALSE	NA	FALSE	NA	NA	FALSE	NA	NA
A_23_P17382	ZNF335	8.31	1.54e-03	3.34e-02	0.02777	0.2716	3.23926	-9.24e-04	FALSE	NA	FALSE	NA	NA	FALSE	NA	NA
A_24_P807031	ATP6AP1L	7.45	4.55e-10	6.79e-01	0.37012	0.4402	0.61843	-4.78e-02	FALSE	NA	FALSE	NA	NA	FALSE	NA	NA
A_23_P64888	TAS2R10	5.29	9.58e-03	4.42e-01	0.18034	0.3702	-11.52269	1.11e+01	FALSE	NA	FALSE	NA	NA	FALSE	NA	NA
A_23_P502553	TRIM35	8.69	4.71e-11	5.60e-03	0.14325	0.3240	10.27409	8.29e+00	FALSE	NA	TRUE	11.071	0.336	FALSE	NA	NA
A_23_P14892	IGFALS	6.35	1.60e-13	3.29e-03	0.22466	0.5112	-10.16467	1.18e+01	FALSE	NA	FALSE	NA	NA	FALSE	NA	NA
A_23_P301984	C8orf48	5.12	4.50e-04	5.41e-03	0.11467	0.3294	-5.25392	1.25e+00	FALSE	NA	FALSE	NA	NA	FALSE	NA	NA
A_23_P430658	HEYL	6.23	2.82e-07	8.67e-02	0.30824	0.3932	0.26796	3.13e+00	FALSE	NA	FALSE	NA	NA	FALSE	NA	NA
A_23_P365418	ZNF783	6.80	2.13e-07	3.92e-03	0.07401	0.3405	4.63175	2.22e+00	FALSE	NA	FALSE	NA	NA	FALSE	NA	NA
A_23_P425104	BRD4	7.35	3.00e-09	3.52e-01	0.21269	0.2754	-10.79492	1.18e+01	FALSE	NA	FALSE	NA	NA	FALSE	NA	NA
A_23_P259344	TMEM121B	5.35	2.11e-06	3.44e-03	0.09219	0.3872	-4.84615	-9.00e+00	FALSE	NA	FALSE	NA	NA	FALSE	NA	NA
A_23_P364437	CDH23	6.01	4.10e-03	2.46e-01	0.13114	0.2676	-6.85967	-9.72e+00	FALSE	NA	FALSE	NA	NA	FALSE	NA	NA
A_23_P48295	CDADC1	5.73	3.27e-05	9.71e-01	0.29487	0.3210	0.69658	7.80e-01	FALSE	NA	FALSE	NA	NA	FALSE	NA	NA
A_23_P376735	ZNF524	10.28	2.51e-12	7.46e-01	0.22540	0.2703	1.72257	1.78e+00	FALSE	NA	FALSE	NA	NA	FALSE	NA	NA
A_23_P36305	ATG16L2	11.78	2.93e-19	1.43e-01	0.35341	0.4060	2.96310	1.48e+00	FALSE	NA	FALSE	NA	NA	FALSE	NA	NA
A_23_P5018	CEBPA-DT	5.12	2.16e-07	5.25e-01	0.27612	0.4007	0.62023	7.78e-01	FALSE	NA	FALSE	NA	NA	FALSE	NA	NA
A_23_P426305	AOC3	7.99	2.97e-03	1.86e-02	0.04476	0.3857	5.47798	-1.14e+01	FALSE	NA	FALSE	NA	NA	FALSE	NA	NA
A_23_P161727	HSPB2	9.55	1.72e-07	5.58e-07	0.17764	0.3231	-6.44124	3.98e+00	FALSE	NA	FALSE	NA	NA	FALSE	NA	NA
A_24_P140788	FGD2	5.67	3.99e-04	8.52e-04	0.09608	0.3007	0.90986	1.16e+01	FALSE	NA	FALSE	NA	NA	FALSE	NA	NA
A_23_P350698	ANKFN1	6.62	3.16e-03	6.13e-01	0.27833	0.1656	2.13564	2.40e+00	FALSE	NA	FALSE	NA	NA	FALSE	NA	NA
A_23_P70007	HMMR	5.69	3.34e-02	5.94e-01	0.17834	0.2641	-3.77023	-1.89e+00	FALSE	NA	FALSE	NA	NA	FALSE	NA	NA
A_23_P48327	KCTD4	5.88	3.67e-09	4.05e-02	0.31315	0.7503	1.97161	1.76e+00	FALSE	NA	FALSE	NA	NA	FALSE	NA	NA
A_32_P108254	FAM20A	5.86	8.79e-04	1.51e-01	0.30714	0.0962	-4.68134	-4.65e+00	FALSE	NA	FALSE	NA	NA	FALSE	NA	NA
A_23_P94546	GKAP1	6.46	1.22e-04	7.56e-01	0.35932	0.3242	2.00871	9.08e-01	FALSE	NA	FALSE	NA	NA	FALSE	NA	NA
A_23_P502047	CHRD	7.63	8.50e-04	7.36e-04	0.27667	0.1559	-4.82293	8.84e+00	FALSE	NA	FALSE	NA	NA	FALSE	NA	NA
A_24_P194755	MUM1	7.85	1.52e-10	7.01e-03	0.12116	0.2941	1.23782	3.16e+00	FALSE	NA	FALSE	NA	NA	FALSE	NA	NA
A_23_P82674	NIPSNAP2	7.55	3.60e-09	4.79e-03	0.09537	0.3355	-11.20729	-1.05e+01	FALSE	NA	FALSE	NA	NA	FALSE	NA	NA
A_23_P106806	PRSS27	6.00	2.75e-07	4.65e-03	0.17840	0.4516	11.59516	-8.58e+00	FALSE	NA	FALSE	NA	NA	FALSE	NA	NA
A_23_P354805	KLF12	7.27	5.90e-10	2.21e-02	0.20414	0.4770	5.22215	4.01e+00	FALSE	NA	TRUE	10.974	0.133	FALSE	NA	NA
A_24_P305662	TRMT2A	7.09	3.76e-03	1.14e-01	0.06413	0.3074	-1.17167	-8.97e-01	FALSE	NA	FALSE	NA	NA	FALSE	NA	NA
A_23_P314086	RNF126	11.92	6.85e-17	4.92e-01	0.28454	0.2501	-11.30594	1.20e+01	FALSE	NA	FALSE	NA	NA	FALSE	NA	NA
A_24_P937405	PRSS23	7.82	1.87e-07	1.17e-01	0.20108	0.4217	-10.06519	-1.11e+01	FALSE	NA	FALSE	NA	NA	FALSE	NA	NA
A_23_P153524	C19orf73	5.86	7.27e-07	3.82e-01	0.22508	0.3307	-0.52066	4.60e-01	FALSE	NA	FALSE	NA	NA	FALSE	NA	NA
A_23_P38735	CDH19	6.13	3.81e-03	7.02e-01	0.28940	0.3344	9.18527	1.06e+01	FALSE	NA	FALSE	NA	NA	FALSE	NA	NA
A_23_P359588	PCDHGB4	7.56	4.22e-09	7.15e-02	0.17686	0.3376	1.68045	3.09e+00	FALSE	NA	FALSE	NA	NA	FALSE	NA	NA
A_23_P57588	GTSE1	5.47	2.30e-03	4.08e-01	0.15877	0.3012	-8.91375	-7.53e+00	FALSE	NA	FALSE	NA	NA	FALSE	NA	NA
A_23_P151133	TSPAN9	7.47	3.76e-04	1.04e-01	0.09178	0.3174	-7.44524	-7.44e+00	FALSE	NA	FALSE	NA	NA	FALSE	NA	NA
A_23_P106080	RNASE7	6.34	2.05e-05	1.19e-02	0.12203	0.5487	4.80592	1.31e+00	FALSE	NA	FALSE	NA	NA	FALSE	NA	NA
A_23_P70719	LAMA2	6.65	4.32e-03	6.43e-03	0.31824	0.1287	-5.49113	9.13e+00	FALSE	NA	FALSE	NA	NA	FALSE	NA	NA
A_23_P127891	BDNF	5.15	2.52e-03	3.22e-01	0.28528	0.2891	10.77659	-1.04e+01	FALSE	NA	FALSE	NA	NA	FALSE	NA	NA
A_32_P178499	C16orf86	5.57	1.51e-02	2.65e-01	0.09711	0.2737	-6.64471	-4.36e+00	FALSE	NA	FALSE	NA	NA	FALSE	NA	NA
A_23_P97394	BCAR3	7.81	5.58e-06	6.53e-04	0.01983	0.3439	0.00946	-1.01e+01	FALSE	NA	FALSE	NA	NA	FALSE	NA	NA
A_23_P136573	ST3GAL5	7.78	4.15e-03	1.89e-03	0.26947	0.1980	-6.66255	3.58e+00	FALSE	NA	FALSE	NA	NA	TRUE	12.344	0.105
A_24_P178065	PHLDB2	4.90	1.12e-02	6.30e-02	0.05550	0.2900	-7.52649	-2.19e+00	FALSE	NA	FALSE	NA	NA	FALSE	NA	NA
A_24_P316939	LRRFIP1	8.57	7.63e-13	7.36e-04	0.17078	0.4966	11.19695	-1.12e+01	FALSE	NA	FALSE	NA	NA	FALSE	NA	NA
A_23_P112798	CRIP2	9.58	1.86e-09	1.54e-03	0.09268	0.4229	-7.46265	-7.57e+00	FALSE	NA	FALSE	NA	NA	FALSE	NA	NA
A_23_P318904	SERTAD4	7.82	1.15e-06	7.69e-03	0.11462	0.5046	-9.53645	-7.34e+00	FALSE	NA	FALSE	NA	NA	FALSE	NA	NA
A_23_P250564	PRKCE	6.22	3.36e-04	2.71e-03	0.04360	0.2967	-0.92606	-1.19e+01	FALSE	NA	FALSE	NA	NA	FALSE	NA	NA
A_23_P134237	RARRES2	7.28	2.00e-02	2.84e-02	0.07638	0.3888	-2.62191	1.06e+01	FALSE	NA	FALSE	NA	NA	FALSE	NA	NA
A_24_P342096	FAM27C	7.33	6.43e-06	1.60e-02	0.32304	0.1216	0.07315	3.94e+00	FALSE	NA	FALSE	NA	NA	FALSE	NA	NA
A_23_P81934	MPIG6B	5.83	4.31e-05	1.71e-01	0.14884	0.2737	-0.47292	1.47e+00	FALSE	NA	FALSE	NA	NA	FALSE	NA	NA
A_24_P148750	SH3BP5	7.13	1.58e-04	4.60e-02	0.07703	0.3469	-8.79913	-7.79e+00	FALSE	NA	FALSE	NA	NA	FALSE	NA	NA
A_23_P200637	FBXO44	7.13	3.88e-06	1.89e-01	0.21140	0.3541	2.10733	2.17e-02	FALSE	NA	FALSE	NA	NA	FALSE	NA	NA
A_32_P66035	TMEM86A	6.45	5.33e-04	7.20e-02	0.09313	0.3470	4.07795	1.71e+00	FALSE	NA	FALSE	NA	NA	FALSE	NA	NA
A_23_P344451	HDGFL3	6.76	1.00e-02	1.83e-01	0.07537	0.2644	-11.66867	1.02e+01	FALSE	NA	FALSE	NA	NA	FALSE	NA	NA
A_23_P154208	NAGK	9.43	3.10e-17	5.06e-02	0.37491	0.4398	2.74564	7.48e-01	FALSE	NA	FALSE	NA	NA	FALSE	NA	NA
A_23_P306215	FAM84A	7.86	1.49e-12	4.04e-01	0.34166	0.4378	1.20663	2.74e-01	FALSE	NA	FALSE	NA	NA	FALSE	NA	NA
A_23_P5301	TFCP2L1	9.40	6.85e-03	3.68e-01	0.27302	0.1444	9.14350	1.10e+01	FALSE	NA	FALSE	NA	NA	FALSE	NA	NA
A_24_P169092	MAML2	6.21	2.63e-04	4.04e-01	0.15505	0.2743	9.52259	8.71e+00	FALSE	NA	FALSE	NA	NA	FALSE	NA	NA
A_23_P68211	SPR	7.17	3.08e-08	2.93e-01	0.33674	0.2473	2.87662	1.36e+00	FALSE	NA	FALSE	NA	NA	FALSE	NA	NA
A_23_P420692	PPFIA4	5.44	9.87e-08	4.87e-03	0.12256	0.5669	-7.61318	-7.24e+00	FALSE	NA	FALSE	NA	NA	FALSE	NA	NA
A_23_P200936	MTR	9.24	9.07e-12	6.99e-04	0.10271	0.3172	-7.00115	-9.51e+00	FALSE	NA	FALSE	NA	NA	FALSE	NA	NA
A_24_P206736	ZNF143	7.83	2.72e-18	6.89e-05	0.11541	0.2655	4.80853	2.23e+00	FALSE	NA	TRUE	11.046	0.122	FALSE	NA	NA
A_23_P97309	CASP9	6.73	1.67e-06	4.49e-01	0.22835	0.3295	2.80673	1.59e+00	FALSE	NA	FALSE	NA	NA	FALSE	NA	NA
A_23_P144916	GFPT2	6.84	4.73e-02	2.97e-01	0.22784	0.3294	-6.06292	-1.04e+01	FALSE	NA	FALSE	NA	NA	FALSE	NA	NA
A_32_P234184	HES5	8.44	6.21e-08	9.08e-01	0.38267	0.4016	-0.50170	-9.54e-01	FALSE	NA	FALSE	NA	NA	FALSE	NA	NA
A_23_P502350	RFX2	8.08	1.11e-10	1.18e-01	0.34017	0.6226	-11.31144	-1.17e+01	FALSE	NA	FALSE	NA	NA	FALSE	NA	NA
A_23_P334218	TBC1D31	6.28	1.10e-03	3.13e-02	0.26359	0.2043	-0.10470	5.58e+00	FALSE	NA	FALSE	NA	NA	FALSE	NA	NA
A_24_P251599	CAV3	6.65	5.65e-03	7.29e-03	0.17650	0.2725	-8.49358	7.49e+00	FALSE	NA	FALSE	NA	NA	FALSE	NA	NA
A_32_P103695	FAM92A	5.90	9.99e-05	2.84e-02	0.15546	0.3540	-9.04304	1.07e+01	FALSE	NA	FALSE	NA	NA	FALSE	NA	NA
A_23_P381017	METTL27	5.15	4.58e-03	4.84e-01	0.17184	0.3156	0.17150	1.11e+00	FALSE	NA	FALSE	NA	NA	FALSE	NA	NA
A_23_P23996	MAT1A	5.79	2.05e-12	2.92e-04	0.20684	0.5805	0.88012	3.81e+00	FALSE	NA	TRUE	11.543	0.251	FALSE	NA	NA
A_23_P54517	TYRO3	8.64	6.80e-13	6.19e-01	0.23650	0.2941	3.31420	2.97e+00	FALSE	NA	FALSE	NA	NA	FALSE	NA	NA
A_23_P311901	ATP10B	5.88	1.04e-02	8.71e-01	0.20002	0.2677	5.46796	5.48e+00	FALSE	NA	FALSE	NA	NA	FALSE	NA	NA
A_23_P360240	MYEOV	7.12	3.89e-06	3.31e-02	0.38829	0.3216	2.36839	-1.40e+00	FALSE	NA	FALSE	NA	NA	FALSE	NA	NA
A_23_P76743	ASPG	8.41	3.42e-05	8.51e-02	0.20922	0.3115	7.39037	3.97e+00	FALSE	NA	FALSE	NA	NA	FALSE	NA	NA
A_23_P57856	BCL6	10.76	5.39e-06	1.21e-01	0.14560	0.2888	7.60726	9.51e+00	FALSE	NA	FALSE	NA	NA	FALSE	NA	NA
A_24_P227415	CLEC7A	4.97	1.74e-05	9.27e-01	0.30127	0.3092	-10.31481	-1.09e+01	FALSE	NA	FALSE	NA	NA	FALSE	NA	NA
A_23_P39790	CD207	5.86	1.07e-04	1.99e-01	0.20672	0.4374	3.72051	1.92e+00	FALSE	NA	FALSE	NA	NA	FALSE	NA	NA
A_23_P14708	ZNF280D	7.57	3.65e-07	5.27e-02	0.28986	0.1204	2.61070	4.38e+00	FALSE	NA	FALSE	NA	NA	FALSE	NA	NA
A_23_P382065	EMCN	7.31	1.25e-02	7.31e-03	0.13279	0.2814	-1.38734	9.59e+00	TRUE	6.271	FALSE	NA	NA	FALSE	NA	NA
A_23_P132738	CRYGS	6.79	1.22e-06	7.14e-02	0.14073	0.3454	-2.17724	-1.18e+00	FALSE	NA	FALSE	NA	NA	FALSE	NA	NA
A_23_P69738	RASL11B	6.61	3.24e-07	3.42e-03	0.13354	0.5439	2.29966	-1.08e+00	FALSE	NA	TRUE	6.295	0.139	FALSE	NA	NA
A_23_P323751	FAM83D	6.59	6.83e-03	3.82e-03	0.18806	0.3658	-9.09266	1.70e+00	FALSE	NA	FALSE	NA	NA	FALSE	NA	NA
A_23_P72068	GMDS	6.07	4.02e-06	6.56e-01	0.27003	0.3572	7.00540	7.74e+00	FALSE	NA	FALSE	NA	NA	FALSE	NA	NA
A_23_P210726	CDC25B	7.85	5.95e-08	1.64e-01	0.29602	0.5162	-1.04587	-2.26e+00	FALSE	NA	TRUE	21.056	0.130	FALSE	NA	NA
A_23_P59950	SLC39A14	8.12	9.54e-04	1.35e-02	0.16673	0.3259	-3.25238	2.59e+00	FALSE	NA	FALSE	NA	NA	FALSE	NA	NA
A_23_P46378	PIGV	7.73	5.33e-17	5.40e-02	0.30342	0.5153	1.15160	1.17e+00	FALSE	NA	FALSE	NA	NA	FALSE	NA	NA
A_23_P99226	SIRT4	5.52	5.96e-05	2.02e-01	0.36815	0.2207	-0.89180	1.48e+00	FALSE	NA	FALSE	NA	NA	FALSE	NA	NA
A_32_P132317	GPR155	8.71	3.13e-06	2.96e-01	0.15047	0.2648	-8.65667	-9.63e+00	FALSE	NA	FALSE	NA	NA	FALSE	NA	NA
A_23_P107933	VRK3	6.58	1.17e-04	3.20e-01	0.14012	0.2685	1.55139	4.11e-01	FALSE	NA	FALSE	NA	NA	FALSE	NA	NA
A_23_P4899	NTF4	7.31	3.13e-05	8.13e-02	0.12994	0.3785	3.41874	2.09e+00	FALSE	NA	FALSE	NA	NA	FALSE	NA	NA
A_24_P151692	POF1B	9.04	3.80e-02	5.55e-01	0.33422	0.1557	5.78014	5.87e+00	FALSE	NA	FALSE	NA	NA	FALSE	NA	NA
A_23_P154605	SULF2	10.90	1.40e-04	4.86e-02	0.07794	0.3405	-8.70990	-9.67e+00	FALSE	NA	FALSE	NA	NA	FALSE	NA	NA
A_24_P932416	TMEM14EP	4.89	2.20e-02	3.10e-01	0.09459	0.3008	-2.28655	-2.65e+00	FALSE	NA	FALSE	NA	NA	FALSE	NA	NA
A_23_P103465	PLA2G5	5.78	2.71e-05	9.06e-05	0.38690	0.1387	2.09464	-8.59e+00	FALSE	NA	FALSE	NA	NA	FALSE	NA	NA
A_23_P167468	PRLR	6.09	4.14e-05	1.29e-02	0.07801	0.3362	-10.74943	-6.96e+00	FALSE	NA	FALSE	NA	NA	FALSE	NA	NA
A_23_P413788	FUT11	6.39	1.82e-08	2.61e-04	0.13368	0.4063	-4.33065	-9.59e+00	FALSE	NA	FALSE	NA	NA	FALSE	NA	NA
A_23_P329353	CNRIP1	6.76	1.60e-03	1.54e-03	0.13481	0.3175	-2.37858	1.04e+01	FALSE	NA	FALSE	NA	NA	FALSE	NA	NA
A_24_P171873	FBXO4	7.09	4.16e-20	8.51e-02	0.39909	0.3868	-8.66760	-1.04e+01	FALSE	NA	FALSE	NA	NA	FALSE	NA	NA
A_24_P322353	PSTPIP2	5.48	6.01e-05	5.01e-01	0.16206	0.2647	-9.46930	-1.00e+01	FALSE	NA	FALSE	NA	NA	FALSE	NA	NA
A_24_P263910	LINC01588	6.21	9.11e-08	3.93e-03	0.07909	0.3428	1.01869	2.70e+00	FALSE	NA	FALSE	NA	NA	FALSE	NA	NA
A_23_P257043	GEM	6.37	1.62e-04	2.87e-03	0.04695	0.4863	-4.43733	9.51e+00	FALSE	NA	FALSE	NA	NA	FALSE	NA	NA
A_23_P307860	SVOPL	5.28	3.59e-02	4.53e-01	0.14542	0.3103	9.60557	1.12e+01	FALSE	NA	FALSE	NA	NA	FALSE	NA	NA
A_23_P97283	PAQR6	10.28	4.08e-09	1.11e-01	0.18219	0.3247	-9.40923	-8.05e+00	FALSE	NA	FALSE	NA	NA	FALSE	NA	NA
A_23_P44724	CSRP2	10.49	1.42e-05	6.32e-03	0.17466	0.3435	3.86647	-1.32e+00	FALSE	NA	FALSE	NA	NA	FALSE	NA	NA
A_23_P211957	TGFBR2	10.09	2.48e-03	4.66e-03	0.07353	0.2835	0.62644	-1.04e+01	FALSE	NA	FALSE	NA	NA	FALSE	NA	NA
A_32_P27917	KIF26A	6.73	2.65e-02	2.18e-01	0.08036	0.2741	11.16967	-1.04e+01	FALSE	NA	FALSE	NA	NA	FALSE	NA	NA
A_24_P506977	SNHG15	9.21	1.60e-11	6.45e-06	0.09798	0.2880	-5.20289	-1.70e-01	FALSE	NA	FALSE	NA	NA	FALSE	NA	NA
A_23_P399797	SMAD5-AS1	7.15	1.63e-03	7.02e-01	0.22313	0.3352	-1.43156	-1.35e+00	FALSE	NA	FALSE	NA	NA	FALSE	NA	NA
A_24_P303420	ADCY10P1	5.23	3.35e-05	5.48e-01	0.26819	0.2899	3.47388	5.27e+00	FALSE	NA	FALSE	NA	NA	FALSE	NA	NA
A_23_P343366	MAB21L3	6.49	1.61e-08	3.80e-04	0.06047	0.4656	-2.26693	6.03e-02	FALSE	NA	FALSE	NA	NA	FALSE	NA	NA
A_23_P150931	LMBR1L	8.08	3.72e-08	3.97e-02	0.13689	0.2715	-3.36530	-1.32e+00	FALSE	NA	FALSE	NA	NA	FALSE	NA	NA
A_24_P38951	RELT	8.63	4.58e-08	9.86e-02	0.13422	0.2768	-9.65831	-8.84e+00	FALSE	NA	FALSE	NA	NA	FALSE	NA	NA
A_23_P133712	CYP39A1	6.47	1.36e-03	2.06e-01	0.18547	0.2938	3.47104	1.35e-01	FALSE	NA	FALSE	NA	NA	FALSE	NA	NA
A_23_P416468	PIF1	5.99	9.41e-04	6.36e-02	0.09492	0.4575	-0.10774	-1.93e+00	FALSE	NA	FALSE	NA	NA	FALSE	NA	NA
A_23_P128744	BDKRB1	6.31	9.85e-06	8.77e-01	0.31101	0.2580	-3.50858	-3.46e+00	FALSE	NA	FALSE	NA	NA	FALSE	NA	NA
A_23_P252306	ID1	11.33	1.42e-06	5.23e-04	0.12315	0.4464	0.14666	-5.62e+00	FALSE	NA	FALSE	NA	NA	FALSE	NA	NA
A_32_P169735	TTC8	7.67	4.37e-11	3.82e-03	0.11406	0.3537	-10.08317	-1.08e+01	FALSE	NA	FALSE	NA	NA	FALSE	NA	NA
A_23_P201264	NMNAT1	6.05	9.17e-11	3.53e-01	0.32099	0.2283	0.01331	-5.97e-01	FALSE	NA	FALSE	NA	NA	FALSE	NA	NA
A_24_P170753	EP400P1	5.55	1.92e-06	9.15e-01	0.35645	0.3820	-11.14354	-1.16e+01	FALSE	NA	FALSE	NA	NA	FALSE	NA	NA
A_24_P407235	CRY1	6.32	6.20e-09	2.30e-01	0.28597	0.4828	-10.08635	-1.08e+01	FALSE	NA	TRUE	22.592	0.113	FALSE	NA	NA
A_23_P47034	HHEX	5.30	6.06e-07	6.87e-04	0.45024	0.1605	-7.48071	1.07e+01	FALSE	NA	FALSE	NA	NA	FALSE	NA	NA
A_23_P136355	HHAT	7.66	1.75e-12	6.74e-02	0.36266	0.2310	7.55403	5.80e+00	FALSE	NA	FALSE	NA	NA	FALSE	NA	NA
A_23_P427014	CLDN8	6.51	1.02e-04	3.48e-02	0.34005	0.1566	5.93571	9.68e+00	FALSE	NA	FALSE	NA	NA	FALSE	NA	NA
A_23_P15692	SLC52A1	7.94	2.45e-03	9.27e-03	0.06128	0.2784	-7.27033	9.11e-01	FALSE	NA	FALSE	NA	NA	FALSE	NA	NA
A_24_P303199	ARL15	6.68	3.97e-04	5.27e-01	0.16964	0.2791	8.19500	8.91e+00	FALSE	NA	FALSE	NA	NA	FALSE	NA	NA
A_23_P96087	H1FX	7.55	2.75e-10	7.52e-01	0.42083	0.3444	-11.90204	-1.19e+01	FALSE	NA	FALSE	NA	NA	FALSE	NA	NA
A_23_P82651	NPTX2	5.45	2.00e-02	2.86e-01	0.32399	0.1497	11.99087	9.37e+00	FALSE	NA	FALSE	NA	NA	FALSE	NA	NA
A_24_P225616	RRM2	5.21	9.54e-03	8.91e-01	0.32397	0.2877	-1.63552	-8.17e-01	FALSE	NA	FALSE	NA	NA	FALSE	NA	NA
A_23_P133814	HIST1H3C	12.02	5.55e-13	3.50e-01	0.25237	0.2893	11.62508	-1.12e+01	FALSE	NA	FALSE	NA	NA	FALSE	NA	NA
A_24_P734953	TRNP1	6.03	1.27e-04	1.49e-01	0.32901	0.2000	6.22528	3.05e+00	FALSE	NA	FALSE	NA	NA	FALSE	NA	NA
A_24_P356916	SLC13A3	6.98	1.29e-04	7.76e-03	0.15859	0.2820	-5.24460	-1.13e+01	FALSE	NA	FALSE	NA	NA	FALSE	NA	NA
A_23_P103756	OVGP1	7.71	1.58e-30	1.06e-05	0.47450	0.7899	-7.38934	-9.56e+00	FALSE	NA	FALSE	NA	NA	FALSE	NA	NA
A_23_P64785	ZNF641	6.05	2.79e-03	7.64e-01	0.22641	0.3057	-1.69748	-1.02e+00	FALSE	NA	TRUE	9.744	0.119	FALSE	NA	NA
A_24_P835500	ITPRIPL2	10.86	2.11e-05	9.49e-02	0.13052	0.3189	-3.47487	-1.85e+00	FALSE	NA	FALSE	NA	NA	FALSE	NA	NA
A_32_P122226	AMDHD1	5.44	6.38e-05	2.22e-02	0.12473	0.4921	7.39691	4.45e+00	FALSE	NA	FALSE	NA	NA	FALSE	NA	NA
A_23_P52939	SLC43A1	7.59	4.26e-08	6.64e-02	0.23100	0.3847	-2.18639	-1.04e-01	FALSE	NA	FALSE	NA	NA	FALSE	NA	NA
A_23_P5392	TP53I3	8.15	8.01e-05	9.19e-02	0.10775	0.2980	1.64029	-3.23e-01	FALSE	NA	FALSE	NA	NA	FALSE	NA	NA
A_24_P102880	NAV1	4.99	2.69e-04	1.90e-02	0.14596	0.4078	-6.07718	-1.13e+01	FALSE	NA	FALSE	NA	NA	FALSE	NA	NA
A_23_P127652	ZNF202	5.13	2.10e-06	4.34e-01	0.38116	0.2523	-0.26364	-9.76e-01	FALSE	NA	FALSE	NA	NA	FALSE	NA	NA
A_24_P576506	SPRN	5.34	6.78e-04	5.12e-02	0.06550	0.2878	10.85700	-1.09e+01	FALSE	NA	FALSE	NA	NA	FALSE	NA	NA
A_24_P57700	ZHX3	9.22	5.08e-03	3.45e-01	0.26688	0.1095	11.61092	1.16e+01	FALSE	NA	FALSE	NA	NA	FALSE	NA	NA
A_23_P165624	TNFAIP6	5.38	2.20e-03	5.68e-02	0.42961	0.3267	-8.78815	1.02e+01	FALSE	NA	FALSE	NA	NA	FALSE	NA	NA
A_32_P231568	RASEF	6.20	4.76e-02	8.71e-02	0.34815	0.0300	6.76244	-2.60e+00	FALSE	NA	FALSE	NA	NA	FALSE	NA	NA
A_23_P141362	FZD2	5.81	1.16e-07	1.18e-02	0.12664	0.4066	-8.83359	-1.10e+01	FALSE	NA	FALSE	NA	NA	FALSE	NA	NA
A_23_P121282	TMEM89	5.18	3.60e-10	3.40e-01	0.43248	0.4458	-10.16162	-1.17e+01	FALSE	NA	FALSE	NA	NA	FALSE	NA	NA
A_23_P384635	DZIP1L	6.47	3.99e-10	7.26e-02	0.30508	0.5925	-9.71779	-1.09e+01	FALSE	NA	FALSE	NA	NA	FALSE	NA	NA
A_32_P8551	NRN1L	7.09	6.21e-08	2.56e-02	0.18615	0.2939	-8.39534	-1.18e+01	FALSE	NA	FALSE	NA	NA	FALSE	NA	NA
A_23_P422044	PCDHGA2	8.73	2.00e-14	2.21e-02	0.17555	0.3412	1.62974	2.25e+00	FALSE	NA	FALSE	NA	NA	FALSE	NA	NA
A_24_P399083	TXNL4B	5.39	9.73e-03	5.39e-01	0.17789	0.3329	-2.16018	-2.85e+00	FALSE	NA	FALSE	NA	NA	FALSE	NA	NA
A_24_P64393	MARCH5	5.73	5.52e-05	3.00e-01	0.16386	0.2690	-11.87032	-1.03e+01	FALSE	NA	FALSE	NA	NA	FALSE	NA	NA
A_32_P122940	LOC642852	6.00	4.29e-09	1.97e-01	0.29735	0.5265	1.94115	1.78e+00	FALSE	NA	FALSE	NA	NA	FALSE	NA	NA
A_23_P211797	OPA1	7.95	5.40e-17	3.46e-01	0.27079	0.3305	-10.54288	-9.72e+00	FALSE	NA	FALSE	NA	NA	FALSE	NA	NA
A_24_P393470	BORCS8	6.91	1.32e-10	3.63e-02	0.15713	0.3360	2.81079	1.64e+00	FALSE	NA	FALSE	NA	NA	FALSE	NA	NA
A_32_P126311	SLC38A9	8.37	2.43e-17	9.06e-05	0.20340	0.4780	-0.60749	1.48e+00	FALSE	NA	FALSE	NA	NA	FALSE	NA	NA
A_23_P140384	CTSG	9.03	3.17e-02	8.01e-02	0.04847	0.3568	-9.96018	7.76e+00	FALSE	NA	FALSE	NA	NA	FALSE	NA	NA
A_23_P428640	PPP1R3E	6.82	3.08e-08	2.19e-01	0.20728	0.3645	-0.02041	3.19e-01	FALSE	NA	FALSE	NA	NA	FALSE	NA	NA
A_23_P56328	PLVAP	6.75	3.10e-03	2.06e-02	0.01547	0.3752	-3.86108	1.03e+01	FALSE	NA	FALSE	NA	NA	FALSE	NA	NA
A_23_P251647	RFESD	6.83	1.57e-08	1.84e-01	0.16971	0.2917	1.56354	3.50e-01	FALSE	NA	FALSE	NA	NA	FALSE	NA	NA
A_23_P66719	DHRS13	7.26	2.48e-09	2.17e-04	0.09728	0.3845	-4.37162	-8.60e+00	FALSE	NA	FALSE	NA	NA	FALSE	NA	NA
A_23_P8561	RHBDD2	8.96	5.73e-14	5.82e-01	0.20998	0.2634	-8.24197	-8.51e+00	FALSE	NA	FALSE	NA	NA	FALSE	NA	NA
A_23_P326760	MYRIP	5.98	2.23e-04	2.26e-01	0.36558	0.2559	-10.07576	1.13e+01	FALSE	NA	FALSE	NA	NA	FALSE	NA	NA
A_23_P169409	RPP25L	10.73	5.82e-17	5.47e-02	0.23564	0.4011	0.79684	5.26e-01	FALSE	NA	FALSE	NA	NA	FALSE	NA	NA
A_24_P156886	DDX59	7.79	1.29e-08	4.07e-01	0.20193	0.2683	-10.75003	-1.20e+01	FALSE	NA	FALSE	NA	NA	FALSE	NA	NA
A_23_P324538	LCE3B	8.98	3.20e-02	6.30e-01	0.35200	0.3968	2.89722	5.30e-01	FALSE	NA	FALSE	NA	NA	FALSE	NA	NA
A_23_P85082	RHOXF1	5.46	6.40e-12	5.67e-04	0.17006	0.6649	-8.84478	-9.36e+00	FALSE	NA	FALSE	NA	NA	FALSE	NA	NA
A_23_P138541	AKR1C3	10.26	3.85e-04	1.10e-02	0.12588	0.2879	-3.74310	1.72e+00	FALSE	NA	FALSE	NA	NA	FALSE	NA	NA
A_23_P256735	CPQ	8.97	4.42e-04	1.82e-03	0.11661	0.3049	-4.76459	1.05e+01	FALSE	NA	FALSE	NA	NA	FALSE	NA	NA
A_23_P58082	CCDC80	8.61	4.05e-03	1.20e-02	0.10016	0.4986	-6.90225	8.33e+00	FALSE	NA	FALSE	NA	NA	FALSE	NA	NA
A_23_P28246	SLC23A3	5.83	6.24e-18	9.45e-01	0.69745	0.7006	0.90718	1.14e+00	FALSE	NA	FALSE	NA	NA	FALSE	NA	NA
A_23_P20752	CDK20	7.89	2.61e-14	6.19e-01	0.31464	0.3903	-0.34955	-4.75e-01	FALSE	NA	FALSE	NA	NA	FALSE	NA	NA
A_24_P203328	TPRXL	7.55	2.28e-03	4.59e-02	0.14290	0.3577	5.08969	-2.07e-01	FALSE	NA	FALSE	NA	NA	FALSE	NA	NA
A_23_P132159	USP18	5.91	3.36e-02	1.46e-01	0.29524	0.0778	4.15133	-4.10e-01	FALSE	NA	FALSE	NA	NA	FALSE	NA	NA
A_24_P416411	PEX12	6.93	7.69e-05	1.37e-01	0.27379	0.1014	-1.35946	-9.30e-01	FALSE	NA	FALSE	NA	NA	FALSE	NA	NA
A_23_P129209	IDH2	9.44	1.16e-04	1.40e-03	0.09656	0.3450	9.25775	-6.39e+00	FALSE	NA	FALSE	NA	NA	FALSE	NA	NA
A_23_P379614	OIP5	6.70	5.57e-03	1.97e-01	0.10023	0.3044	0.43173	2.01e+00	FALSE	NA	FALSE	NA	NA	FALSE	NA	NA
A_23_P152235	IRX3	10.46	6.39e-06	2.45e-02	0.12904	0.2852	6.50589	2.84e+00	FALSE	NA	TRUE	12.894	0.125	FALSE	NA	NA
A_23_P51202	ZNF436	8.52	1.07e-11	2.95e-08	0.29620	0.2088	-0.60935	-7.77e+00	FALSE	NA	FALSE	NA	NA	FALSE	NA	NA
A_23_P130194	PYCR1	9.39	4.92e-08	3.79e-01	0.24840	0.3843	4.76333	4.32e+00	FALSE	NA	FALSE	NA	NA	FALSE	NA	NA
A_23_P23829	CD34	6.31	4.51e-03	6.66e-02	0.12450	0.3751	-8.34591	1.09e+01	FALSE	NA	FALSE	NA	NA	FALSE	NA	NA
A_23_P49816	ADAP2	9.95	5.64e-10	7.18e-04	0.15269	0.3560	0.00337	3.94e+00	FALSE	NA	FALSE	NA	NA	FALSE	NA	NA
A_23_P904	BEND5	5.74	3.73e-03	1.49e-01	0.11210	0.4152	-8.99586	-1.06e+01	FALSE	NA	FALSE	NA	NA	FALSE	NA	NA
A_23_P254079	STBD1	4.99	3.34e-02	1.37e-01	0.07828	0.3145	-5.46842	-1.03e+01	FALSE	NA	FALSE	NA	NA	FALSE	NA	NA
A_23_P124905	NPTX1	6.73	7.27e-03	1.71e-01	0.13034	0.4931	3.97850	2.43e+00	FALSE	NA	FALSE	NA	NA	FALSE	NA	NA
A_23_P81158	ADH1C	8.80	2.18e-02	5.38e-02	0.24380	0.4792	4.33207	1.08e+01	FALSE	NA	FALSE	NA	NA	FALSE	NA	NA
A_23_P13554	ALG8	9.73	3.29e-13	2.47e-01	0.21102	0.2674	3.17948	1.76e+00	FALSE	NA	FALSE	NA	NA	FALSE	NA	NA
A_23_P255535	ASMT	5.15	2.94e-03	7.65e-01	0.19286	0.2638	-9.55546	-1.04e+01	FALSE	NA	FALSE	NA	NA	FALSE	NA	NA
A_24_P244470	RNF41	6.15	1.28e-05	6.19e-01	0.21912	0.3142	-10.92665	-1.07e+01	FALSE	NA	FALSE	NA	NA	FALSE	NA	NA
A_23_P73667	RIBC1	6.09	2.73e-03	2.19e-01	0.12933	0.2635	2.34955	-5.33e-01	FALSE	NA	FALSE	NA	NA	FALSE	NA	NA
A_23_P65278	NBEA	5.75	4.44e-04	7.01e-03	0.24651	0.3795	7.06655	-1.10e+01	FALSE	NA	FALSE	NA	NA	FALSE	NA	NA
A_23_P69326	CADPS	5.28	2.42e-03	3.16e-01	0.32186	0.2426	-5.31367	-8.43e+00	FALSE	NA	FALSE	NA	NA	FALSE	NA	NA
A_23_P19369	CARMIL1	5.57	3.80e-03	2.01e-01	0.08189	0.2663	-7.48807	-7.39e+00	FALSE	NA	FALSE	NA	NA	FALSE	NA	NA
A_23_P144005	SSUH2	6.25	2.18e-02	7.91e-02	0.30236	0.0962	6.70523	-1.19e+01	FALSE	NA	FALSE	NA	NA	FALSE	NA	NA
A_32_P54503	KDM7A-DT	6.09	1.18e-04	2.38e-01	0.16948	0.3389	-9.12141	-7.54e+00	FALSE	NA	FALSE	NA	NA	FALSE	NA	NA
A_23_P501805	LIPT1	7.21	2.94e-05	7.11e-02	0.10411	0.2940	-1.27792	9.06e-02	FALSE	NA	FALSE	NA	NA	FALSE	NA	NA
A_23_P342709	FBXO15	5.14	1.34e-05	7.11e-02	0.37877	0.3569	2.69948	-8.61e-01	FALSE	NA	FALSE	NA	NA	FALSE	NA	NA
A_23_P44264	EMX2	7.98	9.87e-05	4.70e-01	0.24228	0.3006	-8.52479	-6.52e+00	FALSE	NA	FALSE	NA	NA	FALSE	NA	NA
A_23_P254648	FBXW2	7.68	2.80e-11	1.57e-01	0.17412	0.2903	-9.19167	-8.63e+00	FALSE	NA	FALSE	NA	NA	FALSE	NA	NA
A_23_P209700	NMUR1	5.37	4.64e-02	2.39e-01	0.05978	0.3082	-11.32101	1.18e+01	FALSE	NA	FALSE	NA	NA	FALSE	NA	NA
A_24_P289178	C16orf74	6.67	1.19e-07	1.29e-02	0.22342	0.4262	-11.57971	-8.11e+00	FALSE	NA	FALSE	NA	NA	FALSE	NA	NA
A_23_P319572	NR1I3	5.51	1.11e-04	5.03e-01	0.18344	0.2857	4.63531	3.61e+00	FALSE	NA	FALSE	NA	NA	FALSE	NA	NA
A_23_P342600	STK35	5.48	1.57e-03	8.29e-01	0.20503	0.2697	11.48742	1.11e+01	FALSE	NA	FALSE	NA	NA	FALSE	NA	NA
A_23_P160869	LRIG2	7.88	1.70e-12	5.30e-01	0.20552	0.2673	-10.58227	-1.03e+01	FALSE	NA	FALSE	NA	NA	FALSE	NA	NA
A_23_P389118	ANO6	8.94	1.90e-08	1.66e-03	0.05983	0.3182	-6.92098	-7.95e+00	FALSE	NA	FALSE	NA	NA	FALSE	NA	NA
A_23_P61268	HGH1	7.75	1.42e-10	6.15e-01	0.33281	0.2561	1.16707	1.20e+00	FALSE	NA	FALSE	NA	NA	FALSE	NA	NA
A_23_P147563	PPM1L	5.68	2.09e-05	1.08e-02	0.07343	0.3358	-7.65611	-1.14e+01	FALSE	NA	FALSE	NA	NA	FALSE	NA	NA
A_23_P327483	SPATA6	6.78	3.80e-10	7.10e-02	0.28812	0.1882	-9.84180	-1.18e+01	FALSE	NA	FALSE	NA	NA	FALSE	NA	NA
A_23_P133770	CCDC167	7.39	2.31e-15	5.15e-02	0.26726	0.4135	3.30904	4.84e+00	FALSE	NA	FALSE	NA	NA	FALSE	NA	NA
A_23_P250619	ZDHHC14	7.34	4.91e-15	6.90e-07	0.12289	0.5456	1.10433	5.34e+00	FALSE	NA	FALSE	NA	NA	FALSE	NA	NA
A_32_P831725	C3orf62	5.32	8.54e-04	2.45e-02	0.08787	0.3134	-9.31854	9.74e+00	FALSE	NA	FALSE	NA	NA	FALSE	NA	NA
A_23_P35576	ZNF518A	8.24	1.43e-11	2.07e-01	0.25026	0.3977	1.02514	1.35e+00	FALSE	NA	FALSE	NA	NA	FALSE	NA	NA
A_23_P433229	PHYHIP	7.92	2.43e-03	1.51e-01	0.14937	0.2860	-2.06684	1.05e+00	FALSE	NA	FALSE	NA	NA	FALSE	NA	NA
A_24_P329065	BTN3A1	7.21	5.06e-06	2.06e-01	0.30251	0.1818	1.55174	3.66e+00	FALSE	NA	FALSE	NA	NA	FALSE	NA	NA
A_23_P200670	WDR78	5.52	1.45e-02	8.38e-03	0.13213	0.2993	0.44646	-1.13e+01	FALSE	NA	FALSE	NA	NA	FALSE	NA	NA
A_23_P165984	ZSWIM3	6.10	3.22e-11	6.84e-01	0.46191	0.4954	-1.71518	-1.00e+00	FALSE	NA	FALSE	NA	NA	FALSE	NA	NA
A_24_P832156	FAM120AOS	10.03	6.06e-18	1.51e-05	0.08064	0.2799	1.52700	2.03e+00	FALSE	NA	FALSE	NA	NA	FALSE	NA	NA
A_23_P163492	BAIAP3	5.43	9.85e-03	9.48e-03	0.09877	0.3191	5.52854	-5.75e+00	FALSE	NA	FALSE	NA	NA	FALSE	NA	NA
A_23_P5742	CCDC121	6.36	2.35e-05	1.39e-01	0.30438	0.1594	-0.23206	-2.17e+00	FALSE	NA	FALSE	NA	NA	FALSE	NA	NA
A_23_P253958	LRRC17	6.86	3.99e-04	4.10e-03	0.04137	0.3978	-0.62741	-1.19e+01	FALSE	NA	FALSE	NA	NA	FALSE	NA	NA
A_23_P131846	SNAI1	6.54	3.44e-08	4.81e-05	0.55987	0.1444	-3.34097	-1.03e+01	FALSE	NA	FALSE	NA	NA	FALSE	NA	NA
A_23_P111981	LYNX1	9.06	6.25e-07	2.80e-03	0.11291	0.3008	9.49520	5.27e+00	FALSE	NA	FALSE	NA	NA	FALSE	NA	NA
A_23_P159237	GPR20	6.82	6.53e-03	4.29e-03	0.26554	0.1191	-0.18758	1.15e+01	FALSE	NA	FALSE	NA	NA	FALSE	NA	NA
A_32_P3476	RPRML	7.28	3.38e-03	2.27e-01	0.39546	0.2201	10.30715	-1.07e+01	FALSE	NA	FALSE	NA	NA	FALSE	NA	NA
A_23_P414273	SMIM3	6.99	3.06e-02	1.18e-02	0.31618	0.1952	-11.51346	-6.99e-02	FALSE	NA	FALSE	NA	NA	FALSE	NA	NA
A_32_P175739	HK2	9.14	2.72e-06	2.54e-03	0.34139	0.5247	10.16841	-8.57e+00	FALSE	NA	FALSE	NA	NA	FALSE	NA	NA
A_24_P169386	FAM228A	5.26	2.09e-04	5.21e-01	0.30533	0.4184	-8.65621	-1.04e+01	FALSE	NA	FALSE	NA	NA	FALSE	NA	NA
A_23_P4416	ZNF287	5.36	4.28e-06	1.17e-01	0.18380	0.4450	-0.45772	-8.95e-01	FALSE	NA	FALSE	NA	NA	FALSE	NA	NA
A_32_P125338	FAM43B	5.69	2.00e-02	8.75e-02	0.18373	0.3121	-4.61195	-1.06e+01	FALSE	NA	FALSE	NA	NA	FALSE	NA	NA
A_24_P419087	AVIL	5.81	7.99e-10	5.21e-01	0.47697	0.3787	-1.41532	-2.17e+00	FALSE	NA	FALSE	NA	NA	FALSE	NA	NA
A_23_P380298	LZTS3	5.71	8.15e-03	3.34e-01	0.12089	0.2948	-10.32061	-1.18e+01	FALSE	NA	FALSE	NA	NA	FALSE	NA	NA
A_23_P23616	PLEKHN1	9.79	4.31e-03	5.44e-01	0.29266	0.2240	5.61278	3.40e+00	FALSE	NA	FALSE	NA	NA	FALSE	NA	NA
A_24_P166311	ZBED8	5.98	4.54e-09	5.69e-01	0.46564	0.3722	-0.91905	-1.62e+00	FALSE	NA	FALSE	NA	NA	FALSE	NA	NA
A_24_P128683	CNPPD1	8.22	7.56e-03	5.38e-02	0.01399	0.2924	3.01842	4.59e-01	FALSE	NA	FALSE	NA	NA	FALSE	NA	NA
A_23_P387552	RARG	10.19	4.16e-07	2.17e-03	0.27406	0.0902	-2.54623	-6.98e+00	FALSE	NA	FALSE	NA	NA	FALSE	NA	NA
A_24_P48898	APOL2	9.54	1.81e-10	4.27e-01	0.21070	0.2687	1.69475	2.68e+00	FALSE	NA	FALSE	NA	NA	FALSE	NA	NA
A_23_P420256	LDAH	6.67	7.40e-06	2.55e-01	0.19183	0.3248	2.50910	4.10e+00	FALSE	NA	FALSE	NA	NA	FALSE	NA	NA
A_23_P35045	ARHGAP30	7.25	1.80e-14	3.26e-03	0.31506	0.7405	-10.64096	1.19e+01	FALSE	NA	FALSE	NA	NA	FALSE	NA	NA
A_24_P252846	C11orf74	7.16	4.06e-05	6.50e-01	0.21823	0.3044	1.84929	2.37e+00	FALSE	NA	FALSE	NA	NA	FALSE	NA	NA
A_32_P134007	XKR4	5.43	1.36e-03	9.41e-03	0.23940	0.2744	8.47501	-9.11e+00	FALSE	NA	FALSE	NA	NA	FALSE	NA	NA
A_32_P228699	PRDM10	7.11	5.45e-09	3.63e-02	0.12213	0.2657	6.08009	4.56e+00	FALSE	NA	FALSE	NA	NA	FALSE	NA	NA
A_23_P164068	DNAH9	5.76	5.79e-03	4.88e-02	0.03057	0.2806	7.50419	3.03e+00	FALSE	NA	FALSE	NA	NA	FALSE	NA	NA
A_24_P126181	NR2C2AP	8.72	1.71e-10	9.98e-02	0.18023	0.3045	-1.35094	-2.39e-01	FALSE	NA	FALSE	NA	NA	FALSE	NA	NA
A_23_P4082	CCT6B	6.44	4.41e-18	9.84e-01	0.50083	0.4911	-9.15110	-9.03e+00	FALSE	NA	FALSE	NA	NA	FALSE	NA	NA
A_23_P346673	GPRC5C	7.83	9.58e-04	9.83e-03	0.09323	0.3113	0.64935	-5.65e+00	FALSE	NA	FALSE	NA	NA	FALSE	NA	NA
A_24_P857624	TNRC6C-AS1	6.62	3.48e-03	6.02e-01	0.27694	0.2815	-0.12037	-1.92e+00	FALSE	NA	FALSE	NA	NA	FALSE	NA	NA
A_23_P29836	TMEM42	10.01	1.09e-18	1.04e-01	0.31060	0.4685	1.13565	5.28e-01	FALSE	NA	FALSE	NA	NA	FALSE	NA	NA
A_24_P892472	EMX2OS	9.10	9.49e-12	2.21e-03	0.21470	0.6850	1.29933	7.10e-01	FALSE	NA	FALSE	NA	NA	FALSE	NA	NA
A_24_P52887	ENDOU	6.52	6.74e-03	3.03e-01	0.30212	0.3601	10.90043	-9.95e+00	FALSE	NA	FALSE	NA	NA	FALSE	NA	NA
A_23_P97221	ZNF691	6.34	1.62e-09	6.11e-01	0.38036	0.4953	-0.39206	-7.97e-01	FALSE	NA	FALSE	NA	NA	FALSE	NA	NA
A_32_P62863	SCHIP1	6.75	1.42e-02	3.48e-02	0.05179	0.4366	9.25404	-7.07e-01	FALSE	NA	FALSE	NA	NA	FALSE	NA	NA
A_32_P526255	PNPLA1	6.20	2.15e-04	6.15e-01	0.19954	0.2942	3.53778	2.73e+00	FALSE	NA	FALSE	NA	NA	FALSE	NA	NA
A_23_P135164	UAP1L1	6.17	1.45e-02	1.09e-01	0.04371	0.3154	-9.78070	-7.58e+00	FALSE	NA	FALSE	NA	NA	FALSE	NA	NA
A_23_P258912	MYOM2	6.37	1.85e-08	7.62e-01	0.29291	0.3414	2.62937	1.94e+00	FALSE	NA	FALSE	NA	NA	FALSE	NA	NA
A_24_P168398	ZNF177	6.00	8.23e-05	7.04e-01	0.36258	0.2898	1.58691	6.88e-01	FALSE	NA	FALSE	NA	NA	FALSE	NA	NA
A_23_P123086	PSMG3-AS1	6.73	1.19e-11	4.79e-03	0.21894	0.6073	1.78380	6.28e-01	FALSE	NA	FALSE	NA	NA	FALSE	NA	NA
A_23_P332960	TMEM80	10.33	1.17e-08	3.11e-04	0.05548	0.2704	6.26968	1.89e+00	FALSE	NA	FALSE	NA	NA	FALSE	NA	NA
A_23_P252913	BBS7	5.18	7.19e-04	1.24e-02	0.07202	0.3000	2.01978	8.38e+00	FALSE	NA	FALSE	NA	NA	FALSE	NA	NA
A_23_P340131	PRSS16	6.66	2.68e-07	6.65e-02	0.22623	0.3777	4.09233	1.21e+00	FALSE	NA	FALSE	NA	NA	FALSE	NA	NA
A_23_P106844	MT2A	13.70	1.54e-07	4.26e-02	0.15911	0.4169	-9.37339	-8.57e+00	FALSE	NA	FALSE	NA	NA	FALSE	NA	NA
A_23_P32036	NMRK1	9.58	6.37e-07	1.28e-01	0.22784	0.2651	1.97141	-7.42e-01	FALSE	NA	FALSE	NA	NA	FALSE	NA	NA
A_24_P902728	CAPRIN1	5.97	4.90e-10	1.67e-02	0.13739	0.3604	-11.01010	-1.14e+01	FALSE	NA	FALSE	NA	NA	FALSE	NA	NA
A_23_P210164	HOXD8	6.02	4.92e-03	1.18e-02	0.09993	0.4747	-5.01968	9.44e+00	FALSE	NA	FALSE	NA	NA	FALSE	NA	NA
A_24_P237586	ANKRD37	8.45	1.54e-06	9.50e-03	0.10282	0.3522	11.93640	-9.32e+00	FALSE	NA	FALSE	NA	NA	FALSE	NA	NA
A_23_P59988	SLC35G5	5.08	3.09e-03	3.26e-02	0.04079	0.3274	-8.85546	9.98e+00	FALSE	NA	FALSE	NA	NA	FALSE	NA	NA
A_23_P141100	ADAT1	6.93	2.69e-02	2.42e-01	0.06470	0.2711	-1.35967	-1.26e+00	FALSE	NA	FALSE	NA	NA	FALSE	NA	NA
A_23_P24157	PYROXD2	6.25	4.62e-03	4.04e-01	0.30299	0.1412	1.31704	7.94e-01	FALSE	NA	FALSE	NA	NA	FALSE	NA	NA
A_23_P67847	GALNT14	7.11	1.14e-02	1.21e-01	0.06270	0.3457	5.69529	3.58e+00	FALSE	NA	FALSE	NA	NA	FALSE	NA	NA
A_23_P259506	CYSTM1	9.73	3.28e-09	7.41e-05	0.03112	0.3911	11.15690	-9.86e+00	FALSE	NA	FALSE	NA	NA	FALSE	NA	NA
A_23_P41075	MON1A	8.95	2.16e-13	2.54e-01	0.32696	0.2459	0.23579	1.41e+00	FALSE	NA	FALSE	NA	NA	FALSE	NA	NA
A_23_P15123	UBFD1	7.88	1.04e-12	3.96e-01	0.28036	0.2010	0.59656	5.12e-01	FALSE	NA	FALSE	NA	NA	FALSE	NA	NA
A_24_P403244	PILRB	10.09	2.97e-08	2.58e-01	0.17537	0.2701	2.41910	1.02e+00	FALSE	NA	FALSE	NA	NA	FALSE	NA	NA
A_23_P348227	ZNF135	7.04	1.28e-11	5.61e-01	0.34388	0.4516	1.66577	1.43e+00	FALSE	NA	FALSE	NA	NA	FALSE	NA	NA
A_23_P72668	CAVIN2	6.25	8.55e-04	1.72e-02	0.35984	0.3275	11.45904	-6.45e+00	FALSE	NA	FALSE	NA	NA	FALSE	NA	NA
A_23_P333029	ERICH5	5.69	7.41e-04	3.70e-01	0.21275	0.3545	4.12523	2.09e+00	FALSE	NA	FALSE	NA	NA	FALSE	NA	NA
A_23_P46351	TDRKH	4.87	1.51e-02	5.45e-02	0.02492	0.3017	-3.16234	3.50e+00	TRUE	17.178	FALSE	NA	NA	FALSE	NA	NA
A_23_P344481	STOX1	4.90	1.35e-02	3.19e-02	0.03834	0.3395	4.56092	-9.17e+00	FALSE	NA	FALSE	NA	NA	FALSE	NA	NA
A_23_P147495	BCORL1	7.62	2.18e-07	4.01e-02	0.34425	0.2584	-1.62227	1.56e+00	FALSE	NA	FALSE	NA	NA	FALSE	NA	NA
A_23_P326009	ZNF471	5.25	5.44e-06	4.78e-01	0.21065	0.3339	1.56074	1.61e+00	FALSE	NA	FALSE	NA	NA	FALSE	NA	NA
A_23_P384056	CCDC14	9.74	7.21e-13	4.87e-02	0.19888	0.3345	4.38569	2.75e+00	FALSE	NA	FALSE	NA	NA	FALSE	NA	NA
A_23_P130764	KCNJ14	8.27	3.77e-15	3.53e-01	0.35111	0.2730	-9.39760	-1.01e+01	FALSE	NA	FALSE	NA	NA	FALSE	NA	NA
A_24_P312189	MEPCE	7.58	2.03e-04	4.13e-01	0.15894	0.2845	-2.27948	-1.67e+00	FALSE	NA	FALSE	NA	NA	FALSE	NA	NA
A_23_P88435	FOXN3	8.72	1.13e-07	1.99e-01	0.16728	0.2736	-8.82168	-1.05e+01	FALSE	NA	FALSE	NA	NA	FALSE	NA	NA
A_32_P141682	EVPLL	7.31	1.49e-07	3.89e-01	0.33185	0.5090	2.14199	1.29e+00	FALSE	NA	FALSE	NA	NA	FALSE	NA	NA
A_23_P20697	ADAMTSL2	5.37	7.75e-04	1.59e-03	0.27495	0.1891	2.73405	1.12e+01	FALSE	NA	FALSE	NA	NA	FALSE	NA	NA
A_32_P141768	AGPAT4	6.32	1.13e-02	9.28e-03	0.14932	0.3622	3.47089	-1.08e+01	FALSE	NA	FALSE	NA	NA	FALSE	NA	NA
A_24_P781615	AOC4P	5.22	1.23e-04	1.90e-02	0.56832	0.2624	-11.75667	-6.67e+00	FALSE	NA	FALSE	NA	NA	FALSE	NA	NA
A_24_P252078	BTN3A2	8.74	3.17e-11	8.24e-01	0.37155	0.3236	1.60478	1.37e+00	FALSE	NA	FALSE	NA	NA	FALSE	NA	NA
A_23_P72157	SLC49A3	8.89	4.33e-10	7.62e-01	0.26472	0.2644	3.58053	2.75e+00	FALSE	NA	FALSE	NA	NA	FALSE	NA	NA
A_23_P79360	NOSTRIN	7.17	4.79e-02	2.87e-02	0.16237	0.3455	0.59583	-9.31e+00	FALSE	NA	FALSE	NA	NA	FALSE	NA	NA
A_23_P58031	MAP3K13	6.06	6.98e-04	1.06e-02	0.04444	0.3923	-1.55879	-8.17e+00	FALSE	NA	FALSE	NA	NA	FALSE	NA	NA
A_23_P72651	ECSCR	6.06	3.13e-03	1.40e-03	0.33937	0.3081	2.02623	-1.17e+01	FALSE	NA	FALSE	NA	NA	FALSE	NA	NA
A_23_P81280	BTNL9	5.04	7.35e-04	7.13e-04	0.37969	0.2440	6.19772	-8.52e+00	FALSE	NA	FALSE	NA	NA	FALSE	NA	NA
A_23_P141315	NLE1	7.98	1.01e-09	3.82e-01	0.22665	0.3396	1.49989	1.24e+00	FALSE	NA	FALSE	NA	NA	FALSE	NA	NA
A_24_P317708	SDR16C5	7.54	3.21e-03	7.91e-02	0.11251	0.3045	-3.09846	6.52e-01	FALSE	NA	FALSE	NA	NA	FALSE	NA	NA
A_23_P383688	AARS2	9.19	3.26e-16	4.59e-02	0.19535	0.3282	1.55278	2.29e+00	FALSE	NA	FALSE	NA	NA	FALSE	NA	NA
A_24_P399500	PCP2	8.13	5.33e-09	3.92e-01	0.26672	0.3738	2.89762	1.83e+00	FALSE	NA	FALSE	NA	NA	FALSE	NA	NA
A_24_P68908	NMRAL2P	7.63	2.02e-04	9.94e-02	0.19946	0.5839	-1.92039	-5.05e-01	FALSE	NA	FALSE	NA	NA	FALSE	NA	NA
A_23_P138805	CHORDC1	7.73	5.92e-07	1.71e-01	0.27763	0.1562	0.05687	-1.20e+00	FALSE	NA	FALSE	NA	NA	FALSE	NA	NA
A_24_P153456	ZDHHC11	9.49	1.83e-11	2.53e-01	0.31195	0.4836	-8.01324	-8.34e+00	FALSE	NA	FALSE	NA	NA	FALSE	NA	NA
A_23_P42784	STK31	5.28	3.09e-13	1.67e-02	0.39867	0.8556	-10.61863	-1.03e+01	FALSE	NA	FALSE	NA	NA	FALSE	NA	NA
A_23_P164814	C19orf57	8.18	1.43e-09	7.07e-02	0.21487	0.3336	3.98580	1.60e+00	FALSE	NA	FALSE	NA	NA	FALSE	NA	NA
A_23_P64661	ARHGAP9	6.90	2.37e-02	2.02e-01	0.27439	0.1315	-2.55389	1.28e+00	FALSE	NA	FALSE	NA	NA	FALSE	NA	NA
A_23_P1638	RBM4B	8.06	1.22e-17	6.55e-01	0.44151	0.5245	0.72228	4.98e-01	FALSE	NA	FALSE	NA	NA	FALSE	NA	NA
A_23_P133279	FAM173B	6.77	4.99e-13	6.07e-01	0.28796	0.3467	3.14587	2.51e+00	FALSE	NA	FALSE	NA	NA	FALSE	NA	NA
A_23_P395418	PCDHGB3	5.60	1.44e-03	2.35e-01	0.11514	0.2722	3.38505	1.47e+00	FALSE	NA	FALSE	NA	NA	FALSE	NA	NA
A_23_P52727	NAV2	8.54	3.83e-03	9.00e-02	0.12070	0.3464	7.14843	3.13e+00	FALSE	NA	FALSE	NA	NA	FALSE	NA	NA
A_32_P169505	NEXMIF	5.18	3.81e-02	3.16e-01	0.08279	0.2934	-10.25136	-1.09e+01	FALSE	NA	FALSE	NA	NA	FALSE	NA	NA
A_32_P156851	RCAN2	9.80	2.25e-04	8.13e-02	0.11647	0.2785	-10.32225	-7.12e+00	FALSE	NA	FALSE	NA	NA	FALSE	NA	NA
A_23_P386942	DIRAS1	6.94	2.69e-04	6.11e-02	0.20861	0.2803	7.01090	2.51e+00	FALSE	NA	FALSE	NA	NA	FALSE	NA	NA
