# Supplementary material for: Inter-layer and inter-subject variability of diurnal gene expression in human skin
Source: NAR Genom Bioinform. 2022 Dec 31;4(4):lqac097. doi: 10.1093/nargab/lqac097 (PMC9803873; doi:10.1093/nargab/lqac097)
Supplement: lqac097_Supplemental_Files [file lqac097_supplemental_files.zip › Supplementary_Table_S4.xlsx]

## Sheet: Rhythmic genes - subject and la
Supplementary Table S4: Estimated variability of circadian gene expression parameters across subjects and layers. Quantification of the variability in circadian parameters (magnitude, amplitude and phase) of individual rhythmic genes. across both layers and subjects
ProbeName	Gene symbol	Amplitude							Phase (h)							Magnitude
			Layer			Subject				Layer			Subject				Layer			Subject
		mean	variance	sd	CV	variance	sd	CV	mean	variance	sd	CV	variance	sd	CV	mean	variance	sd	CV	variance	sd	CV
A_24_P287941	PSMC3IP	0.2496	5.08e-04	2.25e-02	9.03e-02	1.72e-02	1.31e-01	0.525754	1.44674	1.29e-03	3.59e-02	1.50e-03	1.96e-01	4.42e-01	1.84e-02	5.89	1.10e-02	1.05e-01	1.78e-02	0.05324	0.2307	0.03918
A_24_P37441	PDK1	0.3074	3.36e-04	1.83e-02	5.96e-02	6.63e-04	2.57e-02	0.083745	-8.84620	3.84e-03	6.19e-02	2.58e-03	1.86e-01	4.31e-01	1.80e-02	8.47	6.57e-01	8.11e-01	9.57e-02	0.02658	0.1630	0.01925
A_23_P129856	HIC1	0.1034	2.54e-02	1.60e-01	1.54e+00	3.90e-05	6.24e-03	0.060386	-1.45808	1.62e+00	1.27e+00	5.31e-02	3.79e-01	6.16e-01	2.56e-02	5.65	2.42e+00	1.55e+00	2.75e-01	0.02657	0.1630	0.02883
A_32_P16258	EXOC6B	0.2447	1.49e-09	3.87e-05	1.58e-04	2.71e-02	1.65e-01	0.672372	7.51463	4.38e-09	6.62e-05	2.76e-06	5.61e-02	2.37e-01	9.87e-03	7.72	9.60e-01	9.80e-01	1.27e-01	0.07288	0.2700	0.03498
A_24_P333567	MAN1B1-DT	0.2332	2.21e-03	4.71e-02	2.02e-01	7.46e-04	2.73e-02	0.117147	-7.19997	6.33e-02	2.52e-01	1.05e-02	2.14e-01	4.63e-01	1.93e-02	6.73	3.89e-02	1.97e-01	2.93e-02	0.01489	0.1220	0.01812
A_23_P203920	SSPN	0.1716	1.57e-02	1.25e-01	7.30e-01	4.16e-03	6.45e-02	0.375717	5.74757	2.33e-03	4.83e-02	2.01e-03	8.89e-02	2.98e-01	1.24e-02	8.49	3.28e+00	1.81e+00	2.13e-01	0.00816	0.0903	0.01064
A_23_P112554	COL15A1	0.1306	6.13e-03	7.83e-02	5.99e-01	2.90e-03	5.39e-02	0.412759	8.01400	6.56e-01	8.10e-01	3.38e-02	1.23e+00	1.11e+00	4.62e-02	6.55	9.47e+00	3.08e+00	4.69e-01	0.05967	0.2443	0.03727
A_23_P23639	MCOLN2	0.2362	6.68e-03	8.17e-02	3.46e-01	1.59e-02	1.26e-01	0.534364	-9.15877	1.01e-01	3.18e-01	1.33e-02	1.09e-01	3.30e-01	1.38e-02	5.67	5.67e-04	2.38e-02	4.20e-03	0.15570	0.3946	0.06959
A_23_P89431	CCL2	0.3977	4.44e-11	6.66e-06	1.68e-05	9.80e-02	3.13e-01	0.787117	-0.84052	1.40e-11	3.75e-06	1.56e-07	3.74e-01	6.12e-01	2.55e-02	8.36	1.68e+00	1.30e+00	1.55e-01	0.06641	0.2577	0.03083
A_23_P206724	MT1E	0.2401	2.15e-02	1.47e-01	6.10e-01	1.22e-03	3.50e-02	0.145733	-11.86976	4.34e-04	2.08e-02	8.68e-04	1.79e-01	4.23e-01	1.76e-02	10.00	2.36e-03	4.86e-02	4.86e-03	0.05317	0.2306	0.02306
A_23_P150009	ZDHHC16	0.4020	6.57e-03	8.10e-02	2.02e-01	4.24e-02	2.06e-01	0.512258	1.31864	5.26e-03	7.25e-02	3.02e-03	3.48e-03	5.90e-02	2.46e-03	7.72	6.70e-03	8.19e-02	1.06e-02	0.02579	0.1606	0.02080
A_23_P201939	PPM1J	0.1675	1.16e-02	1.08e-01	6.43e-01	1.93e-03	4.40e-02	0.262466	1.27359	4.97e-02	2.23e-01	9.29e-03	7.65e-02	2.77e-01	1.15e-02	7.73	1.54e+00	1.24e+00	1.60e-01	0.01400	0.1183	0.01530
A_23_P214821	EDN1	0.1377	2.11e-02	1.45e-01	1.05e+00	3.06e-03	5.53e-02	0.401970	9.75301	4.94e-01	7.03e-01	2.93e-02	1.17e-01	3.43e-01	1.43e-02	9.29	4.26e-01	6.53e-01	7.03e-02	0.05784	0.2405	0.02589
A_23_P142187	HIF3A	0.1049	2.07e-02	1.44e-01	1.37e+00	1.26e-04	1.12e-02	0.107004	9.86214	1.14e+00	1.07e+00	4.45e-02	2.71e-02	1.65e-01	6.87e-03	6.88	2.91e-01	5.39e-01	7.84e-02	0.02756	0.1660	0.02414
A_24_P353638	SLAMF7	0.3091	2.31e-03	4.80e-02	1.55e-01	2.74e-05	5.23e-03	0.016926	2.47244	4.23e-02	2.06e-01	8.57e-03	4.70e-04	2.17e-02	9.03e-04	6.89	4.64e-01	6.81e-01	9.89e-02	0.08662	0.2943	0.04274
A_23_P134454	CAV1	0.1129	9.46e-03	9.73e-02	8.61e-01	1.39e-05	3.73e-03	0.033006	2.34132	7.90e-01	8.89e-01	3.70e-02	1.43e-03	3.79e-02	1.58e-03	10.30	2.73e+00	1.65e+00	1.60e-01	0.05161	0.2272	0.02205
A_23_P7402	PDZD2	0.1553	9.22e-03	9.60e-02	6.18e-01	4.39e-03	6.63e-02	0.426867	2.74557	2.93e-01	5.41e-01	2.25e-02	8.71e-02	2.95e-01	1.23e-02	9.10	8.22e-01	9.06e-01	9.96e-02	0.03319	0.1822	0.02003
A_23_P160567	ZMYND12	0.2603	2.13e-03	4.61e-02	1.77e-01	2.89e-02	1.70e-01	0.653550	2.22335	1.91e-02	1.38e-01	5.76e-03	5.68e-02	2.38e-01	9.93e-03	5.09	0.00e+00	0.00e+00	0.00e+00	0.02027	0.1424	0.02800
A_24_P382489	SLC27A1	0.2641	1.23e-03	3.50e-02	1.33e-01	1.32e-02	1.15e-01	0.435559	2.62292	2.62e-02	1.62e-01	6.74e-03	4.74e-02	2.18e-01	9.07e-03	10.39	9.63e-01	9.81e-01	9.45e-02	0.02944	0.1716	0.01652
A_23_P163467	CCDC9B	0.2492	1.13e-03	3.37e-02	1.35e-01	7.87e-03	8.87e-02	0.356146	2.89616	1.64e-02	1.28e-01	5.33e-03	7.42e-02	2.72e-01	1.13e-02	10.80	3.57e-01	5.98e-01	5.54e-02	0.04695	0.2167	0.02006
A_23_P162874	HSP90AA1	0.2839	1.23e-03	3.51e-02	1.23e-01	4.91e-03	7.01e-02	0.246859	4.07159	4.66e-03	6.82e-02	2.84e-03	1.17e-01	3.42e-01	1.42e-02	12.91	2.47e-03	4.97e-02	3.85e-03	0.09702	0.3115	0.02412
A_23_P106973	SEPT9	0.1457	1.26e-02	1.12e-01	7.70e-01	5.59e-03	7.48e-02	0.513389	-7.61956	1.21e-01	3.47e-01	1.45e-02	1.07e-01	3.26e-01	1.36e-02	13.30	5.82e-01	7.63e-01	5.73e-02	0.03025	0.1739	0.01308
A_23_P7732	CETN3	0.2407	4.22e-03	6.50e-02	2.70e-01	1.20e-02	1.09e-01	0.454504	0.40825	8.38e-04	2.90e-02	1.21e-03	1.20e-02	1.09e-01	4.56e-03	8.04	3.32e-03	5.76e-02	7.16e-03	0.03286	0.1813	0.02254
A_23_P42265	APOM	0.2521	2.14e-05	4.62e-03	1.83e-02	6.62e-04	2.57e-02	0.102093	-7.18472	3.27e-03	5.72e-02	2.38e-03	2.65e-01	5.15e-01	2.15e-02	7.60	2.69e-02	1.64e-01	2.16e-02	0.03351	0.1831	0.02408
A_23_P122197	CCNB1	0.1840	1.68e-03	4.10e-02	2.23e-01	2.84e-02	1.69e-01	0.916466	-2.11918	1.91e-02	1.38e-01	5.76e-03	1.72e-01	4.15e-01	1.73e-02	6.19	2.53e-02	1.59e-01	2.57e-02	0.05676	0.2383	0.03851
A_24_P932418	AP2A2	0.3364	4.36e-03	6.61e-02	1.96e-01	3.61e-03	6.00e-02	0.178477	1.84958	2.96e-02	1.72e-01	7.17e-03	5.07e-02	2.25e-01	9.38e-03	9.62	3.12e-01	5.58e-01	5.81e-02	0.01502	0.1226	0.01275
A_23_P1331	COL13A1	0.1480	1.39e-02	1.18e-01	7.97e-01	6.28e-03	7.92e-02	0.535421	-6.08107	2.86e-04	1.69e-02	7.05e-04	8.89e-04	2.98e-02	1.24e-03	6.55	3.19e+00	1.79e+00	2.73e-01	0.09034	0.3006	0.04590
A_32_P101570	TPTE2P5	0.2071	1.00e-02	1.00e-01	4.84e-01	3.23e-02	1.80e-01	0.868141	1.21999	3.43e-02	1.85e-01	7.72e-03	7.59e-02	2.76e-01	1.15e-02	5.33	1.86e-02	1.36e-01	2.56e-02	0.05002	0.2237	0.04193
A_23_P139786	OASL	0.2715	0.00e+00	0.00e+00	0.00e+00	1.50e-02	1.22e-01	0.451101	-2.22491	0.00e+00	0.00e+00	0.00e+00	2.96e-01	5.44e-01	2.27e-02	5.17	6.10e-01	7.81e-01	1.51e-01	0.03369	0.1836	0.03550
A_23_P113393	APLN	0.4912	8.80e-02	2.97e-01	6.04e-01	1.18e-02	1.09e-01	0.221262	-6.69007	3.72e-02	1.93e-01	8.04e-03	1.41e-01	3.76e-01	1.57e-02	5.28	9.10e-01	9.54e-01	1.81e-01	0.11330	0.3366	0.06380
A_23_P15202	DHODH	0.2322	8.10e-11	9.00e-06	3.88e-05	5.62e-02	2.37e-01	1.020861	0.92239	9.11e-11	9.54e-06	3.98e-07	1.71e-02	1.31e-01	5.44e-03	8.06	3.97e-03	6.30e-02	7.82e-03	0.03154	0.1776	0.02205
A_23_P120002	SP110	0.1979	1.21e-02	1.10e-01	5.56e-01	1.07e-03	3.28e-02	0.165527	2.40650	1.64e-01	4.06e-01	1.69e-02	1.61e-02	1.27e-01	5.28e-03	7.92	1.16e-01	3.40e-01	4.29e-02	0.02736	0.1654	0.02089
A_24_P37409	DUSP2	0.1944	7.60e-03	8.72e-02	4.49e-01	2.85e-02	1.69e-01	0.867762	-1.47465	6.60e-01	8.12e-01	3.38e-02	3.29e-02	1.81e-01	7.56e-03	6.30	1.01e+00	1.00e+00	1.59e-01	0.06306	0.2511	0.03984
A_23_P111635	STYXL1	0.3952	7.63e-12	2.76e-06	6.99e-06	6.96e-03	8.34e-02	0.211081	1.86663	1.38e-11	3.72e-06	1.55e-07	6.82e-03	8.26e-02	3.44e-03	6.64	2.09e-01	4.57e-01	6.88e-02	0.06137	0.2477	0.03729
A_24_P190877	TRMT1L	0.3982	0.00e+00	0.00e+00	0.00e+00	6.85e-02	2.62e-01	0.657480	-0.00778	0.00e+00	0.00e+00	0.00e+00	3.77e-02	1.94e-01	8.09e-03	5.42	0.00e+00	0.00e+00	0.00e+00	0.07341	0.2709	0.05001
A_23_P113111	AR	0.1661	6.14e-03	7.84e-02	4.72e-01	1.47e-04	1.21e-02	0.072902	2.35001	1.11e-01	3.34e-01	1.39e-02	3.49e-02	1.87e-01	7.78e-03	9.44	2.26e-01	4.75e-01	5.04e-02	0.09276	0.3046	0.03226
A_23_P115824	HNRNPH3	0.2733	1.19e-03	3.44e-02	1.26e-01	1.37e-04	1.17e-02	0.042883	3.89804	2.44e-02	1.56e-01	6.51e-03	7.76e-02	2.79e-01	1.16e-02	9.76	2.41e-02	1.55e-01	1.59e-02	0.01359	0.1166	0.01194
A_23_P138137	OMA1	0.4171	1.70e-11	4.12e-06	9.88e-06	3.72e-02	1.93e-01	0.462508	1.81557	2.58e-11	5.08e-06	2.12e-07	6.66e-03	8.16e-02	3.40e-03	8.07	5.47e-02	2.34e-01	2.90e-02	0.03636	0.1907	0.02363
A_24_P50972	GOLGA6L1	0.1452	4.79e-03	6.92e-02	4.76e-01	1.14e-02	1.07e-01	0.734813	-9.16398	2.30e-01	4.80e-01	2.00e-02	1.61e+00	1.27e+00	5.28e-02	7.14	1.20e-02	1.09e-01	1.53e-02	0.18087	0.4253	0.05960
A_23_P115885	MINPP1	0.1723	3.32e-03	5.76e-02	3.34e-01	7.53e-05	8.68e-03	0.050370	1.81926	2.67e-01	5.17e-01	2.15e-02	9.93e-02	3.15e-01	1.31e-02	5.88	4.47e-01	6.68e-01	1.14e-01	0.04146	0.2036	0.03463
A_23_P112950	ATF7IP	0.2331	2.11e-03	4.59e-02	1.97e-01	8.71e-04	2.95e-02	0.126595	4.21724	9.85e-03	9.93e-02	4.14e-03	6.35e-02	2.52e-01	1.05e-02	8.98	4.01e-02	2.00e-01	2.23e-02	0.09641	0.3105	0.03457
A_23_P106661	CMTM1	0.3093	0.00e+00	0.00e+00	0.00e+00	5.13e-05	7.16e-03	0.023148	-8.76461	0.00e+00	0.00e+00	0.00e+00	1.34e-02	1.16e-01	4.82e-03	5.42	1.09e-02	1.04e-01	1.92e-02	0.03492	0.1869	0.03445
A_23_P11685	PLA2G4A	0.1948	3.60e-03	6.00e-02	3.08e-01	2.15e-02	1.47e-01	0.752259	0.90060	5.48e-03	7.40e-02	3.08e-03	2.99e-01	5.47e-01	2.28e-02	6.93	6.50e-02	2.55e-01	3.68e-02	0.11632	0.3411	0.04918
A_23_P118894	PRR15L	0.0905	2.00e-02	1.42e-01	1.56e+00	2.58e-03	5.08e-02	0.561205	2.24182	3.02e+00	1.74e+00	7.24e-02	1.90e+00	1.38e+00	5.74e-02	7.36	2.64e+00	1.63e+00	2.21e-01	0.09243	0.3040	0.04131
A_23_P146855	MPPED1	0.1486	3.87e-02	1.97e-01	1.32e+00	1.24e-02	1.11e-01	0.750352	-0.20694	5.16e-03	7.18e-02	2.99e-03	1.22e+00	1.10e+00	4.60e-02	5.99	1.64e-01	4.04e-01	6.75e-02	0.05295	0.2301	0.03838
A_23_P12147	C1orf74	0.2441	1.51e-02	1.23e-01	5.03e-01	5.15e-03	7.18e-02	0.294120	-10.15698	6.94e-02	2.63e-01	1.10e-02	4.71e-01	6.86e-01	2.86e-02	5.62	1.75e-01	4.18e-01	7.44e-02	0.05784	0.2405	0.04278
A_24_P137897	IFRD1	0.2610	2.04e-02	1.43e-01	5.47e-01	2.38e-02	1.54e-01	0.591311	0.75485	1.20e-02	1.10e-01	4.57e-03	3.02e-02	1.74e-01	7.24e-03	7.67	8.70e-03	9.33e-02	1.22e-02	0.06722	0.2593	0.03382
A_23_P4662	BCL3	0.2975	8.29e-04	2.88e-02	9.68e-02	1.20e-02	1.10e-01	0.368368	-3.70922	2.00e-02	1.42e-01	5.90e-03	1.32e-01	3.63e-01	1.51e-02	10.44	1.70e-01	4.12e-01	3.94e-02	0.04139	0.2034	0.01949
A_23_P13033	RBM4	0.2172	7.42e-04	2.72e-02	1.25e-01	1.14e-02	1.07e-01	0.492173	0.90715	9.22e-04	3.04e-02	1.27e-03	7.27e-03	8.53e-02	3.55e-03	8.14	1.73e-02	1.31e-01	1.61e-02	0.03045	0.1745	0.02144
A_23_P323143	ZNF767P	0.1797	8.78e-03	9.37e-02	5.22e-01	4.74e-02	2.18e-01	1.211750	0.62222	7.35e-03	8.57e-02	3.57e-03	7.10e-02	2.66e-01	1.11e-02	7.49	3.74e-02	1.93e-01	2.58e-02	0.04050	0.2012	0.02685
A_23_P100632	JPT1	0.2734	0.00e+00	0.00e+00	0.00e+00	1.05e-02	1.02e-01	0.374161	1.32973	0.00e+00	0.00e+00	0.00e+00	7.85e-05	8.86e-03	3.69e-04	10.99	2.30e-01	4.80e-01	4.37e-02	0.02722	0.1650	0.01501
A_24_P339071	CDR2	0.1357	1.01e-02	1.01e-01	7.40e-01	5.30e-03	7.28e-02	0.536444	-8.84133	6.48e-01	8.05e-01	3.35e-02	5.94e-01	7.71e-01	3.21e-02	7.03	2.45e-02	1.57e-01	2.23e-02	0.02683	0.1638	0.02330
A_23_P24104	PLAU	0.2630	1.25e-11	3.53e-06	1.34e-05	7.98e-03	8.94e-02	0.339718	-4.61932	1.48e-10	1.22e-05	5.08e-07	2.10e-01	4.58e-01	1.91e-02	10.45	8.02e-02	2.83e-01	2.71e-02	0.03031	0.1741	0.01665
A_23_P372834	AQP1	0.2298	4.20e-02	2.05e-01	8.92e-01	5.76e-03	7.59e-02	0.330116	7.54947	2.55e-01	5.05e-01	2.10e-02	1.55e-01	3.94e-01	1.64e-02	11.38	1.81e+01	4.25e+00	3.73e-01	0.07776	0.2789	0.02450
A_24_P47988	ELL3	0.5279	1.62e-02	1.27e-01	2.41e-01	1.68e-02	1.30e-01	0.245656	1.61389	2.56e-02	1.60e-01	6.66e-03	2.25e-02	1.50e-01	6.25e-03	7.94	1.34e+00	1.16e+00	1.46e-01	0.09011	0.3002	0.03780
A_23_P8640	GPER1	0.2668	7.75e-02	2.78e-01	1.04e+00	1.24e-05	3.52e-03	0.013181	-11.33457	3.37e-02	1.84e-01	7.65e-03	4.86e-01	6.97e-01	2.90e-02	7.88	3.85e+00	1.96e+00	2.49e-01	0.04055	0.2014	0.02555
A_24_P117029	LDLR	0.1938	2.35e-02	1.53e-01	7.91e-01	7.96e-03	8.92e-02	0.460408	3.29974	8.57e-01	9.26e-01	3.86e-02	1.60e-01	4.00e-01	1.67e-02	10.08	3.89e-01	6.24e-01	6.19e-02	0.01996	0.1413	0.01401
A_23_P207400	BRCA1	0.3787	0.00e+00	0.00e+00	0.00e+00	5.28e-03	7.27e-02	0.191936	3.97330	0.00e+00	0.00e+00	0.00e+00	1.02e-01	3.19e-01	1.33e-02	6.03	5.89e-02	2.43e-01	4.02e-02	0.03726	0.1930	0.03199
A_24_P925635	SEPT7P2	0.2463	0.00e+00	0.00e+00	0.00e+00	2.81e-03	5.30e-02	0.215082	-11.10778	0.00e+00	0.00e+00	0.00e+00	7.40e-03	8.60e-02	3.58e-03	5.80	3.48e-02	1.87e-01	3.22e-02	0.22728	0.4767	0.08220
A_32_P1701	POLA1	0.2878	3.51e-03	5.93e-02	2.06e-01	8.45e-03	9.19e-02	0.319347	6.42630	5.32e-04	2.31e-02	9.61e-04	6.19e-02	2.49e-01	1.04e-02	8.34	2.99e-02	1.73e-01	2.07e-02	0.01496	0.1223	0.01467
A_23_P14636	MFAP1	0.2631	3.31e-03	5.75e-02	2.19e-01	3.58e-02	1.89e-01	0.719638	-0.64615	1.39e-03	3.73e-02	1.56e-03	1.65e-03	4.06e-02	1.69e-03	9.09	1.73e-02	1.31e-01	1.45e-02	0.02563	0.1601	0.01761
A_24_P148499	CASP8	0.1843	6.82e-03	8.26e-02	4.48e-01	3.61e-03	6.00e-02	0.325870	-7.27537	4.89e-02	2.21e-01	9.22e-03	2.00e-01	4.47e-01	1.86e-02	6.05	4.34e-03	6.59e-02	1.09e-02	0.04535	0.2129	0.03521
A_24_P173754	C1orf21	0.2663	3.02e-03	5.49e-02	2.06e-01	3.27e-03	5.72e-02	0.214870	-10.43477	2.96e-02	1.72e-01	7.16e-03	1.72e-01	4.14e-01	1.73e-02	9.13	1.11e-01	3.33e-01	3.65e-02	0.04459	0.2112	0.02313
A_24_P34944	PCDHGA12	0.2896	1.24e-02	1.12e-01	3.85e-01	5.84e-03	7.64e-02	0.263772	1.24061	1.68e-02	1.30e-01	5.40e-03	8.25e-02	2.87e-01	1.20e-02	6.70	1.56e-01	3.94e-01	5.89e-02	0.00266	0.0516	0.00770
A_23_P79441	C2orf42	0.4626	7.72e-03	8.79e-02	1.90e-01	5.11e-02	2.26e-01	0.488759	1.07471	3.01e-03	5.49e-02	2.29e-03	3.38e-02	1.84e-01	7.66e-03	6.72	0.00e+00	0.00e+00	0.00e+00	0.04220	0.2054	0.03056
A_23_P426989	SH3BP5L	0.2922	1.37e-09	3.70e-05	1.27e-04	1.35e-02	1.16e-01	0.398264	-0.45421	2.29e-10	1.51e-05	6.31e-07	1.23e-02	1.11e-01	4.63e-03	9.29	2.41e-01	4.91e-01	5.29e-02	0.02287	0.1512	0.01628
A_23_P56567	GEMIN6	0.3153	7.77e-03	8.82e-02	2.80e-01	1.04e-01	3.22e-01	1.020817	-0.39958	8.62e-04	2.94e-02	1.22e-03	4.71e-02	2.17e-01	9.04e-03	8.88	2.68e-02	1.64e-01	1.84e-02	0.04454	0.2110	0.02375
A_23_P128728	ARG2	0.1320	5.17e-03	7.19e-02	5.44e-01	2.99e-02	1.73e-01	1.309297	1.28346	4.05e-01	6.37e-01	2.65e-02	6.23e-01	7.89e-01	3.29e-02	5.10	0.00e+00	0.00e+00	0.00e+00	0.03951	0.1988	0.03900
A_24_P10233	DAPK2	0.2744	6.78e-03	8.23e-02	3.00e-01	1.46e-02	1.21e-01	0.440384	-8.69207	6.51e-02	2.55e-01	1.06e-02	4.10e-02	2.02e-01	8.44e-03	7.18	1.69e-01	4.11e-01	5.72e-02	0.09004	0.3001	0.04181
A_32_P112279	CHTF8	0.2069	6.32e-04	2.51e-02	1.21e-01	1.23e-02	1.11e-01	0.536708	0.02578	6.73e-07	8.20e-04	3.42e-05	8.43e-02	2.90e-01	1.21e-02	8.83	0.00e+00	0.00e+00	0.00e+00	0.09013	0.3002	0.03399
A_23_P314712	CABYR	0.2005	9.74e-03	9.87e-02	4.92e-01	1.76e-02	1.33e-01	0.661042	7.90598	5.49e-01	7.41e-01	3.09e-02	3.53e-02	1.88e-01	7.82e-03	5.60	2.96e-02	1.72e-01	3.07e-02	0.08735	0.2955	0.05277
A_23_P101246	VSIG10L	0.2667	0.00e+00	0.00e+00	0.00e+00	1.48e-02	1.22e-01	0.456355	4.94662	0.00e+00	0.00e+00	0.00e+00	1.61e-02	1.27e-01	5.29e-03	9.35	1.63e+00	1.28e+00	1.36e-01	0.11304	0.3362	0.03597
A_23_P157865	TNC	0.2230	0.00e+00	0.00e+00	0.00e+00	3.05e-02	1.75e-01	0.783548	-10.19112	0.00e+00	0.00e+00	0.00e+00	1.12e-01	3.35e-01	1.40e-02	6.76	2.86e+00	1.69e+00	2.50e-01	0.02484	0.1576	0.02332
A_23_P127948	ADM	0.3169	1.89e-03	4.35e-02	1.37e-01	1.10e-02	1.05e-01	0.331244	-11.32783	5.96e-04	2.44e-02	1.02e-03	1.06e-01	3.26e-01	1.36e-02	10.03	4.98e-01	7.05e-01	7.03e-02	0.14885	0.3858	0.03846
A_23_P106145	ERO1A	0.2545	3.93e-03	6.27e-02	2.46e-01	1.53e-05	3.92e-03	0.015390	-9.44549	8.52e-02	2.92e-01	1.22e-02	1.65e-06	1.28e-03	5.35e-05	8.13	7.74e-02	2.78e-01	3.42e-02	0.06299	0.2510	0.03086
A_23_P83736	ING2	0.1592	1.16e-02	1.08e-01	6.77e-01	1.37e-04	1.17e-02	0.073422	-11.01048	1.86e-01	4.31e-01	1.80e-02	4.90e-02	2.21e-01	9.23e-03	8.55	2.63e-04	1.62e-02	1.90e-03	0.00792	0.0890	0.01041
A_32_P140139	F13A1	0.2016	8.31e-03	9.11e-02	4.52e-01	2.73e-02	1.65e-01	0.819956	-11.43372	7.12e-03	8.44e-02	3.52e-03	1.43e-02	1.20e-01	4.98e-03	7.39	7.82e+00	2.80e+00	3.78e-01	0.03608	0.1899	0.02571
A_23_P330070	TFPI	0.2539	3.05e-02	1.75e-01	6.87e-01	3.69e-02	1.92e-01	0.755975	-9.61945	3.27e-01	5.71e-01	2.38e-02	3.99e-01	6.31e-01	2.63e-02	6.10	5.61e+00	2.37e+00	3.88e-01	0.15376	0.3921	0.06426
A_23_P49924	NT5C3B	0.1936	7.44e-03	8.62e-02	4.45e-01	1.50e-02	1.22e-01	0.631938	0.86464	1.05e-02	1.03e-01	4.27e-03	6.92e-02	2.63e-01	1.10e-02	6.86	1.54e-01	3.93e-01	5.73e-02	0.14430	0.3799	0.05539
A_23_P103486	CYP2J2	0.2489	0.00e+00	0.00e+00	0.00e+00	2.05e-02	1.43e-01	0.575347	5.82546	0.00e+00	0.00e+00	0.00e+00	1.81e-02	1.35e-01	5.61e-03	8.53	3.06e+00	1.75e+00	2.05e-01	0.16979	0.4121	0.04830
A_32_P76720	NT5DC3	0.1579	3.46e-02	1.86e-01	1.18e+00	2.27e-02	1.51e-01	0.954430	2.86055	1.20e+00	1.10e+00	4.57e-02	6.36e-01	7.97e-01	3.32e-02	5.06	2.01e-01	4.48e-01	8.86e-02	0.02397	0.1548	0.03063
A_24_P413126	PMEPA1	0.1988	1.25e-02	1.12e-01	5.63e-01	1.46e-03	3.82e-02	0.192163	-6.57902	6.60e-01	8.12e-01	3.38e-02	4.10e-01	6.41e-01	2.67e-02	9.39	1.42e+00	1.19e+00	1.27e-01	0.00957	0.0978	0.01042
A_23_P122863	GRB10	0.1591	1.75e-02	1.32e-01	8.32e-01	3.44e-02	1.86e-01	1.166583	-11.73492	1.98e-01	4.44e-01	1.85e-02	6.60e-02	2.57e-01	1.07e-02	6.85	4.55e+00	2.13e+00	3.12e-01	0.09630	0.3103	0.04532
A_23_P121657	HS3ST1	0.1862	6.57e-03	8.11e-02	4.35e-01	1.55e-03	3.94e-02	0.211762	-4.52061	1.11e-01	3.32e-01	1.39e-02	4.03e-01	6.35e-01	2.64e-02	6.10	2.22e+00	1.49e+00	2.44e-01	0.06036	0.2457	0.04027
A_23_P53668	NFYB	0.1772	6.94e-03	8.33e-02	4.70e-01	2.47e-02	1.57e-01	0.885975	0.06886	7.18e-05	8.47e-03	3.53e-04	1.36e-02	1.16e-01	4.85e-03	7.77	2.20e-02	1.48e-01	1.91e-02	0.02721	0.1649	0.02124
A_23_P103775	LRRC8C	0.2442	1.71e-02	1.31e-01	5.35e-01	4.25e-03	6.52e-02	0.266955	-11.18282	1.35e-02	1.16e-01	4.84e-03	1.97e-02	1.40e-01	5.85e-03	7.02	2.67e-02	1.64e-01	2.33e-02	0.03061	0.1749	0.02492
A_23_P104318	DDIT4	0.2153	5.66e-02	2.38e-01	1.11e+00	1.11e-04	1.05e-02	0.048980	9.03737	1.27e+00	1.13e+00	4.70e-02	7.11e-02	2.67e-01	1.11e-02	9.67	3.68e-01	6.07e-01	6.28e-02	0.04765	0.2183	0.02257
A_23_P69437	YEATS2	0.1893	1.28e-02	1.13e-01	5.98e-01	6.76e-03	8.22e-02	0.434204	-0.50651	2.51e-01	5.01e-01	2.09e-02	2.51e-01	5.01e-01	2.09e-02	9.53	8.19e-03	9.05e-02	9.50e-03	0.02668	0.1633	0.01714
A_23_P22660	CYSLTR1	0.1909	5.98e-03	7.73e-02	4.05e-01	1.02e-03	3.20e-02	0.167371	1.69577	3.71e-02	1.93e-01	8.02e-03	6.18e-01	7.86e-01	3.28e-02	6.28	2.15e-03	4.63e-02	7.37e-03	0.02710	0.1646	0.02620
A_23_P368996	LRRC56	0.1789	7.35e-03	8.57e-02	4.79e-01	1.58e-02	1.26e-01	0.702032	3.78000	5.32e-01	7.30e-01	3.04e-02	4.85e-02	2.20e-01	9.18e-03	8.70	4.67e-01	6.83e-01	7.86e-02	0.05172	0.2274	0.02615
A_23_P166526	RIBC2	0.1853	3.36e-02	1.83e-01	9.90e-01	4.78e-02	2.19e-01	1.180199	2.92931	9.33e-01	9.66e-01	4.02e-02	2.00e+00	1.42e+00	5.90e-02	5.04	2.16e-01	4.65e-01	9.22e-02	0.13572	0.3684	0.07304
A_23_P340848	PTGIR	0.1954	1.01e-03	3.19e-02	1.63e-01	2.05e-02	1.43e-01	0.733280	-1.53157	1.48e-01	3.85e-01	1.60e-02	3.57e-01	5.98e-01	2.49e-02	6.02	4.97e+00	2.23e+00	3.70e-01	0.05412	0.2326	0.03861
A_23_P337262	APCDD1	0.2234	1.49e-03	3.86e-02	1.73e-01	6.00e-05	7.74e-03	0.034668	-11.09443	1.74e-03	4.17e-02	1.74e-03	7.99e-03	8.94e-02	3.72e-03	12.26	4.94e-01	7.03e-01	5.74e-02	0.01057	0.1028	0.00839
A_23_P114713	CYP4B1	0.5470	2.24e-02	1.50e-01	2.73e-01	7.31e-04	2.70e-02	0.049414	3.79208	1.76e-01	4.19e-01	1.75e-02	1.91e-02	1.38e-01	5.76e-03	8.08	5.01e-01	7.08e-01	8.76e-02	0.10296	0.3209	0.03972
A_23_P121602	SAP30	0.1533	8.86e-03	9.41e-02	6.14e-01	1.99e-02	1.41e-01	0.919834	-4.30437	8.52e-02	2.92e-01	1.22e-02	2.17e-01	4.65e-01	1.94e-02	8.02	4.46e-01	6.68e-01	8.33e-02	0.07456	0.2731	0.03406
A_24_P301547	C17orf80	0.2497	1.26e-03	3.55e-02	1.42e-01	4.83e-02	2.20e-01	0.880457	-1.13236	1.89e-03	4.34e-02	1.81e-03	6.35e-02	2.52e-01	1.05e-02	7.24	0.00e+00	0.00e+00	0.00e+00	0.01547	0.1244	0.01719
A_23_P148821	DPH5	0.2877	1.55e-03	3.94e-02	1.37e-01	2.54e-02	1.59e-01	0.554286	1.53297	3.37e-03	5.81e-02	2.42e-03	3.55e-02	1.88e-01	7.85e-03	7.40	8.42e-03	9.18e-02	1.24e-02	0.02669	0.1634	0.02207
A_24_P243749	PDK4	0.4647	2.61e-03	5.10e-02	1.10e-01	1.83e-03	4.28e-02	0.092130	4.24415	4.92e-02	2.22e-01	9.25e-03	1.22e-01	3.49e-01	1.46e-02	7.52	8.80e-01	9.38e-01	1.25e-01	0.11044	0.3323	0.04421
A_23_P103703	HSPB7	0.1251	1.58e-02	1.26e-01	1.00e+00	8.16e-03	9.04e-02	0.722230	-9.42120	1.08e+00	1.04e+00	4.32e-02	1.10e-01	3.32e-01	1.38e-02	5.28	2.87e+00	1.69e+00	3.21e-01	0.03668	0.1915	0.03626
A_23_P114947	RGS2	0.2384	4.60e-03	6.78e-02	2.84e-01	2.03e-02	1.42e-01	0.597572	-1.74748	1.12e-01	3.34e-01	1.39e-02	2.06e-01	4.54e-01	1.89e-02	9.54	1.07e-01	3.27e-01	3.43e-02	0.03252	0.1803	0.01890
A_24_P277934	COL1A2	0.3707	5.58e-02	2.36e-01	6.37e-01	7.57e-02	2.75e-01	0.742180	10.01006	2.46e-01	4.96e-01	2.07e-02	4.07e-01	6.38e-01	2.66e-02	11.31	2.08e+01	4.56e+00	4.03e-01	0.28025	0.5294	0.04682
A_23_P115861	ZNF485	0.2863	1.99e-08	1.41e-04	4.92e-04	2.53e-02	1.59e-01	0.555981	0.02411	6.09e-03	7.80e-02	3.25e-03	7.91e-02	2.81e-01	1.17e-02	5.97	1.09e-01	3.30e-01	5.52e-02	0.03095	0.1759	0.02946
A_23_P64990	RAD52	0.4754	9.84e-03	9.92e-02	2.09e-01	7.44e-02	2.73e-01	0.573630	-0.01491	6.63e-07	8.14e-04	3.39e-05	2.56e-03	5.06e-02	2.11e-03	6.74	2.16e-03	4.65e-02	6.89e-03	0.03271	0.1809	0.02682
A_23_P38567	SPECC1	0.3098	0.00e+00	0.00e+00	0.00e+00	2.46e-03	4.96e-02	0.160163	-10.44401	0.00e+00	0.00e+00	0.00e+00	1.06e-01	3.26e-01	1.36e-02	7.35	1.49e+00	1.22e+00	1.66e-01	0.04662	0.2159	0.02938
A_23_P36464	INTS13	0.3040	4.35e-06	2.09e-03	6.87e-03	3.87e-02	1.97e-01	0.647483	-0.44235	3.48e-03	5.90e-02	2.46e-03	1.38e-02	1.18e-01	4.90e-03	7.45	1.00e-02	1.00e-01	1.35e-02	0.02700	0.1643	0.02206
A_23_P397376	MAF	0.2923	3.80e-03	6.17e-02	2.11e-01	9.11e-04	3.02e-02	0.103233	-10.86971	2.14e-02	1.46e-01	6.10e-03	2.85e-01	5.34e-01	2.22e-02	10.97	5.05e-01	7.11e-01	6.48e-02	0.04359	0.2088	0.01903
A_24_P323084	LINC00482	0.2066	4.17e-03	6.46e-02	3.13e-01	1.80e-02	1.34e-01	0.649351	-0.73018	1.30e-01	3.60e-01	1.50e-02	1.38e-01	3.71e-01	1.55e-02	7.22	9.22e-02	3.04e-01	4.21e-02	0.01812	0.1346	0.01865
A_23_P110837	IRX4	0.1986	4.49e-03	6.70e-02	3.37e-01	6.14e-03	7.83e-02	0.394386	-8.31140	6.72e-02	2.59e-01	1.08e-02	1.15e+00	1.07e+00	4.47e-02	10.53	1.21e-01	3.48e-01	3.31e-02	0.06853	0.2618	0.02486
A_23_P424712	CCDC142	0.4210	5.15e-03	7.18e-02	1.71e-01	5.49e-02	2.34e-01	0.556798	-0.58816	2.79e-03	5.28e-02	2.20e-03	4.54e-02	2.13e-01	8.87e-03	8.51	6.14e-03	7.84e-02	9.20e-03	0.04588	0.2142	0.02516
A_32_P181020	DXO	0.1999	6.06e-03	7.78e-02	3.89e-01	2.05e-02	1.43e-01	0.716078	0.30996	1.00e-03	3.17e-02	1.32e-03	1.80e-02	1.34e-01	5.59e-03	7.58	2.26e-04	1.50e-02	1.98e-03	0.03585	0.1893	0.02499
A_23_P8400	CDK5	0.1914	9.54e-04	3.09e-02	1.61e-01	1.31e-02	1.14e-01	0.596857	2.55317	4.18e-02	2.04e-01	8.51e-03	1.02e-01	3.19e-01	1.33e-02	8.12	9.60e-02	3.10e-01	3.81e-02	0.02935	0.1713	0.02109
A_23_P19590	EZR	0.2817	0.00e+00	0.00e+00	0.00e+00	9.95e-03	9.98e-02	0.354156	-11.29534	0.00e+00	0.00e+00	0.00e+00	1.48e-01	3.85e-01	1.60e-02	11.47	1.13e+00	1.06e+00	9.27e-02	0.11437	0.3382	0.02949
A_23_P307392	DPF3	0.1705	1.61e-03	4.01e-02	2.35e-01	3.44e-02	1.86e-01	1.088135	6.27224	4.87e-01	6.98e-01	2.91e-02	5.81e-01	7.63e-01	3.18e-02	5.52	2.09e-01	4.57e-01	8.29e-02	0.03515	0.1875	0.03398
A_23_P129133	OCA2	0.1150	7.92e-04	2.81e-02	2.45e-01	1.69e-04	1.30e-02	0.112991	-11.39266	2.33e+00	1.53e+00	6.36e-02	1.26e+00	1.12e+00	4.68e-02	6.63	4.69e-02	2.17e-01	3.27e-02	0.12956	0.3599	0.05431
A_23_P107432	LINC02076	0.3055	1.63e-02	1.28e-01	4.17e-01	6.07e-02	2.46e-01	0.806425	-0.24920	1.79e-02	1.34e-01	5.58e-03	3.75e-01	6.13e-01	2.55e-02	5.16	0.00e+00	0.00e+00	0.00e+00	0.05181	0.2276	0.04415
A_23_P130343	KCTD1	0.2137	6.66e-03	8.16e-02	3.82e-01	1.31e-02	1.15e-01	0.536060	3.47286	2.41e-01	4.90e-01	2.04e-02	8.51e-03	9.23e-02	3.84e-03	10.05	2.09e-01	4.57e-01	4.55e-02	0.03491	0.1868	0.01858
A_23_P212617	TFRC	0.1909	4.52e-02	2.13e-01	1.11e+00	1.08e-02	1.04e-01	0.543626	-3.57697	6.71e-01	8.19e-01	3.41e-02	4.89e-02	2.21e-01	9.21e-03	9.37	3.88e-03	6.23e-02	6.65e-03	0.08413	0.2900	0.03096
A_23_P131383	FANCL	0.2382	5.01e-03	7.08e-02	2.97e-01	4.14e-03	6.43e-02	0.270137	1.45132	6.65e-02	2.58e-01	1.07e-02	1.13e-02	1.06e-01	4.42e-03	9.13	6.30e-02	2.51e-01	2.75e-02	0.03093	0.1759	0.01927
A_23_P401547	NECTIN3	0.2436	6.00e-02	2.45e-01	1.01e+00	6.54e-03	8.09e-02	0.331940	0.05591	2.17e-04	1.47e-02	6.13e-04	2.99e-02	1.73e-01	7.20e-03	5.98	1.77e+00	1.33e+00	2.22e-01	0.13594	0.3687	0.06171
A_23_P202737	JRKL	0.3104	6.19e-12	2.49e-06	8.01e-06	5.65e-02	2.38e-01	0.765713	-0.90515	1.10e-09	3.32e-05	1.38e-06	1.18e-02	1.09e-01	4.53e-03	6.23	2.04e-02	1.43e-01	2.30e-02	0.09211	0.3035	0.04872
A_23_P200489	TMEM63A	0.4838	3.94e-02	1.99e-01	4.10e-01	3.45e-02	1.86e-01	0.383979	1.69266	3.79e-02	1.95e-01	8.12e-03	6.56e-03	8.10e-02	3.38e-03	6.26	1.33e-01	3.64e-01	5.82e-02	0.04996	0.2235	0.03571
A_23_P40956	GHRL	0.3247	1.37e-03	3.70e-02	1.14e-01	9.62e-03	9.81e-02	0.302014	-10.79641	1.22e-01	3.49e-01	1.46e-02	8.00e-02	2.83e-01	1.18e-02	5.84	3.28e-02	1.81e-01	3.10e-02	0.05060	0.2249	0.03850
A_23_P9255	SYK	0.1379	1.65e-02	1.28e-01	9.32e-01	1.21e-02	1.10e-01	0.797502	-0.44935	5.12e-02	2.26e-01	9.43e-03	3.99e-03	6.31e-02	2.63e-03	8.47	4.76e-01	6.90e-01	8.14e-02	0.03557	0.1886	0.02226
A_23_P161998	HPX	0.1885	8.59e-03	9.27e-02	4.92e-01	1.82e-02	1.35e-01	0.716357	-11.43006	5.46e-03	7.39e-02	3.08e-03	3.57e-01	5.98e-01	2.49e-02	5.43	6.71e-02	2.59e-01	4.77e-02	0.22051	0.4696	0.08655
A_23_P380881	ANKRD13B	0.3351	0.00e+00	0.00e+00	0.00e+00	1.10e-02	1.05e-01	0.312589	-0.00849	0.00e+00	0.00e+00	0.00e+00	2.39e-01	4.88e-01	2.03e-02	5.34	8.13e-02	2.85e-01	5.34e-02	0.05565	0.2359	0.04415
A_23_P216023	ANGPT1	0.2164	8.29e-03	9.10e-02	4.21e-01	7.46e-03	8.64e-02	0.399245	6.76285	7.25e-03	8.51e-02	3.55e-03	1.03e-01	3.21e-01	1.34e-02	5.39	2.25e+00	1.50e+00	2.78e-01	0.03326	0.1824	0.03384
A_23_P321935	OSBP2	0.2612	0.00e+00	0.00e+00	0.00e+00	3.96e-02	1.99e-01	0.762216	-10.79281	0.00e+00	0.00e+00	0.00e+00	6.85e-01	8.28e-01	3.45e-02	6.26	9.25e-02	3.04e-01	4.85e-02	0.06689	0.2586	0.04129
A_23_P14559	RIPK3	0.2125	5.21e-03	7.21e-02	3.39e-01	2.15e-02	1.47e-01	0.690175	0.17663	2.47e-04	1.57e-02	6.55e-04	2.31e-02	1.52e-01	6.34e-03	6.61	3.71e-03	6.09e-02	9.22e-03	0.09522	0.3086	0.04670
A_23_P19663	CTGF	0.3313	3.75e-02	1.94e-01	5.85e-01	1.61e-02	1.27e-01	0.382961	10.89713	1.28e-01	3.57e-01	1.49e-02	8.52e-02	2.92e-01	1.22e-02	6.46	4.53e+00	2.13e+00	3.30e-01	0.17003	0.4123	0.06383
A_23_P20532	CNTNAP3P2	0.4615	2.47e-02	1.57e-01	3.41e-01	1.49e-02	1.22e-01	0.264136	-11.62649	1.12e-03	3.34e-02	1.39e-03	3.52e-02	1.88e-01	7.82e-03	7.29	2.68e-01	5.18e-01	7.10e-02	0.07729	0.2780	0.03811
A_23_P257649	RBP1	0.1679	1.64e-03	4.04e-02	2.41e-01	5.74e-03	7.58e-02	0.451156	-10.59956	2.04e-02	1.43e-01	5.96e-03	1.70e-01	4.12e-01	1.72e-02	8.98	4.24e-01	6.52e-01	7.25e-02	0.06385	0.2527	0.02813
A_32_P30905	WDFY4	0.2455	4.36e-10	2.09e-05	8.51e-05	1.04e-02	1.02e-01	0.416155	2.44929	1.22e-08	1.10e-04	4.60e-06	2.51e-01	5.01e-01	2.09e-02	7.51	3.02e+00	1.74e+00	2.31e-01	0.09936	0.3152	0.04198
A_23_P119040	GREB1L	0.1288	1.58e-02	1.26e-01	9.76e-01	4.54e-04	2.13e-02	0.165531	-8.93453	1.02e+00	1.01e+00	4.21e-02	2.58e+00	1.61e+00	6.69e-02	4.98	8.14e-01	9.02e-01	1.81e-01	0.04316	0.2078	0.04173
A_23_P84995	MTMR8	0.1398	1.13e-02	1.06e-01	7.60e-01	1.81e-02	1.34e-01	0.961072	0.77799	2.46e-02	1.57e-01	6.54e-03	1.63e-01	4.04e-01	1.68e-02	5.01	4.82e-02	2.20e-01	4.38e-02	0.00947	0.0973	0.01940
A_23_P106898	ORAI3	0.2041	3.69e-03	6.08e-02	2.98e-01	2.07e-02	1.44e-01	0.705668	-5.05896	5.61e-03	7.49e-02	3.12e-03	4.16e-01	6.45e-01	2.69e-02	5.65	3.39e-01	5.82e-01	1.03e-01	0.22546	0.4748	0.08397
A_24_P373174	RAB27A	0.1650	9.89e-03	9.95e-02	6.03e-01	2.22e-03	4.71e-02	0.285795	1.94659	1.94e-01	4.40e-01	1.83e-02	3.99e-01	6.32e-01	2.63e-02	6.41	6.96e-03	8.34e-02	1.30e-02	0.01040	0.1020	0.01591
A_24_P173124	FLCN	0.2801	1.80e-04	1.34e-02	4.79e-02	2.86e-02	1.69e-01	0.603312	-1.53044	1.28e-02	1.13e-01	4.71e-03	7.40e-02	2.72e-01	1.13e-02	6.17	1.12e-02	1.06e-01	1.72e-02	0.05257	0.2293	0.03717
A_23_P377339	C4orf36	0.2920	1.28e-02	1.13e-01	3.88e-01	1.87e-02	1.37e-01	0.468214	1.72855	8.68e-02	2.95e-01	1.23e-02	9.43e-02	3.07e-01	1.28e-02	5.61	4.31e-01	6.57e-01	1.17e-01	0.05508	0.2347	0.04183
A_23_P211039	ADAMTS1	0.1792	7.66e-03	8.75e-02	4.88e-01	5.57e-03	7.46e-02	0.416315	2.36620	1.21e-01	3.48e-01	1.45e-02	1.17e-02	1.08e-01	4.50e-03	7.43	1.64e+00	1.28e+00	1.72e-01	0.05696	0.2387	0.03213
A_23_P52531	FAM24B	0.1859	1.30e-02	1.14e-01	6.13e-01	6.12e-03	7.82e-02	0.420722	0.79545	5.89e-02	2.43e-01	1.01e-02	4.69e-01	6.85e-01	2.85e-02	6.49	3.71e-02	1.93e-01	2.97e-02	0.02189	0.1479	0.02280
A_23_P414713	ZNF528	0.3017	8.94e-03	9.46e-02	3.13e-01	4.88e-02	2.21e-01	0.732335	1.05190	7.84e-03	8.86e-02	3.69e-03	2.33e-02	1.53e-01	6.37e-03	6.10	2.88e-03	5.37e-02	8.80e-03	0.06385	0.2527	0.04142
A_23_P215720	CFTR	0.2719	1.57e-11	3.97e-06	1.46e-05	2.50e-02	1.58e-01	0.581892	3.47887	3.53e-10	1.88e-05	7.83e-07	4.57e-01	6.76e-01	2.82e-02	6.00	1.47e+00	1.21e+00	2.02e-01	0.00000	0.0000	0.00000
A_32_P149174	C6orf226	0.2556	1.80e-03	4.24e-02	1.66e-01	6.18e-03	7.86e-02	0.307478	-8.31628	5.73e-02	2.39e-01	9.97e-03	2.73e-01	5.22e-01	2.18e-02	8.34	4.62e-02	2.15e-01	2.58e-02	0.02845	0.1687	0.02022
A_23_P31224	PILRA	0.2107	3.00e-03	5.48e-02	2.60e-01	1.10e-02	1.05e-01	0.497909	0.88576	3.77e-03	6.14e-02	2.56e-03	6.87e-02	2.62e-01	1.09e-02	8.22	3.81e-02	1.95e-01	2.37e-02	0.13400	0.3661	0.04452
A_23_P85903	TLR5	0.4667	3.55e-02	1.88e-01	4.04e-01	3.01e-02	1.73e-01	0.371574	2.15125	7.51e-02	2.74e-01	1.14e-02	1.33e-01	3.65e-01	1.52e-02	6.31	2.05e-01	4.53e-01	7.17e-02	0.06144	0.2479	0.03926
A_23_P91414	CCM2L	0.2329	0.00e+00	0.00e+00	0.00e+00	4.35e-03	6.60e-02	0.283307	3.71266	0.00e+00	0.00e+00	0.00e+00	1.50e-01	3.88e-01	1.62e-02	5.06	2.69e+00	1.64e+00	3.24e-01	0.02785	0.1669	0.03298
A_23_P95823	NSMCE1	0.2076	2.85e-04	1.69e-02	8.13e-02	9.90e-03	9.95e-02	0.479317	3.26002	8.68e-03	9.31e-02	3.88e-03	3.38e-01	5.81e-01	2.42e-02	8.73	3.59e-02	1.89e-01	2.17e-02	0.06100	0.2470	0.02828
A_23_P130974	IQCN	0.1950	2.01e-02	1.42e-01	7.28e-01	1.09e-02	1.05e-01	0.536468	10.03054	1.24e+00	1.11e+00	4.65e-02	4.74e-02	2.18e-01	9.07e-03	9.48	3.16e-01	5.62e-01	5.93e-02	0.07248	0.2692	0.02840
A_23_P152047	SCAMP5	0.2060	8.44e-03	9.19e-02	4.46e-01	5.09e-02	2.26e-01	1.095010	-1.88025	4.10e-01	6.40e-01	2.67e-02	1.17e-01	3.42e-01	1.42e-02	5.90	7.35e-01	8.57e-01	1.45e-01	0.08710	0.2951	0.05002
A_23_P131653	PIGF	0.3266	0.00e+00	0.00e+00	0.00e+00	8.64e-03	9.30e-02	0.284596	1.93244	0.00e+00	0.00e+00	0.00e+00	1.68e-02	1.30e-01	5.40e-03	8.40	5.72e-02	2.39e-01	2.85e-02	0.01721	0.1312	0.01563
A_24_P269779	CHST3	0.1479	8.29e-03	9.11e-02	6.16e-01	6.17e-03	7.86e-02	0.531275	-6.49012	9.91e-02	3.15e-01	1.31e-02	9.52e-01	9.76e-01	4.07e-02	5.91	3.52e-01	5.94e-01	1.00e-01	0.08805	0.2967	0.05021
A_23_P345065	SCLY	0.3445	3.12e-03	5.59e-02	1.62e-01	3.00e-02	1.73e-01	0.502482	2.48901	2.94e-02	1.71e-01	7.15e-03	2.34e-02	1.53e-01	6.38e-03	6.93	8.30e-02	2.88e-01	4.16e-02	0.04128	0.2032	0.02933
A_32_P416161	XKRX	0.2502	4.74e-02	2.18e-01	8.70e-01	6.33e-02	2.52e-01	1.005745	1.31280	9.71e-02	3.12e-01	1.30e-02	6.32e-03	7.95e-02	3.31e-03	6.70	2.83e+00	1.68e+00	2.51e-01	0.04684	0.2164	0.03230
A_23_P122068	C1QTNF3	0.1545	5.59e-03	7.48e-02	4.84e-01	2.28e-03	4.77e-02	0.308945	9.89063	6.17e-01	7.85e-01	3.27e-02	5.22e-01	7.23e-01	3.01e-02	6.85	2.50e-01	5.00e-01	7.29e-02	0.05031	0.2243	0.03276
A_23_P163143	ACYP1	0.3072	1.25e-03	3.53e-02	1.15e-01	2.68e-02	1.64e-01	0.532798	0.85195	7.36e-02	2.71e-01	1.13e-02	1.99e-02	1.41e-01	5.87e-03	9.36	1.15e-01	3.40e-01	3.63e-02	0.00749	0.0865	0.00924
A_23_P319859	EYA2	0.1609	4.29e-03	6.55e-02	4.07e-01	3.35e-03	5.78e-02	0.359488	1.51182	2.89e-02	1.70e-01	7.09e-03	2.91e-01	5.40e-01	2.25e-02	6.59	1.55e-02	1.25e-01	1.89e-02	0.09237	0.3039	0.04611
A_24_P96762	TRNAU1AP	0.1985	4.67e-03	6.83e-02	3.44e-01	2.82e-02	1.68e-01	0.845505	-0.32947	7.27e-02	2.70e-01	1.12e-02	1.97e-02	1.40e-01	5.85e-03	7.79	3.71e-02	1.93e-01	2.47e-02	0.03237	0.1799	0.02311
A_23_P200138	SLAMF8	0.1294	6.55e-02	2.56e-01	1.98e+00	3.35e-02	1.83e-01	1.413922	0.76066	2.61e+00	1.62e+00	6.73e-02	1.39e+00	1.18e+00	4.92e-02	6.84	5.30e-01	7.28e-01	1.06e-01	0.10963	0.3311	0.04838
A_23_P29773	LAMP3	0.1989	1.64e-03	4.04e-02	2.03e-01	1.94e-02	1.39e-01	0.699839	-7.14202	3.93e-03	6.27e-02	2.61e-03	7.73e-02	2.78e-01	1.16e-02	7.64	6.21e-01	7.88e-01	1.03e-01	0.19752	0.4444	0.05815
A_23_P127557	KBTBD3	0.2495	6.79e-12	2.61e-06	1.04e-05	3.82e-02	1.95e-01	0.783575	1.03512	1.41e-09	3.76e-05	1.57e-06	1.15e-01	3.38e-01	1.41e-02	6.33	1.67e-02	1.29e-01	2.04e-02	0.05568	0.2360	0.03729
A_23_P120902	LGALS2	0.2230	4.03e-10	2.01e-05	9.00e-05	1.38e-02	1.18e-01	0.527634	-8.42771	4.41e-09	6.64e-05	2.77e-06	1.82e-01	4.27e-01	1.78e-02	7.05	3.95e+00	1.99e+00	2.82e-01	0.33246	0.5766	0.08179
A_23_P92536	CNGA1	0.2221	9.34e-03	9.66e-02	4.35e-01	1.06e-02	1.03e-01	0.463546	-11.25038	3.94e-02	1.98e-01	8.27e-03	2.51e-01	5.01e-01	2.09e-02	5.37	3.93e-01	6.27e-01	1.17e-01	0.02276	0.1509	0.02811
A_23_P34144	MAGEH1	0.2254	8.28e-03	9.10e-02	4.04e-01	1.59e-02	1.26e-01	0.559450	1.04968	1.71e-01	4.14e-01	1.72e-02	4.00e-02	2.00e-01	8.33e-03	9.07	1.19e+00	1.09e+00	1.20e-01	0.03637	0.1907	0.02103
A_23_P16116	RAB4B	0.2384	4.04e-03	6.35e-02	2.66e-01	2.54e-02	1.59e-01	0.668291	0.77671	1.67e-02	1.29e-01	5.38e-03	1.91e-02	1.38e-01	5.76e-03	6.94	0.00e+00	0.00e+00	0.00e+00	0.04526	0.2127	0.03067
A_23_P115482	UBE2T	0.2832	0.00e+00	0.00e+00	0.00e+00	7.83e-02	2.80e-01	0.988024	-0.30753	0.00e+00	0.00e+00	0.00e+00	1.16e-01	3.41e-01	1.42e-02	7.19	1.84e-01	4.28e-01	5.96e-02	0.06402	0.2530	0.03519
A_24_P184388	LRTOMT	0.1931	8.58e-03	9.26e-02	4.80e-01	2.79e-02	1.67e-01	0.864971	0.26364	1.10e-03	3.32e-02	1.38e-03	2.39e-02	1.55e-01	6.44e-03	6.43	1.60e-01	4.00e-01	6.22e-02	0.04025	0.2006	0.03120
A_23_P65930	ZFYVE19	0.2532	7.86e-05	8.87e-03	3.50e-02	1.21e-02	1.10e-01	0.434222	0.77248	2.92e-02	1.71e-01	7.12e-03	1.30e-01	3.61e-01	1.50e-02	9.39	4.44e-03	6.66e-02	7.09e-03	0.01504	0.1226	0.01306
A_23_P40049	CAD	0.2452	0.00e+00	0.00e+00	0.00e+00	4.30e-02	2.07e-01	0.845264	0.86666	0.00e+00	0.00e+00	0.00e+00	9.26e-02	3.04e-01	1.27e-02	8.18	7.60e-02	2.76e-01	3.37e-02	0.07839	0.2800	0.03424
A_23_P105562	VWF	0.1889	2.79e-02	1.67e-01	8.84e-01	1.12e-02	1.06e-01	0.560798	-10.07882	2.36e-01	4.86e-01	2.03e-02	3.01e-01	5.49e-01	2.29e-02	9.47	1.11e+01	3.34e+00	3.52e-01	0.02320	0.1523	0.01608
A_23_P24723	TMEM138	0.1341	1.70e-02	1.30e-01	9.72e-01	5.95e-02	2.44e-01	1.818253	-0.52246	1.79e-02	1.34e-01	5.57e-03	1.27e-03	3.57e-02	1.49e-03	8.03	0.00e+00	0.00e+00	0.00e+00	0.07964	0.2822	0.03515
A_23_P121665	SORCS2	0.1715	1.07e-02	1.04e-01	6.05e-01	1.31e-02	1.15e-01	0.668138	-8.88349	4.08e-01	6.38e-01	2.66e-02	2.92e-01	5.41e-01	2.25e-02	4.87	4.00e-01	6.32e-01	1.30e-01	0.14129	0.3759	0.07716
A_24_P21752	TBRG1	0.2386	1.81e-03	4.25e-02	1.78e-01	6.18e-03	7.86e-02	0.329512	-7.71127	1.38e-01	3.71e-01	1.55e-02	1.56e+00	1.25e+00	5.21e-02	7.66	1.39e-03	3.73e-02	4.87e-03	0.04406	0.2099	0.02741
A_23_P157465	UBXN8	0.2758	3.94e-03	6.27e-02	2.28e-01	2.16e-02	1.47e-01	0.532572	2.58324	3.33e-02	1.83e-01	7.61e-03	3.93e-01	6.27e-01	2.61e-02	7.32	4.86e-02	2.20e-01	3.01e-02	0.06477	0.2545	0.03479
A_23_P160214	TTC39A	0.3421	8.82e-03	9.39e-02	2.75e-01	6.46e-02	2.54e-01	0.742975	-0.90495	7.79e-02	2.79e-01	1.16e-02	4.12e-02	2.03e-01	8.46e-03	5.94	2.62e+00	1.62e+00	2.73e-01	0.03780	0.1944	0.03275
A_32_P199551	SPTSSB	0.2661	2.13e-03	4.61e-02	1.73e-01	1.63e-02	1.28e-01	0.480055	3.60071	1.58e-02	1.26e-01	5.25e-03	1.29e-01	3.60e-01	1.50e-02	7.44	1.67e+00	1.29e+00	1.74e-01	0.23539	0.4852	0.06522
A_23_P53276	TIMELESS	0.2767	2.16e-11	4.65e-06	1.68e-05	2.07e-02	1.44e-01	0.520377	3.17115	3.38e-10	1.84e-05	7.66e-07	4.22e-01	6.50e-01	2.71e-02	8.47	7.80e-02	2.79e-01	3.30e-02	0.05123	0.2263	0.02672
A_23_P138105	MED18	0.2409	1.83e-03	4.27e-02	1.77e-01	1.00e-02	1.00e-01	0.415863	-2.17777	7.44e-02	2.73e-01	1.14e-02	6.08e-01	7.80e-01	3.25e-02	6.83	2.78e-03	5.27e-02	7.71e-03	0.08643	0.2940	0.04301
A_23_P112596	ADK	0.2374	6.87e-04	2.62e-02	1.10e-01	3.01e-04	1.74e-02	0.073102	-9.32252	1.71e-02	1.31e-01	5.45e-03	2.64e-01	5.14e-01	2.14e-02	9.08	3.08e-01	5.55e-01	6.11e-02	0.00415	0.0644	0.00710
A_23_P31240	GAL3ST4	0.2460	7.51e-04	2.74e-02	1.11e-01	9.28e-04	3.05e-02	0.123855	2.81980	1.37e-02	1.17e-01	4.88e-03	4.40e-01	6.63e-01	2.76e-02	6.36	7.09e-01	8.42e-01	1.32e-01	0.02834	0.1684	0.02647
A_23_P157333	EPHA1	0.2474	1.29e-02	1.14e-01	4.59e-01	2.36e-02	1.54e-01	0.621608	1.00598	2.30e-01	4.80e-01	2.00e-02	2.48e-02	1.57e-01	6.56e-03	6.41	1.49e+00	1.22e+00	1.90e-01	0.07801	0.2793	0.04356
A_23_P393034	HAS3	0.4109	3.11e-02	1.76e-01	4.29e-01	4.35e-02	2.09e-01	0.507447	-2.57247	1.25e-01	3.54e-01	1.47e-02	1.98e-01	4.45e-01	1.85e-02	6.37	8.69e-01	9.32e-01	1.46e-01	0.08062	0.2839	0.04459
A_23_P145016	BRD8	0.2425	3.08e-03	5.55e-02	2.29e-01	1.02e-02	1.01e-01	0.417164	0.13179	6.24e-05	7.90e-03	3.29e-04	4.12e-02	2.03e-01	8.46e-03	9.84	5.45e-02	2.33e-01	2.37e-02	0.01604	0.1266	0.01286
A_23_P15174	MT1F	0.2190	3.00e-03	5.48e-02	2.50e-01	1.66e-04	1.29e-02	0.058866	-7.85268	1.74e-02	1.32e-01	5.49e-03	2.57e-01	5.07e-01	2.11e-02	7.48	5.21e-01	7.22e-01	9.65e-02	0.04670	0.2161	0.02888
A_23_P67529	KCNN4	0.2916	8.32e-02	2.88e-01	9.89e-01	2.97e-03	5.45e-02	0.187030	-11.08954	8.53e-01	9.24e-01	3.85e-02	6.04e-01	7.77e-01	3.24e-02	8.88	1.13e+00	1.06e+00	1.20e-01	0.22663	0.4761	0.05358
A_23_P30655	NFKBIE	0.2458	9.68e-04	3.11e-02	1.27e-01	3.94e-04	1.98e-02	0.080764	-3.21139	1.28e-02	1.13e-01	4.72e-03	8.45e-02	2.91e-01	1.21e-02	8.48	2.64e-02	1.62e-01	1.92e-02	0.06466	0.2543	0.03000
A_23_P59637	DOCK4	0.1494	7.84e-03	8.85e-02	5.93e-01	2.19e-03	4.68e-02	0.313156	2.86760	4.04e-01	6.35e-01	2.65e-02	9.46e-01	9.73e-01	4.05e-02	6.37	1.42e+00	1.19e+00	1.87e-01	0.17592	0.4194	0.06581
A_23_P60579	MPI	0.2179	1.36e-03	3.69e-02	1.69e-01	6.79e-03	8.24e-02	0.378144	-0.40511	3.24e-04	1.80e-02	7.50e-04	2.02e-01	4.49e-01	1.87e-02	8.43	2.97e-02	1.72e-01	2.04e-02	0.04333	0.2082	0.02468
A_23_P114670	ARHGEF16	0.2219	1.98e-02	1.41e-01	6.34e-01	2.87e-02	1.69e-01	0.762887	0.88917	1.40e-01	3.74e-01	1.56e-02	4.28e-01	6.54e-01	2.73e-02	8.47	8.12e-02	2.85e-01	3.36e-02	0.05943	0.2438	0.02879
A_23_P129577	TIGD7	0.4453	2.54e-02	1.60e-01	3.58e-01	1.77e-02	1.33e-01	0.299131	-1.08160	1.19e-01	3.45e-01	1.44e-02	5.50e-03	7.41e-02	3.09e-03	5.13	7.00e-02	2.65e-01	5.15e-02	0.08950	0.2992	0.05827
A_24_P269814	PLEKHA1	0.1648	4.16e-03	6.45e-02	3.91e-01	1.98e-04	1.41e-02	0.085312	-8.65209	1.82e-01	4.26e-01	1.78e-02	6.03e-01	7.77e-01	3.24e-02	11.09	5.27e-01	7.26e-01	6.55e-02	0.01770	0.1330	0.01200
A_23_P74252	LINC00339	0.2439	0.00e+00	0.00e+00	0.00e+00	3.28e-02	1.81e-01	0.742172	0.01840	0.00e+00	0.00e+00	0.00e+00	3.64e-03	6.03e-02	2.51e-03	6.72	1.09e-03	3.30e-02	4.92e-03	0.16318	0.4040	0.06011
A_23_P407565	CX3CR1	0.2726	0.00e+00	0.00e+00	0.00e+00	7.45e-02	2.73e-01	1.001346	-0.88284	0.00e+00	0.00e+00	0.00e+00	3.52e-02	1.88e-01	7.82e-03	6.46	4.41e-01	6.64e-01	1.03e-01	0.10689	0.3269	0.05065
A_23_P31073	MYB	0.2309	1.51e-02	1.23e-01	5.33e-01	1.97e-02	1.40e-01	0.607937	-7.16164	3.27e-01	5.72e-01	2.38e-02	9.14e-02	3.02e-01	1.26e-02	8.53	3.86e-01	6.22e-01	7.29e-02	0.06166	0.2483	0.02913
A_23_P144071	COL7A1	0.2328	2.87e-02	1.69e-01	7.28e-01	1.59e-01	3.99e-01	1.713446	0.29690	3.21e-03	5.67e-02	2.36e-03	1.51e-01	3.89e-01	1.62e-02	9.86	2.08e-01	4.56e-01	4.63e-02	0.19585	0.4425	0.04489
A_23_P118741	SLC16A13	0.3728	9.35e-03	9.67e-02	2.59e-01	1.94e-02	1.39e-01	0.373340	-1.13106	6.26e-03	7.91e-02	3.30e-03	5.43e-02	2.33e-01	9.71e-03	5.42	1.74e-01	4.18e-01	7.71e-02	0.02927	0.1711	0.03157
A_23_P115036	IPO13	0.3190	3.99e-03	6.32e-02	1.98e-01	2.92e-02	1.71e-01	0.535971	-0.10610	3.03e-05	5.50e-03	2.29e-04	1.50e-02	1.22e-01	5.10e-03	6.98	3.68e-02	1.92e-01	2.75e-02	0.06912	0.2629	0.03768
A_23_P51051	ZNF142	0.1360	2.02e-02	1.42e-01	1.05e+00	8.99e-02	3.00e-01	2.205134	0.06955	3.62e-04	1.90e-02	7.93e-04	3.62e-03	6.02e-02	2.51e-03	6.99	4.77e-02	2.18e-01	3.12e-02	0.01745	0.1321	0.01891
A_23_P119857	TTC32	0.5625	1.70e-03	4.12e-02	7.32e-02	3.38e-02	1.84e-01	0.326805	-11.27055	2.00e-04	1.42e-02	5.90e-04	4.10e-02	2.02e-01	8.43e-03	9.05	4.45e-02	2.11e-01	2.33e-02	0.06025	0.2455	0.02712
A_23_P312851	PMEL	0.1533	1.67e-02	1.29e-01	8.42e-01	1.34e-02	1.16e-01	0.755433	-2.87988	8.05e-01	8.97e-01	3.74e-02	8.98e-02	3.00e-01	1.25e-02	9.25	2.94e-01	5.42e-01	5.86e-02	0.11352	0.3369	0.03643
A_23_P161091	ZMYM1	0.1861	5.22e-03	7.23e-02	3.88e-01	1.50e-02	1.22e-01	0.657223	0.27005	7.56e-04	2.75e-02	1.15e-03	1.38e-01	3.72e-01	1.55e-02	6.17	0.00e+00	0.00e+00	0.00e+00	0.13215	0.3635	0.05889
A_23_P75038	DCLRE1A	0.3156	1.13e-10	1.06e-05	3.37e-05	6.10e-02	2.47e-01	0.782215	-1.04347	8.91e-11	9.44e-06	3.93e-07	3.11e-02	1.76e-01	7.35e-03	7.41	5.46e-02	2.34e-01	3.15e-02	0.04372	0.2091	0.02821
A_23_P29124	SEPT5	0.1469	3.17e-03	5.63e-02	3.83e-01	2.04e-03	4.52e-02	0.307676	-6.25175	1.06e+00	1.03e+00	4.28e-02	2.65e-02	1.63e-01	6.78e-03	11.61	1.39e+00	1.18e+00	1.02e-01	0.01577	0.1256	0.01082
A_23_P106727	RAB11FIP3	0.1843	7.95e-03	8.91e-02	4.84e-01	2.48e-03	4.98e-02	0.270458	1.04643	1.85e-02	1.36e-01	5.67e-03	5.74e-03	7.58e-02	3.16e-03	8.99	9.02e-02	3.00e-01	3.34e-02	0.02762	0.1662	0.01848
A_23_P111583	CD36	0.3172	0.00e+00	0.00e+00	0.00e+00	1.61e-02	1.27e-01	0.399705	7.80948	0.00e+00	0.00e+00	0.00e+00	3.58e-02	1.89e-01	7.88e-03	9.17	1.09e+00	1.04e+00	1.14e-01	0.14082	0.3753	0.04090
A_23_P202945	ZBTB44	0.2119	5.40e-03	7.35e-02	3.47e-01	8.61e-03	9.28e-02	0.437694	-10.26069	2.88e-02	1.70e-01	7.07e-03	1.91e-01	4.37e-01	1.82e-02	7.61	1.95e-03	4.42e-02	5.80e-03	0.14208	0.3769	0.04952
A_23_P29684	VILL	0.2463	3.42e-11	5.85e-06	2.38e-05	6.33e-03	7.96e-02	0.323014	1.97521	1.75e-09	4.18e-05	1.74e-06	9.89e-02	3.15e-01	1.31e-02	8.08	1.01e-01	3.17e-01	3.93e-02	0.01922	0.1386	0.01715
A_23_P24586	ACCS	0.1755	5.20e-03	7.21e-02	4.11e-01	2.59e-03	5.09e-02	0.289880	2.59102	1.10e-01	3.31e-01	1.38e-02	3.06e-02	1.75e-01	7.29e-03	8.77	2.56e-01	5.06e-01	5.77e-02	0.15037	0.3878	0.04423
A_23_P156620	ZNF184	0.2289	0.00e+00	0.00e+00	0.00e+00	7.59e-02	2.76e-01	1.203477	-2.22797	0.00e+00	0.00e+00	0.00e+00	1.73e-01	4.16e-01	1.73e-02	6.62	2.28e-01	4.78e-01	7.22e-02	0.03604	0.1898	0.02870
A_23_P415401	KLF9	0.4590	2.61e-03	5.11e-02	1.11e-01	5.85e-03	7.65e-02	0.166585	8.09982	4.65e-03	6.82e-02	2.84e-03	2.39e-01	4.88e-01	2.04e-02	9.52	1.18e+00	1.08e+00	1.14e-01	0.07553	0.2748	0.02888
A_24_P408457	NAGA	0.1786	1.20e-03	3.46e-02	1.94e-01	4.36e-02	2.09e-01	1.169310	1.60396	7.49e-03	8.66e-02	3.61e-03	1.87e+00	1.37e+00	5.70e-02	5.05	4.23e-02	2.06e-01	4.07e-02	0.11685	0.3418	0.06769
A_32_P395879	CCDC171	0.2476	5.25e-12	2.29e-06	9.25e-06	5.41e-03	7.36e-02	0.297146	2.40229	1.62e-10	1.27e-05	5.30e-07	9.12e-03	9.55e-02	3.98e-03	5.40	1.96e-01	4.43e-01	8.19e-02	0.02066	0.1437	0.02660
A_23_P203972	FZD10	0.2390	2.92e-03	5.40e-02	2.26e-01	2.04e-03	4.51e-02	0.188829	-7.54443	2.06e-01	4.54e-01	1.89e-02	2.88e-01	5.37e-01	2.24e-02	9.20	7.41e-02	2.72e-01	2.96e-02	0.02092	0.1447	0.01572
A_23_P354827	ZNF550	0.2822	0.00e+00	0.00e+00	0.00e+00	9.00e-02	3.00e-01	1.063287	-1.80997	0.00e+00	0.00e+00	0.00e+00	1.98e-02	1.41e-01	5.86e-03	7.81	1.63e-02	1.28e-01	1.63e-02	0.07384	0.2717	0.03481
A_32_P25273	HSPD1	0.2851	7.01e-04	2.65e-02	9.28e-02	5.15e-03	7.18e-02	0.251804	1.68007	3.89e-02	1.97e-01	8.22e-03	5.32e-02	2.31e-01	9.61e-03	12.19	1.59e-01	3.99e-01	3.27e-02	0.02364	0.1538	0.01262
A_23_P56759	KRCC1	0.2251	2.28e-11	4.77e-06	2.12e-05	6.32e-02	2.51e-01	1.117017	0.18077	1.01e-12	1.00e-06	4.18e-08	7.86e-02	2.80e-01	1.17e-02	8.34	1.03e-03	3.21e-02	3.85e-03	0.07812	0.2795	0.03351
A_23_P110473	NAIP	0.1987	4.86e-03	6.97e-02	3.51e-01	8.71e-03	9.33e-02	0.469803	1.28104	1.50e-02	1.22e-01	5.10e-03	2.00e-02	1.41e-01	5.89e-03	8.58	4.95e-02	2.23e-01	2.59e-02	0.36881	0.6073	0.07077
A_23_P351837	KLHL35	0.2656	0.00e+00	0.00e+00	0.00e+00	2.24e-03	4.73e-02	0.178122	1.93940	0.00e+00	0.00e+00	0.00e+00	4.75e-01	6.89e-01	2.87e-02	6.17	0.00e+00	0.00e+00	0.00e+00	0.02656	0.1630	0.02639
A_23_P380371	IPMK	0.2717	1.60e-02	1.27e-01	4.66e-01	1.90e-03	4.35e-02	0.160266	-10.69716	2.74e-02	1.65e-01	6.89e-03	8.41e-02	2.90e-01	1.21e-02	6.36	4.01e-01	6.33e-01	9.96e-02	0.05407	0.2325	0.03658
A_23_P205370	ASB2	0.2196	3.97e-02	1.99e-01	9.08e-01	4.60e-03	6.79e-02	0.309053	-9.85381	1.25e+00	1.12e+00	4.65e-02	8.31e-02	2.88e-01	1.20e-02	6.95	2.22e+00	1.49e+00	2.15e-01	0.02978	0.1726	0.02482
A_23_P114144	CCDC22	0.2206	0.00e+00	0.00e+00	0.00e+00	4.41e-02	2.10e-01	0.951726	0.76249	0.00e+00	0.00e+00	0.00e+00	6.89e-02	2.62e-01	1.09e-02	8.24	3.01e-02	1.74e-01	2.11e-02	0.03674	0.1917	0.02326
A_24_P241815	JUNB	0.2058	0.00e+00	0.00e+00	0.00e+00	1.93e-02	1.39e-01	0.675754	-3.31878	0.00e+00	0.00e+00	0.00e+00	2.21e-01	4.70e-01	1.96e-02	6.61	6.07e-01	7.79e-01	1.18e-01	0.09207	0.3034	0.04592
A_24_P79054	TGFB1	0.2670	8.23e-03	9.07e-02	3.40e-01	8.54e-03	9.24e-02	0.346156	-4.67664	1.51e-02	1.23e-01	5.11e-03	5.01e-02	2.24e-01	9.33e-03	6.53	5.79e-01	7.61e-01	1.16e-01	0.06673	0.2583	0.03955
A_23_P359245	MET	0.5099	1.21e-02	1.10e-01	2.16e-01	4.74e-02	2.18e-01	0.426841	1.24346	5.32e-03	7.29e-02	3.04e-03	2.78e-03	5.27e-02	2.20e-03	9.02	2.11e-02	1.45e-01	1.61e-02	0.07091	0.2663	0.02953
A_23_P306987	SOX7	0.2741	0.00e+00	0.00e+00	0.00e+00	4.68e-02	2.16e-01	0.789476	-9.05066	0.00e+00	0.00e+00	0.00e+00	1.22e-02	1.11e-01	4.61e-03	5.91	0.00e+00	0.00e+00	0.00e+00	0.01892	0.1376	0.02328
A_23_P5903	SLCO4A1	0.2133	1.90e-03	4.36e-02	2.04e-01	5.23e-03	7.23e-02	0.339169	4.21293	1.07e-02	1.03e-01	4.30e-03	4.95e-03	7.04e-02	2.93e-03	8.42	1.93e-01	4.40e-01	5.22e-02	0.02788	0.1670	0.01982
A_23_P350074	SYNE4	0.2384	1.82e-03	4.27e-02	1.79e-01	2.75e-02	1.66e-01	0.695849	3.20582	3.84e-02	1.96e-01	8.16e-03	1.39e-01	3.72e-01	1.55e-02	7.85	3.04e-02	1.74e-01	2.22e-02	0.05410	0.2326	0.02963
A_23_P214080	EGR1	0.4256	3.60e-02	1.90e-01	4.46e-01	1.57e-02	1.25e-01	0.294158	-2.86197	2.30e-01	4.80e-01	2.00e-02	1.81e-01	4.26e-01	1.77e-02	10.96	2.15e-01	4.64e-01	4.23e-02	0.02024	0.1423	0.01298
A_23_P423237	SGCG	0.1830	3.67e-03	6.05e-02	3.31e-01	1.06e-02	1.03e-01	0.561966	-9.05095	1.16e-01	3.40e-01	1.42e-02	2.20e-01	4.69e-01	1.95e-02	5.83	8.46e-01	9.20e-01	1.58e-01	0.13678	0.3698	0.06340
A_23_P117778	UBL7	0.2333	0.00e+00	0.00e+00	0.00e+00	1.18e-03	3.44e-02	0.147474	1.40162	0.00e+00	0.00e+00	0.00e+00	5.07e-02	2.25e-01	9.39e-03	7.58	3.69e-01	6.07e-01	8.01e-02	0.02100	0.1449	0.01912
A_23_P1775	DPAGT1	0.2438	5.37e-04	2.32e-02	9.50e-02	3.96e-03	6.29e-02	0.257964	1.63069	4.37e-02	2.09e-01	8.71e-03	1.24e-01	3.52e-01	1.47e-02	6.50	8.76e-03	9.36e-02	1.44e-02	0.15493	0.3936	0.06054
A_23_P116898	A2M	0.2637	4.17e-02	2.04e-01	7.74e-01	8.42e-03	9.18e-02	0.347922	9.88636	2.89e-01	5.38e-01	2.24e-02	7.20e-03	8.49e-02	3.54e-03	9.30	1.89e+01	4.35e+00	4.67e-01	0.14858	0.3855	0.04144
A_23_P66241	MT1M	0.3044	3.75e-02	1.94e-01	6.36e-01	1.35e-02	1.16e-01	0.381236	-10.97178	3.08e-02	1.76e-01	7.31e-03	1.21e-01	3.48e-01	1.45e-02	10.61	2.96e-01	5.44e-01	5.13e-02	0.07488	0.2736	0.02580
A_24_P381505	GLIPR1L2	0.3220	3.45e-05	5.87e-03	1.82e-02	2.21e-02	1.49e-01	0.462066	0.92833	5.41e-03	7.36e-02	3.07e-03	5.51e-02	2.35e-01	9.78e-03	5.86	1.35e-03	3.68e-02	6.27e-03	0.10484	0.3238	0.05528
A_23_P144807	SEPT8	0.2442	3.55e-03	5.96e-02	2.44e-01	1.07e-04	1.04e-02	0.042430	-8.60310	9.06e-02	3.01e-01	1.25e-02	1.20e-01	3.46e-01	1.44e-02	7.55	4.00e-01	6.32e-01	8.38e-02	0.06822	0.2612	0.03461
A_23_P97112	SELE	0.5234	5.84e-02	2.42e-01	4.62e-01	8.18e-04	2.86e-02	0.054647	-4.36348	7.13e-02	2.67e-01	1.11e-02	7.35e-03	8.57e-02	3.57e-03	5.94	4.31e+00	2.08e+00	3.50e-01	0.09365	0.3060	0.05150
A_24_P250227	NR1D1	0.2940	5.39e-02	2.32e-01	7.90e-01	9.67e-02	3.11e-01	1.057953	-1.23206	1.75e-01	4.18e-01	1.74e-02	5.59e-01	7.48e-01	3.12e-02	8.48	4.84e-01	6.96e-01	8.20e-02	0.07973	0.2824	0.03329
A_24_P49183	EXD3	0.1897	6.43e-03	8.02e-02	4.22e-01	2.54e-02	1.59e-01	0.840291	0.21106	5.46e-04	2.34e-02	9.74e-04	5.97e-03	7.73e-02	3.22e-03	5.70	1.52e-02	1.23e-01	2.16e-02	0.08820	0.2970	0.05207
A_24_P15621	SLC6A10P	0.2337	4.00e-03	6.32e-02	2.70e-01	4.27e-02	2.07e-01	0.884301	-4.08953	1.61e-01	4.01e-01	1.67e-02	1.71e+00	1.31e+00	5.45e-02	7.86	5.55e-02	2.36e-01	3.00e-02	0.03599	0.1897	0.02413
A_23_P131899	SDCBP2	0.1251	2.14e-02	1.46e-01	1.17e+00	1.69e-02	1.30e-01	1.037826	-10.31066	3.07e-01	5.54e-01	2.31e-02	1.87e-01	4.32e-01	1.80e-02	8.80	1.26e+00	1.12e+00	1.27e-01	0.07662	0.2768	0.03145
A_23_P427023	GIMAP1	0.1477	1.42e-02	1.19e-01	8.07e-01	1.92e-02	1.38e-01	0.937222	1.59688	1.29e-01	3.59e-01	1.49e-02	3.45e-01	5.87e-01	2.45e-02	6.54	7.95e+00	2.82e+00	4.31e-01	0.00000	0.0000	0.00000
A_24_P916378	HNRNPLL	0.1914	9.60e-03	9.80e-02	5.12e-01	2.13e-04	1.46e-02	0.076261	-1.23145	7.06e-02	2.66e-01	1.11e-02	2.92e-03	5.40e-02	2.25e-03	5.10	4.52e-04	2.13e-02	4.17e-03	0.00612	0.0782	0.01535
A_23_P338233	BCDIN3D	0.2809	5.16e-12	2.27e-06	8.09e-06	2.20e-02	1.48e-01	0.528033	-1.25389	7.59e-12	2.76e-06	1.15e-07	5.48e-02	2.34e-01	9.76e-03	8.18	5.78e-02	2.40e-01	2.94e-02	0.02751	0.1659	0.02027
A_23_P154058	EIF2B4	0.2329	2.65e-10	1.63e-05	6.99e-05	4.91e-02	2.22e-01	0.951669	-0.67459	1.56e-10	1.25e-05	5.20e-07	4.56e-03	6.75e-02	2.81e-03	8.31	1.27e-01	3.56e-01	4.28e-02	0.04565	0.2137	0.02570
A_23_P315206	KYAT1	0.1953	3.81e-03	6.17e-02	3.16e-01	3.43e-02	1.85e-01	0.947587	-0.67497	1.67e-01	4.09e-01	1.70e-02	1.63e-01	4.04e-01	1.68e-02	6.97	8.14e-02	2.85e-01	4.09e-02	0.04860	0.2205	0.03165
A_23_P309865	ZNF449	0.2294	1.12e-04	1.06e-02	4.60e-02	1.54e-02	1.24e-01	0.540810	-2.02352	7.27e-04	2.70e-02	1.12e-03	5.58e-01	7.47e-01	3.11e-02	6.18	1.21e-01	3.47e-01	5.62e-02	0.04968	0.2229	0.03606
A_23_P119778	SLC39A10	0.2154	4.68e-03	6.84e-02	3.18e-01	9.02e-03	9.50e-02	0.441055	3.92816	2.05e-01	4.53e-01	1.89e-02	3.63e-01	6.02e-01	2.51e-02	5.74	4.94e-02	2.22e-01	3.88e-02	0.01353	0.1163	0.02028
A_24_P158314	GARNL3	0.1814	1.22e-02	1.11e-01	6.10e-01	5.84e-04	2.42e-02	0.133208	5.80342	9.86e-04	3.14e-02	1.31e-03	3.71e-01	6.09e-01	2.54e-02	6.78	5.44e-01	7.38e-01	1.09e-01	0.04277	0.2068	0.03052
A_23_P164436	ASPA	0.3158	4.91e-03	7.00e-02	2.22e-01	2.15e-04	1.46e-02	0.046386	2.83064	4.12e-02	2.03e-01	8.46e-03	1.91e-02	1.38e-01	5.76e-03	7.06	5.86e-01	7.65e-01	1.08e-01	0.04466	0.2113	0.02992
A_23_P26184	DET1	0.4993	1.98e-02	1.41e-01	2.82e-01	4.38e-02	2.09e-01	0.419026	0.48472	1.29e-03	3.59e-02	1.50e-03	2.56e-02	1.60e-01	6.67e-03	7.62	2.38e-01	4.88e-01	6.40e-02	0.01958	0.1399	0.01836
A_24_P260639	HIST1H1D	0.5651	0.00e+00	0.00e+00	0.00e+00	7.47e-02	2.73e-01	0.483530	10.55892	0.00e+00	0.00e+00	0.00e+00	3.13e-02	1.77e-01	7.37e-03	9.92	1.01e-10	1.01e-05	1.01e-06	0.28159	0.5307	0.05352
A_23_P56604	IL1RL2	0.2041	2.56e-02	1.60e-01	7.83e-01	3.91e-02	1.98e-01	0.968166	0.85168	3.16e-02	1.78e-01	7.40e-03	1.36e-02	1.16e-01	4.85e-03	5.80	9.69e-01	9.85e-01	1.70e-01	0.04246	0.2061	0.03552
A_23_P118815	BIRC5	0.2040	5.74e-03	7.58e-02	3.71e-01	1.75e-03	4.19e-02	0.205320	-8.92327	1.44e-01	3.80e-01	1.58e-02	2.24e-01	4.73e-01	1.97e-02	8.40	4.35e-02	2.08e-01	2.48e-02	0.08687	0.2947	0.03511
A_24_P237036	TNFSF14	0.2718	2.06e-11	4.54e-06	1.67e-05	2.72e-03	5.22e-02	0.191919	-2.00314	9.35e-11	9.67e-06	4.03e-07	2.17e-01	4.66e-01	1.94e-02	5.05	7.79e-01	8.83e-01	1.75e-01	0.09265	0.3044	0.06024
A_23_P309361	HENMT1	0.3415	2.11e-03	4.59e-02	1.35e-01	1.00e-02	1.00e-01	0.292902	3.30522	2.12e-02	1.46e-01	6.07e-03	2.48e-02	1.58e-01	6.57e-03	7.82	1.60e-02	1.26e-01	1.62e-02	0.05216	0.2284	0.02922
A_23_P9135	CNTNAP3	0.5100	4.76e-02	2.18e-01	4.28e-01	8.29e-03	9.11e-02	0.178546	-10.13138	6.47e-02	2.54e-01	1.06e-02	1.62e-01	4.02e-01	1.68e-02	7.45	3.39e-01	5.82e-01	7.82e-02	0.04964	0.2228	0.02991
A_32_P133840	TMCC2	0.1715	2.96e-02	1.72e-01	1.00e+00	8.71e-04	2.95e-02	0.172128	-7.48694	3.42e-01	5.85e-01	2.44e-02	2.40e-01	4.90e-01	2.04e-02	6.61	1.73e-03	4.16e-02	6.29e-03	0.13801	0.3715	0.05619
A_23_P138480	C10orf95	0.2310	1.04e-02	1.02e-01	4.41e-01	3.28e-02	1.81e-01	0.783965	1.61291	3.93e-02	1.98e-01	8.26e-03	1.07e-01	3.28e-01	1.37e-02	5.52	9.47e-01	9.73e-01	1.76e-01	0.02182	0.1477	0.02677
A_23_P76034	NECTIN1	0.2312	8.55e-03	9.25e-02	4.00e-01	2.24e-03	4.73e-02	0.204628	-8.94078	1.50e-01	3.88e-01	1.62e-02	3.01e-01	5.49e-01	2.29e-02	7.44	2.18e+00	1.48e+00	1.99e-01	0.07631	0.2762	0.03715
A_24_P151582	TEF	0.3058	1.59e-11	3.98e-06	1.30e-05	1.73e-02	1.32e-01	0.430437	3.27747	1.27e-10	1.13e-05	4.69e-07	4.72e-01	6.87e-01	2.86e-02	8.19	4.81e-11	6.93e-06	8.47e-07	0.07417	0.2723	0.03326
A_24_P98047	SLC16A10	0.2639	9.96e-03	9.98e-02	3.78e-01	6.06e-02	2.46e-01	0.933000	0.23889	6.09e-02	2.47e-01	1.03e-02	1.80e-01	4.25e-01	1.77e-02	5.67	2.53e+00	1.59e+00	2.81e-01	0.04010	0.2003	0.03535
A_23_P251548	TEX261	0.2563	1.27e-02	1.13e-01	4.40e-01	3.86e-02	1.97e-01	0.766842	0.37509	1.88e-03	4.34e-02	1.81e-03	7.95e-03	8.92e-02	3.72e-03	7.25	3.42e-03	5.85e-02	8.07e-03	0.02107	0.1452	0.02003
A_23_P85441	IGSF9	0.2911	9.80e-03	9.90e-02	3.40e-01	2.04e-02	1.43e-01	0.490291	0.37913	1.15e-03	3.39e-02	1.41e-03	4.00e-02	2.00e-01	8.34e-03	10.43	2.02e-01	4.50e-01	4.31e-02	0.01600	0.1265	0.01213
A_23_P148372	CSTF2	0.3394	1.73e-04	1.32e-02	3.88e-02	1.71e-02	1.31e-01	0.384772	-2.02487	4.38e-03	6.62e-02	2.76e-03	1.79e-02	1.34e-01	5.57e-03	7.81	6.05e-02	2.46e-01	3.15e-02	0.02040	0.1428	0.01828
A_23_P411188	CHRNA10	0.5309	4.34e-03	6.59e-02	1.24e-01	1.01e-01	3.18e-01	0.599936	-0.76128	7.96e-03	8.92e-02	3.72e-03	3.09e-02	1.76e-01	7.33e-03	5.62	1.06e-01	3.26e-01	5.80e-02	0.04956	0.2226	0.03958
A_23_P204417	ITFG2	0.1525	7.43e-03	8.62e-02	5.65e-01	6.44e-03	8.03e-02	0.526135	2.22783	1.39e-01	3.73e-01	1.55e-02	2.83e-01	5.32e-01	2.21e-02	7.76	1.04e-03	3.23e-02	4.16e-03	0.02049	0.1431	0.01845
A_23_P96271	MYOM1	0.2377	0.00e+00	0.00e+00	0.00e+00	9.61e-03	9.81e-02	0.412544	5.03991	0.00e+00	0.00e+00	0.00e+00	2.79e-02	1.67e-01	6.96e-03	6.08	7.01e-01	8.37e-01	1.38e-01	0.01337	0.1156	0.01902
A_23_P34233	QPRT	0.1797	2.00e-03	4.47e-02	2.49e-01	3.38e-04	1.84e-02	0.102382	3.79010	9.36e-02	3.06e-01	1.27e-02	1.09e-01	3.31e-01	1.38e-02	7.02	2.82e-01	5.31e-01	7.57e-02	0.10298	0.3209	0.04573
A_23_P155351	BTD	0.1364	9.90e-03	9.95e-02	7.30e-01	2.88e-03	5.37e-02	0.393677	2.65128	4.71e-01	6.86e-01	2.86e-02	3.26e-01	5.71e-01	2.38e-02	5.42	1.34e-01	3.67e-01	6.77e-02	0.08294	0.2880	0.05317
A_23_P153320	ICAM1	0.1950	1.46e-02	1.21e-01	6.19e-01	4.43e-03	6.66e-02	0.341336	-8.36048	1.93e-01	4.40e-01	1.83e-02	1.01e-01	3.17e-01	1.32e-02	6.02	4.05e+00	2.01e+00	3.34e-01	0.04387	0.2095	0.03481
A_23_P362228	ZNF436-AS1	0.2332	3.66e-03	6.05e-02	2.59e-01	1.50e-02	1.22e-01	0.525129	-5.35159	4.93e-02	2.22e-01	9.25e-03	1.98e-01	4.44e-01	1.85e-02	7.88	1.29e-01	3.59e-01	4.55e-02	0.03604	0.1899	0.02409
A_23_P118246	GINS2	0.2416	1.08e-04	1.04e-02	4.30e-02	1.56e-02	1.25e-01	0.516993	5.00894	2.63e-02	1.62e-01	6.75e-03	1.80e-01	4.25e-01	1.77e-02	6.16	0.00e+00	0.00e+00	0.00e+00	0.06615	0.2572	0.04177
A_23_P125423	C1R	0.1713	3.72e-02	1.93e-01	1.13e+00	2.81e-04	1.68e-02	0.097815	-10.36178	8.08e-01	8.99e-01	3.74e-02	5.91e-01	7.69e-01	3.20e-02	9.20	8.67e+00	2.94e+00	3.20e-01	0.04964	0.2228	0.02423
A_23_P397543	LINC00174	0.3615	4.87e-03	6.98e-02	1.93e-01	5.22e-02	2.29e-01	0.632375	1.25710	4.34e-03	6.59e-02	2.75e-03	1.81e-03	4.26e-02	1.77e-03	7.69	7.17e-02	2.68e-01	3.48e-02	0.12571	0.3546	0.04613
A_23_P104804	ZBTB16	1.0805	9.72e-10	3.12e-05	2.89e-05	4.44e-03	6.66e-02	0.061635	7.52762	1.49e-10	1.22e-05	5.08e-07	3.50e-02	1.87e-01	7.79e-03	8.80	6.22e-01	7.88e-01	8.96e-02	0.00000	0.0000	0.00000
A_23_P300033	PDGFRA	0.0611	4.54e-03	6.74e-02	1.10e+00	4.79e-02	2.19e-01	3.579296	1.16931	1.22e+01	3.49e+00	1.45e-01	6.47e-01	8.05e-01	3.35e-02	7.03	9.91e+00	3.15e+00	4.48e-01	0.01174	0.1083	0.01541
A_23_P82108	ZBTB2	0.2202	4.28e-03	6.54e-02	2.97e-01	1.07e-02	1.04e-01	0.470222	-11.06650	6.70e-02	2.59e-01	1.08e-02	8.08e-02	2.84e-01	1.18e-02	7.82	4.61e-02	2.15e-01	2.75e-02	0.06590	0.2567	0.03282
A_23_P168556	STX1A	0.4885	8.71e-03	9.33e-02	1.91e-01	9.15e-02	3.02e-01	0.619130	-0.30176	2.29e-04	1.51e-02	6.30e-04	1.56e-01	3.94e-01	1.64e-02	6.74	2.01e-01	4.49e-01	6.65e-02	0.03525	0.1878	0.02784
A_32_P59678	FAM221A	0.2424	1.87e-03	4.32e-02	1.78e-01	5.44e-03	7.37e-02	0.304168	-9.19606	2.59e-02	1.61e-01	6.70e-03	8.73e-02	2.95e-01	1.23e-02	6.10	1.71e-01	4.14e-01	6.78e-02	0.02925	0.1710	0.02802
A_23_P500873	RAD51D	0.2779	0.00e+00	0.00e+00	0.00e+00	1.55e-02	1.25e-01	0.448503	0.69588	0.00e+00	0.00e+00	0.00e+00	3.05e-06	1.75e-03	7.28e-05	5.78	1.06e-01	3.25e-01	5.62e-02	0.00828	0.0910	0.01575
A_23_P301372	TAPT1	0.2297	5.08e-03	7.13e-02	3.10e-01	1.87e-02	1.37e-01	0.595662	-0.80019	4.35e-03	6.60e-02	2.75e-03	4.68e-02	2.16e-01	9.01e-03	7.33	3.16e-03	5.62e-02	7.67e-03	0.08201	0.2864	0.03906
A_23_P119196	KLF2	0.3086	2.45e-03	4.95e-02	1.60e-01	3.77e-03	6.14e-02	0.198957	2.59540	3.94e-02	1.99e-01	8.27e-03	1.09e-01	3.30e-01	1.38e-02	9.64	3.20e+00	1.79e+00	1.86e-01	0.03122	0.1767	0.01833
A_23_P81392	WWC1	0.2460	5.81e-03	7.62e-02	3.10e-01	2.32e-02	1.52e-01	0.618620	5.44623	2.05e-03	4.52e-02	1.89e-03	1.52e-02	1.23e-01	5.14e-03	9.82	5.27e-01	7.26e-01	7.39e-02	0.14864	0.3855	0.03924
A_23_P110319	CWH43	0.1748	8.48e-03	9.21e-02	5.27e-01	1.18e-02	1.09e-01	0.621187	5.84048	4.84e-04	2.20e-02	9.17e-04	8.33e-03	9.13e-02	3.80e-03	9.33	1.35e+00	1.16e+00	1.24e-01	0.05543	0.2354	0.02523
A_23_P39525	FAM124B	0.3224	5.45e-02	2.34e-01	7.24e-01	5.42e-03	7.37e-02	0.228435	-0.66717	5.21e-01	7.22e-01	3.01e-02	1.71e-01	4.13e-01	1.72e-02	5.43	8.21e-01	9.06e-01	1.67e-01	0.03826	0.1956	0.03600
A_23_P29204	MTFP1	0.2345	2.40e-02	1.55e-01	6.61e-01	1.26e-02	1.12e-01	0.479458	-3.80131	1.84e-01	4.29e-01	1.79e-02	3.17e-01	5.63e-01	2.34e-02	6.05	2.50e-01	5.00e-01	8.27e-02	0.02792	0.1671	0.02762
A_23_P369666	ZMYND8	0.2209	7.54e-03	8.68e-02	3.93e-01	2.65e-02	1.63e-01	0.736374	3.66434	2.75e-01	5.24e-01	2.18e-02	5.07e-02	2.25e-01	9.38e-03	7.92	1.42e-02	1.19e-01	1.51e-02	0.04372	0.2091	0.02639
A_23_P126605	TMOD4	0.2831	0.00e+00	0.00e+00	0.00e+00	2.07e-02	1.44e-01	0.508204	0.24957	0.00e+00	0.00e+00	0.00e+00	1.31e-01	3.62e-01	1.51e-02	5.14	4.59e-03	6.77e-02	1.32e-02	0.00294	0.0542	0.01055
A_23_P28507	MGAT4A	0.2671	1.47e-03	3.84e-02	1.44e-01	1.25e-02	1.12e-01	0.419166	-9.70567	4.40e-02	2.10e-01	8.74e-03	4.54e-02	2.13e-01	8.88e-03	6.80	4.62e-02	2.15e-01	3.16e-02	0.00714	0.0845	0.01244
A_23_P106433	RCCD1	0.4297	1.92e-03	4.38e-02	1.02e-01	7.19e-02	2.68e-01	0.624237	0.83625	5.14e-04	2.27e-02	9.45e-04	2.58e-02	1.61e-01	6.70e-03	8.30	1.11e-01	3.33e-01	4.02e-02	0.14012	0.3743	0.04509
A_23_P71855	C5	0.3958	4.04e-05	6.36e-03	1.61e-02	5.99e-03	7.74e-02	0.195556	3.83703	6.38e-04	2.53e-02	1.05e-03	4.99e-02	2.23e-01	9.31e-03	5.61	1.61e-02	1.27e-01	2.26e-02	0.07434	0.2727	0.04858
A_23_P129246	PLEKHO2	0.2940	0.00e+00	0.00e+00	0.00e+00	4.78e-03	6.92e-02	0.235265	-2.35066	0.00e+00	0.00e+00	0.00e+00	1.32e-01	3.64e-01	1.52e-02	7.83	1.48e+00	1.22e+00	1.55e-01	0.01091	0.1045	0.01334
A_23_P159907	MAGED4B	0.1748	3.65e-04	1.91e-02	1.09e-01	1.27e-03	3.56e-02	0.203735	-0.42223	9.69e-01	9.85e-01	4.10e-02	2.60e-02	1.61e-01	6.71e-03	5.52	1.48e+00	1.22e+00	2.20e-01	0.07019	0.2649	0.04797
A_23_P69497	CLEC3B	0.2129	4.94e-02	2.22e-01	1.04e+00	1.85e-03	4.30e-02	0.202159	11.23155	3.24e-01	5.69e-01	2.37e-02	1.36e-02	1.17e-01	4.86e-03	11.64	1.53e+01	3.91e+00	3.36e-01	0.05335	0.2310	0.01984
A_23_P169017	DEFB103B	0.2803	4.28e-11	6.55e-06	2.33e-05	4.14e-03	6.44e-02	0.229599	3.89163	1.44e-09	3.79e-05	1.58e-06	4.96e-01	7.04e-01	2.93e-02	6.02	3.23e+00	1.80e+00	2.98e-01	0.16402	0.4050	0.06722
A_23_P350396	CDSN	0.5380	1.89e-01	4.35e-01	8.09e-01	2.79e-01	5.28e-01	0.981721	6.08547	3.28e-04	1.81e-02	7.54e-04	4.54e-01	6.74e-01	2.81e-02	10.86	6.71e+00	2.59e+00	2.39e-01	0.15879	0.3985	0.03670
A_23_P329924	HCAR2	0.1748	5.75e-03	7.58e-02	4.34e-01	1.74e-02	1.32e-01	0.755598	-1.18780	1.94e-02	1.39e-01	5.81e-03	1.52e-01	3.89e-01	1.62e-02	5.64	8.31e-01	9.12e-01	1.61e-01	0.01249	0.1118	0.01980
A_24_P284584	ZNF559	0.1940	9.25e-03	9.62e-02	4.96e-01	2.63e-02	1.62e-01	0.836389	0.13880	3.17e-02	1.78e-01	7.42e-03	2.04e-01	4.52e-01	1.88e-02	6.22	1.10e-01	3.32e-01	5.34e-02	0.09085	0.3014	0.04849
A_23_P165707	LYG1	0.1958	9.72e-03	9.86e-02	5.04e-01	1.88e-02	1.37e-01	0.700900	-0.75497	2.53e-01	5.03e-01	2.09e-02	3.62e-01	6.02e-01	2.51e-02	6.00	1.08e-03	3.29e-02	5.48e-03	0.01126	0.1061	0.01768
A_23_P78980	B3GNT3	0.1190	1.25e-02	1.12e-01	9.41e-01	1.69e-05	4.12e-03	0.034604	-4.75898	8.16e-01	9.04e-01	3.76e-02	2.15e-01	4.64e-01	1.93e-02	7.42	5.33e-01	7.30e-01	9.83e-02	0.18891	0.4346	0.05854
A_24_P222911	SRSF7	0.3463	8.12e-04	2.85e-02	8.23e-02	1.28e-02	1.13e-01	0.326419	1.45817	4.20e-02	2.05e-01	8.54e-03	1.88e-01	4.33e-01	1.80e-02	6.92	0.00e+00	0.00e+00	0.00e+00	0.06429	0.2536	0.03666
A_23_P104188	ELF3	0.1686	1.01e-02	1.00e-01	5.95e-01	9.21e-03	9.60e-02	0.569238	-10.03310	1.11e+00	1.05e+00	4.38e-02	2.21e-01	4.71e-01	1.96e-02	5.94	7.54e-01	8.68e-01	1.46e-01	0.12041	0.3470	0.05841
A_23_P97736	NCDN	0.3219	2.10e-04	1.45e-02	4.50e-02	2.38e-02	1.54e-01	0.479254	0.94898	3.15e-02	1.77e-01	7.40e-03	5.43e-02	2.33e-01	9.71e-03	6.55	6.75e-02	2.60e-01	3.96e-02	0.05953	0.2440	0.03723
A_23_P110712	DUSP1	0.3912	5.98e-04	2.45e-02	6.25e-02	2.32e-03	4.82e-02	0.123180	8.12733	1.01e-02	1.00e-01	4.18e-03	7.55e-04	2.75e-02	1.15e-03	9.85	2.97e-01	5.45e-01	5.54e-02	0.08024	0.2833	0.02877
A_24_P246518	PKD1L2	0.2418	9.32e-08	3.05e-04	1.26e-03	4.93e-03	7.02e-02	0.290337	2.98948	1.58e-06	1.26e-03	5.23e-05	5.95e-01	7.72e-01	3.22e-02	5.65	3.39e+00	1.84e+00	3.26e-01	0.05563	0.2359	0.04176
A_23_P123622	NPR2	0.1628	6.76e-03	8.22e-02	5.05e-01	2.67e-03	5.17e-02	0.317644	4.15633	7.01e-02	2.65e-01	1.10e-02	3.51e-01	5.92e-01	2.47e-02	8.35	1.75e-01	4.19e-01	5.02e-02	0.05741	0.2396	0.02871
A_23_P130753	DBP	0.3756	8.06e-05	8.98e-03	2.39e-02	6.71e-03	8.19e-02	0.218048	1.18263	5.59e-03	7.47e-02	3.11e-03	1.35e-01	3.68e-01	1.53e-02	8.38	1.73e-01	4.16e-01	4.96e-02	0.03281	0.1811	0.02161
A_24_P291231	PER3	0.5919	1.37e-02	1.17e-01	1.98e-01	1.01e-02	1.01e-01	0.170075	3.47901	6.48e-02	2.54e-01	1.06e-02	1.38e-01	3.71e-01	1.55e-02	6.69	3.14e-04	1.77e-02	2.65e-03	0.02030	0.1425	0.02129
A_23_P128993	GZMH	0.2280	2.64e-08	1.62e-04	7.12e-04	1.24e-02	1.11e-01	0.488308	-0.02251	1.46e-02	1.21e-01	5.04e-03	7.39e-01	8.60e-01	3.58e-02	5.88	1.24e+00	1.11e+00	1.89e-01	0.01009	0.1005	0.01708
A_23_P161324	NUDT13	0.2132	2.00e-04	1.41e-02	6.63e-02	6.07e-03	7.79e-02	0.365406	-0.06284	1.19e-06	1.09e-03	4.55e-05	3.18e-01	5.64e-01	2.35e-02	5.81	1.14e-01	3.37e-01	5.80e-02	0.01730	0.1315	0.02264
A_23_P51317	TRMT13	0.2488	2.95e-03	5.43e-02	2.18e-01	8.08e-02	2.84e-01	1.142257	-0.12337	4.97e-05	7.05e-03	2.94e-04	2.81e-03	5.30e-02	2.21e-03	7.23	5.47e-02	2.34e-01	3.24e-02	0.06086	0.2467	0.03413
A_32_P172141	CDON	0.2120	7.32e-03	8.56e-02	4.04e-01	9.12e-04	3.02e-02	0.142478	-8.64658	1.42e-01	3.76e-01	1.57e-02	1.33e+00	1.15e+00	4.80e-02	7.74	1.82e-01	4.27e-01	5.51e-02	0.02374	0.1541	0.01991
A_23_P13753	NFE2	0.2228	1.93e-02	1.39e-01	6.23e-01	4.24e-03	6.51e-02	0.292461	-1.97878	7.71e-01	8.78e-01	3.66e-02	5.59e-02	2.36e-01	9.85e-03	7.59	4.10e+00	2.02e+00	2.66e-01	0.07452	0.2730	0.03595
A_23_P319719	PGAM5	0.2472	5.19e-03	7.21e-02	2.92e-01	3.58e-02	1.89e-01	0.765707	-0.13908	1.13e-04	1.06e-02	4.43e-04	3.38e-02	1.84e-01	7.66e-03	5.23	1.06e-01	3.26e-01	6.23e-02	0.01849	0.1360	0.02600
A_23_P205867	NR2E3	0.2301	3.93e-03	6.27e-02	2.73e-01	1.36e-03	3.68e-02	0.159978	2.92410	8.04e-02	2.84e-01	1.18e-02	1.57e-01	3.96e-01	1.65e-02	4.96	3.43e-02	1.85e-01	3.74e-02	0.02803	0.1674	0.03377
A_24_P940006	EFNB3	0.1101	5.88e-03	7.67e-02	6.96e-01	5.51e-03	7.42e-02	0.674188	-1.78430	1.91e+00	1.38e+00	5.75e-02	1.42e-01	3.77e-01	1.57e-02	6.67	1.31e-02	1.15e-01	1.72e-02	0.04353	0.2086	0.03129
A_23_P32021	FANCC	0.2466	5.41e-03	7.35e-02	2.98e-01	1.11e-02	1.05e-01	0.426719	2.38430	4.61e-02	2.15e-01	8.95e-03	1.57e-01	3.96e-01	1.65e-02	7.36	3.92e-02	1.98e-01	2.69e-02	0.02179	0.1476	0.02005
A_23_P147025	RAB33A	0.1668	3.89e-03	6.24e-02	3.74e-01	1.86e-02	1.37e-01	0.818830	-7.72618	2.51e-01	5.01e-01	2.09e-02	9.11e-03	9.55e-02	3.98e-03	5.62	1.60e+00	1.26e+00	2.25e-01	0.10161	0.3188	0.05667
A_23_P110345	CHIC2	0.1499	1.73e-02	1.32e-01	8.78e-01	7.31e-03	8.55e-02	0.570374	-0.51154	1.06e-01	3.26e-01	1.36e-02	2.78e-01	5.27e-01	2.20e-02	7.68	9.67e-01	9.83e-01	1.28e-01	0.05684	0.2384	0.03105
A_23_P114883	FMOD	0.1915	8.83e-04	2.97e-02	1.55e-01	2.94e-03	5.42e-02	0.282976	-7.43597	1.55e-01	3.93e-01	1.64e-02	1.37e-01	3.70e-01	1.54e-02	9.61	7.36e+00	2.71e+00	2.82e-01	0.05966	0.2443	0.02543
A_24_P92183	PABPC1L	0.2619	3.46e-03	5.88e-02	2.25e-01	5.77e-03	7.60e-02	0.290075	5.54267	7.30e-04	2.70e-02	1.13e-03	4.23e-02	2.06e-01	8.57e-03	6.57	1.13e-02	1.06e-01	1.62e-02	0.03972	0.1993	0.03035
A_23_P365189	CAMTA2	0.2023	7.70e-03	8.78e-02	4.34e-01	2.88e-02	1.70e-01	0.839090	0.72659	6.98e-03	8.35e-02	3.48e-03	1.19e-02	1.09e-01	4.55e-03	6.55	8.47e-02	2.91e-01	4.45e-02	0.00332	0.0576	0.00880
A_23_P151851	DUOX2	0.2962	3.10e-04	1.76e-02	5.94e-02	5.91e-03	7.69e-02	0.259513	-8.26285	1.60e-03	4.00e-02	1.67e-03	5.75e-01	7.58e-01	3.16e-02	6.59	1.00e+00	1.00e+00	1.52e-01	0.01850	0.1360	0.02063
A_23_P400459	TRMT10B	0.2753	2.47e-03	4.97e-02	1.80e-01	4.56e-02	2.14e-01	0.775776	-0.05096	5.79e-06	2.41e-03	1.00e-04	3.44e-02	1.85e-01	7.72e-03	6.59	0.00e+00	0.00e+00	0.00e+00	0.05682	0.2384	0.03615
A_23_P212196	OGG1	0.1894	5.09e-03	7.13e-02	3.77e-01	2.64e-03	5.14e-02	0.271102	0.04771	5.33e-03	7.30e-02	3.04e-03	8.73e-03	9.34e-02	3.89e-03	7.32	7.08e-02	2.66e-01	3.63e-02	0.02280	0.1510	0.02063
A_23_P215484	CCL26	0.1510	1.10e-02	1.05e-01	6.96e-01	3.33e-03	5.77e-02	0.382074	3.71061	2.26e-01	4.75e-01	1.98e-02	2.56e-01	5.06e-01	2.11e-02	5.85	1.00e-01	3.17e-01	5.41e-02	0.23438	0.4841	0.08270
A_23_P150857	SUOX	0.2119	5.75e-03	7.59e-02	3.58e-01	7.38e-03	8.59e-02	0.405437	-2.15424	3.20e-01	5.66e-01	2.36e-02	1.10e-01	3.31e-01	1.38e-02	6.04	3.24e-01	5.69e-01	9.43e-02	0.13983	0.3739	0.06195
A_24_P262127	RRAD	0.1466	1.22e-01	3.49e-01	2.38e+00	3.94e-02	1.98e-01	1.353877	-0.18962	1.40e-02	1.18e-01	4.93e-03	2.27e-01	4.77e-01	1.99e-02	5.95	1.78e+00	1.33e+00	2.24e-01	0.08855	0.2976	0.05003
A_23_P130444	ZNF701	0.2151	1.85e-02	1.36e-01	6.33e-01	1.23e-02	1.11e-01	0.515264	-0.74671	1.57e-02	1.25e-01	5.22e-03	2.11e-02	1.45e-01	6.05e-03	5.27	3.38e-02	1.84e-01	3.49e-02	0.01632	0.1278	0.02423
A_32_P156963	ACTG1	0.1566	6.77e-03	8.23e-02	5.26e-01	2.07e-03	4.54e-02	0.290264	3.63068	2.10e-01	4.59e-01	1.91e-02	3.74e-02	1.93e-01	8.06e-03	13.19	4.37e-02	2.09e-01	1.59e-02	0.09486	0.3080	0.02336
A_23_P40588	HSCB	0.2649	0.00e+00	0.00e+00	0.00e+00	4.24e-02	2.06e-01	0.777634	-0.11313	0.00e+00	0.00e+00	0.00e+00	3.28e-02	1.81e-01	7.55e-03	7.36	2.09e-02	1.45e-01	1.96e-02	0.03237	0.1799	0.02443
A_23_P151267	LIMA1	0.1913	5.50e-03	7.42e-02	3.88e-01	1.49e-02	1.22e-01	0.637994	-1.49428	2.56e-02	1.60e-01	6.67e-03	8.43e-02	2.90e-01	1.21e-02	10.22	9.82e-01	9.91e-01	9.70e-02	0.10937	0.3307	0.03236
A_23_P391396	EBF3	0.1571	1.92e-04	1.39e-02	8.83e-02	1.59e-03	3.99e-02	0.253799	-6.35523	8.96e-01	9.47e-01	3.94e-02	5.72e-02	2.39e-01	9.96e-03	5.94	5.97e+00	2.44e+00	4.11e-01	0.05545	0.2355	0.03962
A_24_P236091	ENO2	0.2764	3.41e-02	1.85e-01	6.69e-01	2.91e-03	5.40e-02	0.195342	-6.04502	1.85e-01	4.30e-01	1.79e-02	1.21e-01	3.48e-01	1.45e-02	6.64	3.83e-01	6.19e-01	9.32e-02	0.09340	0.3056	0.04603
A_23_P74663	TAF1A	0.3361	7.01e-04	2.65e-02	7.88e-02	1.42e-02	1.19e-01	0.354995	-0.72066	2.26e-04	1.50e-02	6.27e-04	1.97e-01	4.44e-01	1.85e-02	6.38	2.43e-02	1.56e-01	2.44e-02	0.02737	0.1654	0.02592
A_23_P108437	FZD5	0.1389	9.39e-03	9.69e-02	6.98e-01	3.22e-04	1.79e-02	0.129199	-8.01854	1.66e-01	4.07e-01	1.70e-02	3.90e-01	6.25e-01	2.60e-02	5.54	2.07e-01	4.55e-01	8.21e-02	0.02441	0.1562	0.02820
A_23_P43079	INTS8	0.1868	2.87e-03	5.36e-02	2.87e-01	1.50e-02	1.23e-01	0.656401	1.23846	9.29e-03	9.64e-02	4.02e-03	2.46e-01	4.96e-01	2.07e-02	6.64	5.17e-02	2.27e-01	3.42e-02	0.02062	0.1436	0.02162
A_24_P29401	PIK3R1	0.1656	6.46e-03	8.04e-02	4.85e-01	2.91e-03	5.40e-02	0.325938	8.62215	1.58e-01	3.98e-01	1.66e-02	1.10e-02	1.05e-01	4.37e-03	9.65	4.55e-01	6.75e-01	6.99e-02	0.01940	0.1393	0.01444
A_23_P215634	IGFBP3	0.2608	1.78e-04	1.33e-02	5.11e-02	1.46e-02	1.21e-01	0.463188	11.73186	5.29e-01	7.27e-01	3.03e-02	2.46e-02	1.57e-01	6.53e-03	9.46	3.60e-01	6.00e-01	6.35e-02	0.08294	0.2880	0.03045
A_23_P71170	TRPV6	0.1366	1.52e-02	1.23e-01	9.04e-01	6.68e-03	8.17e-02	0.598300	1.02215	2.12e-01	4.60e-01	1.92e-02	1.15e-01	3.39e-01	1.41e-02	7.30	1.09e+00	1.04e+00	1.43e-01	0.10031	0.3167	0.04340
A_23_P329198	NABP1	0.5264	3.66e-02	1.91e-01	3.63e-01	8.05e-02	2.84e-01	0.538967	0.89261	7.47e-03	8.65e-02	3.60e-03	1.26e-02	1.12e-01	4.68e-03	7.52	2.49e-02	1.58e-01	2.10e-02	0.02509	0.1584	0.02107
A_24_P912439	AKNA	0.0888	2.59e-03	5.09e-02	5.73e-01	1.05e-04	1.03e-02	0.115522	5.80343	6.69e+00	2.59e+00	1.08e-01	9.08e+00	3.01e+00	1.26e-01	4.94	7.47e-01	8.64e-01	1.75e-01	0.03260	0.1806	0.03658
A_24_P176255	GABPB1	0.1387	1.02e-02	1.01e-01	7.30e-01	2.16e-03	4.65e-02	0.335422	3.40669	8.04e-01	8.97e-01	3.74e-02	4.84e-01	6.96e-01	2.90e-02	6.22	2.76e-02	1.66e-01	2.67e-02	0.01555	0.1247	0.02004
A_23_P110791	CSF1R	0.1635	1.38e-02	1.17e-01	7.17e-01	1.29e-02	1.14e-01	0.694810	-0.33830	4.06e-03	6.37e-02	2.65e-03	1.58e-01	3.97e-01	1.65e-02	10.36	1.57e-01	3.96e-01	3.82e-02	0.15257	0.3906	0.03770
A_23_P121956	THG1L	0.2178	6.80e-03	8.24e-02	3.79e-01	3.37e-03	5.81e-02	0.266629	1.84237	3.93e-02	1.98e-01	8.26e-03	2.84e-01	5.33e-01	2.22e-02	6.78	4.62e-02	2.15e-01	3.17e-02	0.09530	0.3087	0.04550
A_23_P8913	CA2	0.4961	7.55e-03	8.69e-02	1.75e-01	2.08e-02	1.44e-01	0.290706	3.19936	3.78e-02	1.94e-01	8.10e-03	1.23e-02	1.11e-01	4.61e-03	9.47	7.03e-01	8.38e-01	8.85e-02	0.18070	0.4251	0.04487
A_23_P402670	CD1A	0.2475	3.45e-03	5.87e-02	2.37e-01	1.12e-03	3.35e-02	0.135526	1.48896	9.51e-03	9.75e-02	4.06e-03	5.80e-01	7.62e-01	3.17e-02	6.82	5.50e-01	7.41e-01	1.09e-01	0.30868	0.5556	0.08150
A_24_P121846	ZNF132	0.2322	2.32e-03	4.81e-02	2.07e-01	3.82e-04	1.95e-02	0.084129	-1.03502	3.32e-03	5.76e-02	2.40e-03	2.30e-01	4.80e-01	2.00e-02	6.09	1.02e-01	3.19e-01	5.24e-02	0.16140	0.4017	0.06598
A_23_P15450	TMEM100	0.0354	3.36e-02	1.83e-01	5.18e+00	9.99e-04	3.16e-02	0.892063	3.25651	2.13e+01	4.61e+00	1.92e-01	1.48e+00	1.22e+00	5.07e-02	5.33	2.11e+00	1.45e+00	2.73e-01	0.01043	0.1021	0.01917
A_32_P225816	PRDM16	0.2368	1.88e-03	4.33e-02	1.83e-01	4.02e-02	2.00e-01	0.846691	3.15765	2.84e-02	1.68e-01	7.02e-03	5.07e-01	7.12e-01	2.97e-02	5.21	2.69e+00	1.64e+00	3.15e-01	0.01328	0.1152	0.02212
A_23_P145146	PDCD2	0.2211	2.25e-03	4.74e-02	2.15e-01	1.73e-03	4.15e-02	0.187928	3.01307	4.61e-02	2.15e-01	8.95e-03	6.99e-03	8.36e-02	3.48e-03	9.07	3.11e-03	5.58e-02	6.15e-03	0.03196	0.1788	0.01972
A_24_P242299	ZRANB2	0.2254	1.48e-02	1.22e-01	5.40e-01	1.20e-02	1.09e-01	0.484991	1.85018	8.09e-02	2.84e-01	1.18e-02	2.12e-03	4.60e-02	1.92e-03	10.48	3.24e-02	1.80e-01	1.72e-02	0.02470	0.1572	0.01499
A_23_P8253	RAET1E	0.3112	2.23e-03	4.72e-02	1.52e-01	2.29e-02	1.51e-01	0.486513	2.34205	1.14e-02	1.07e-01	4.45e-03	7.72e-03	8.79e-02	3.66e-03	6.57	3.92e+00	1.98e+00	3.01e-01	0.11392	0.3375	0.05136
A_23_P24903	P2RY2	0.3969	2.72e-02	1.65e-01	4.15e-01	8.55e-03	9.24e-02	0.232894	-8.25559	9.98e-02	3.16e-01	1.32e-02	2.81e-01	5.30e-01	2.21e-02	8.35	8.09e-01	8.99e-01	1.08e-01	0.07294	0.2701	0.03236
A_23_P90089	GCDH	0.2445	6.63e-03	8.14e-02	3.33e-01	3.70e-02	1.92e-01	0.786511	0.17033	2.21e-04	1.49e-02	6.19e-04	4.36e-03	6.60e-02	2.75e-03	8.05	1.08e-02	1.04e-01	1.29e-02	0.04194	0.2048	0.02545
A_23_P216812	CDKN2B	0.3072	3.50e-02	1.87e-01	6.09e-01	1.24e-02	1.11e-01	0.361807	0.18309	1.38e-01	3.72e-01	1.55e-02	1.13e-01	3.36e-01	1.40e-02	6.24	3.89e-01	6.24e-01	1.00e-01	0.08890	0.2982	0.04782
A_32_P190769	C1QTNF7	0.1933	0.00e+00	0.00e+00	0.00e+00	7.08e-04	2.66e-02	0.137663	2.62577	0.00e+00	0.00e+00	0.00e+00	9.77e-02	3.12e-01	1.30e-02	5.10	2.01e+00	1.42e+00	2.78e-01	0.08202	0.2864	0.05616
A_23_P104464	ALOX5	0.2597	2.33e-03	4.83e-02	1.86e-01	6.86e-03	8.28e-02	0.318840	-7.01388	1.81e-01	4.25e-01	1.77e-02	2.97e-01	5.45e-01	2.27e-02	8.69	6.16e-02	2.48e-01	2.86e-02	0.10501	0.3241	0.03729
A_23_P250404	RAD50	0.3022	2.36e-05	4.86e-03	1.61e-02	1.75e-02	1.32e-01	0.437474	0.53650	1.29e-02	1.14e-01	4.74e-03	8.78e-03	9.37e-02	3.90e-03	7.61	1.68e-01	4.09e-01	5.38e-02	0.03021	0.1738	0.02283
A_23_P209337	METTL21A	0.2299	1.28e-02	1.13e-01	4.93e-01	5.06e-02	2.25e-01	0.979060	-0.45123	3.42e-03	5.85e-02	2.44e-03	8.30e-02	2.88e-01	1.20e-02	6.15	8.33e-02	2.89e-01	4.69e-02	0.04231	0.2057	0.03346
A_23_P145024	ADRB2	0.2816	2.08e-02	1.44e-01	5.12e-01	1.27e-04	1.13e-02	0.040065	3.16502	2.20e-01	4.69e-01	1.95e-02	1.48e-03	3.85e-02	1.60e-03	9.23	1.78e-02	1.33e-01	1.44e-02	0.03551	0.1884	0.02041
A_23_P89589	PER1	0.7162	1.45e-02	1.20e-01	1.68e-01	3.54e-02	1.88e-01	0.262640	6.30184	2.40e-02	1.55e-01	6.45e-03	2.51e-01	5.01e-01	2.09e-02	9.55	1.52e-10	1.23e-05	1.29e-06	0.11763	0.3430	0.03590
A_23_P39766	GLS	0.1644	6.27e-02	2.50e-01	1.52e+00	2.96e-03	5.44e-02	0.330886	11.47574	4.42e-02	2.10e-01	8.76e-03	9.82e-04	3.13e-02	1.31e-03	9.32	2.77e-01	5.26e-01	5.64e-02	0.01845	0.1358	0.01458
A_23_P129389	ZDHHC7	0.2122	9.02e-03	9.50e-02	4.47e-01	3.52e-02	1.88e-01	0.884114	-0.73979	7.70e-03	8.78e-02	3.66e-03	4.33e-03	6.58e-02	2.74e-03	8.98	1.52e-01	3.90e-01	4.35e-02	0.08159	0.2856	0.03182
A_23_P46928	PFKP	0.2887	3.50e-02	1.87e-01	6.48e-01	6.70e-03	8.18e-02	0.283472	-7.18342	7.89e-02	2.81e-01	1.17e-02	4.03e-02	2.01e-01	8.36e-03	10.72	3.43e-02	1.85e-01	1.73e-02	0.07743	0.2783	0.02595
A_24_P350589	RNF150	0.2317	6.08e-03	7.80e-02	3.37e-01	6.00e-02	2.45e-01	1.056933	6.81050	5.26e-03	7.25e-02	3.02e-03	7.37e-01	8.59e-01	3.58e-02	5.31	1.39e+00	1.18e+00	2.22e-01	0.02698	0.1643	0.03094
A_32_P212058	CEP19	0.4928	1.09e-04	1.04e-02	2.12e-02	1.05e-02	1.02e-01	0.207817	-1.65711	2.09e-03	4.57e-02	1.90e-03	2.67e-01	5.17e-01	2.15e-02	4.87	3.67e-01	6.06e-01	1.25e-01	0.03754	0.1937	0.03980
A_23_P48713	PTGR2	0.2472	1.19e-03	3.45e-02	1.39e-01	6.94e-03	8.33e-02	0.336861	2.16897	4.77e-02	2.18e-01	9.10e-03	2.65e-02	1.63e-01	6.78e-03	6.61	0.00e+00	0.00e+00	0.00e+00	0.02224	0.1491	0.02256
A_24_P328872	CCT5	0.1850	1.17e-04	1.08e-02	5.85e-02	2.00e-02	1.42e-01	0.764887	-1.57373	1.79e-02	1.34e-01	5.58e-03	2.01e-01	4.48e-01	1.87e-02	4.85	1.71e-02	1.31e-01	2.70e-02	0.03909	0.1977	0.04078
A_24_P102821	PTAFR	0.2205	4.36e-03	6.61e-02	3.00e-01	1.79e-03	4.23e-02	0.191747	-5.54149	1.67e-01	4.09e-01	1.70e-02	8.62e-02	2.94e-01	1.22e-02	6.37	6.97e-03	8.35e-02	1.31e-02	0.06576	0.2564	0.04025
A_23_P218597	NPAS2	0.3125	6.21e-03	7.88e-02	2.52e-01	7.06e-05	8.40e-03	0.026898	-6.03961	7.31e-02	2.70e-01	1.13e-02	3.34e-01	5.78e-01	2.41e-02	6.57	5.91e-01	7.69e-01	1.17e-01	0.05103	0.2259	0.03437
A_23_P105833	BIVM	0.1702	1.00e-02	1.00e-01	5.89e-01	3.26e-02	1.80e-01	1.060108	-0.83107	1.70e-02	1.30e-01	5.43e-03	1.08e-02	1.04e-01	4.33e-03	7.76	7.07e-02	2.66e-01	3.43e-02	0.04627	0.2151	0.02772
A_23_P321913	DEF6	0.2165	6.10e-03	7.81e-02	3.61e-01	2.05e-03	4.53e-02	0.209030	-7.08630	1.11e-02	1.05e-01	4.39e-03	7.08e-01	8.41e-01	3.51e-02	7.76	1.95e-01	4.42e-01	5.69e-02	0.07982	0.2825	0.03640
A_23_P107116	RNF112	0.2069	5.03e-02	2.24e-01	1.08e+00	2.00e-03	4.47e-02	0.216077	-9.31224	8.46e-01	9.20e-01	3.83e-02	3.71e-02	1.93e-01	8.02e-03	7.59	4.42e+00	2.10e+00	2.77e-01	0.15153	0.3893	0.05131
A_23_P146728	ALG2	0.2280	4.28e-11	6.54e-06	2.87e-05	5.08e-02	2.25e-01	0.988726	-1.75493	2.01e-10	1.42e-05	5.91e-07	5.41e-02	2.33e-01	9.70e-03	7.68	0.00e+00	0.00e+00	0.00e+00	0.04676	0.2162	0.02817
A_24_P675386	C11orf58	0.2986	4.84e-04	2.20e-02	7.37e-02	2.53e-03	5.03e-02	0.168395	-9.31879	3.88e-03	6.23e-02	2.60e-03	1.05e-01	3.23e-01	1.35e-02	8.44	4.29e-02	2.07e-01	2.45e-02	0.01289	0.1135	0.01346
A_23_P166797	RTP4	0.2500	0.00e+00	0.00e+00	0.00e+00	1.09e-02	1.05e-01	0.418403	0.22215	0.00e+00	0.00e+00	0.00e+00	1.96e-01	4.43e-01	1.84e-02	6.16	1.10e+00	1.05e+00	1.70e-01	0.05751	0.2398	0.03896
A_24_P417162	TBL1X	0.1568	1.36e-02	1.16e-01	7.42e-01	2.57e-03	5.07e-02	0.323178	4.31221	2.55e-01	5.05e-01	2.10e-02	4.31e-01	6.56e-01	2.74e-02	7.78	8.91e-02	2.99e-01	3.84e-02	0.01691	0.1301	0.01672
A_23_P309381	HIST2H2AA4	0.2263	6.97e-03	8.35e-02	3.69e-01	2.14e-02	1.46e-01	0.646626	-7.40510	2.02e-02	1.42e-01	5.92e-03	1.09e-01	3.30e-01	1.38e-02	7.54	3.59e-01	5.99e-01	7.94e-02	0.16605	0.4075	0.05405
A_32_P202703	LOC102724951	0.2485	3.57e-06	1.89e-03	7.60e-03	3.20e-02	1.79e-01	0.719924	0.15550	3.48e-02	1.87e-01	7.77e-03	1.97e-02	1.40e-01	5.85e-03	6.35	4.79e-02	2.19e-01	3.45e-02	0.46636	0.6829	0.10754
A_23_P41888	PHYKPL	0.2318	2.51e-03	5.01e-02	2.16e-01	3.10e-03	5.56e-02	0.240001	3.72828	4.19e-02	2.05e-01	8.53e-03	9.31e-02	3.05e-01	1.27e-02	8.12	2.05e-01	4.53e-01	5.58e-02	0.00570	0.0755	0.00930
A_23_P66158	KNOP1	0.2344	3.44e-04	1.86e-02	7.91e-02	1.27e-02	1.13e-01	0.479959	0.95317	4.07e-04	2.02e-02	8.40e-04	4.41e-02	2.10e-01	8.75e-03	8.55	4.05e-02	2.01e-01	2.35e-02	0.02291	0.1514	0.01770
A_32_P149251	DNAJC18	0.1207	8.94e-03	9.46e-02	7.84e-01	4.17e-03	6.46e-02	0.534975	-5.28456	5.43e+00	2.33e+00	9.71e-02	1.03e+00	1.01e+00	4.23e-02	5.41	2.18e+00	1.48e+00	2.73e-01	0.04936	0.2222	0.04104
A_23_P122906	AUTS2	0.1737	7.11e-03	8.43e-02	4.85e-01	1.49e-03	3.86e-02	0.222461	-10.52078	8.02e-02	2.83e-01	1.18e-02	5.78e-01	7.60e-01	3.17e-02	10.33	5.70e-03	7.55e-02	7.31e-03	0.06813	0.2610	0.02526
A_23_P13740	NAV3	0.2463	9.19e-04	3.03e-02	1.23e-01	4.73e-07	6.88e-04	0.002791	4.45849	8.31e-02	2.88e-01	1.20e-02	2.58e-02	1.61e-01	6.70e-03	6.24	9.35e-03	9.67e-02	1.55e-02	0.04744	0.2178	0.03489
A_23_P140563	TTC23	0.2661	1.90e-03	4.36e-02	1.64e-01	5.70e-02	2.39e-01	0.897458	-0.90866	1.58e-03	3.97e-02	1.66e-03	5.41e-02	2.33e-01	9.69e-03	6.72	4.46e-02	2.11e-01	3.14e-02	0.04065	0.2016	0.03001
A_24_P108311	NEDD4L	0.2846	4.60e-04	2.14e-02	7.53e-02	1.73e-02	1.31e-01	0.461616	4.36009	2.71e-02	1.65e-01	6.86e-03	3.06e-01	5.54e-01	2.31e-02	7.80	1.23e+00	1.11e+00	1.42e-01	0.03610	0.1900	0.02437
A_23_P202448	CXCL12	0.1574	3.22e-02	1.79e-01	1.14e+00	3.08e-03	5.55e-02	0.352431	9.21491	1.25e+00	1.12e+00	4.65e-02	7.55e-02	2.75e-01	1.14e-02	8.66	1.80e+01	4.25e+00	4.90e-01	0.07901	0.2811	0.03245
A_23_P395075	KDM3A	0.2199	1.65e-03	4.06e-02	1.85e-01	5.42e-03	7.37e-02	0.334964	-8.69055	2.46e-02	1.57e-01	6.54e-03	4.99e-01	7.07e-01	2.94e-02	7.17	3.09e-01	5.55e-01	7.75e-02	0.01274	0.1129	0.01574
A_24_P182764	ATG4B	0.2733	0.00e+00	0.00e+00	0.00e+00	1.32e-02	1.15e-01	0.420382	0.82723	0.00e+00	0.00e+00	0.00e+00	5.75e-02	2.40e-01	9.99e-03	9.31	3.60e-03	6.00e-02	6.44e-03	0.00660	0.0812	0.00873
A_23_P35796	PPP2R5B	0.2917	6.09e-04	2.47e-02	8.46e-02	2.09e-02	1.44e-01	0.495160	-0.55012	9.36e-03	9.68e-02	4.03e-03	3.13e-03	5.59e-02	2.33e-03	8.52	2.03e-01	4.51e-01	5.30e-02	0.01275	0.1129	0.01326
A_24_P273756	TP63	0.1840	4.79e-03	6.92e-02	3.76e-01	8.68e-03	9.32e-02	0.506419	11.62246	1.39e-03	3.73e-02	1.55e-03	1.00e-01	3.16e-01	1.32e-02	8.47	5.78e-01	7.60e-01	8.97e-02	0.36392	0.6033	0.07124
A_23_P30495	HMGCR	0.3795	0.00e+00	0.00e+00	0.00e+00	8.94e-03	9.45e-02	0.249106	1.26454	0.00e+00	0.00e+00	0.00e+00	2.38e-02	1.54e-01	6.43e-03	10.44	8.56e-01	9.25e-01	8.86e-02	0.07265	0.2695	0.02581
A_24_P414719	NFYA	0.5553	1.53e-02	1.24e-01	2.23e-01	6.04e-02	2.46e-01	0.442751	0.68118	1.61e-03	4.01e-02	1.67e-03	2.11e-02	1.45e-01	6.05e-03	7.14	1.04e-02	1.02e-01	1.43e-02	0.01277	0.1130	0.01582
A_23_P365226	FAM161B	0.3338	4.87e-03	6.98e-02	2.09e-01	3.52e-02	1.88e-01	0.562294	0.63008	1.21e-03	3.48e-02	1.45e-03	5.47e-02	2.34e-01	9.74e-03	5.72	1.28e-02	1.13e-01	1.98e-02	0.04481	0.2117	0.03704
A_23_P255916	RPUSD3	0.2999	7.40e-05	8.60e-03	2.87e-02	2.54e-02	1.60e-01	0.531871	-1.26162	7.00e-03	8.37e-02	3.49e-03	1.42e-02	1.19e-01	4.96e-03	8.29	2.32e-02	1.52e-01	1.84e-02	0.03030	0.1741	0.02099
A_24_P13381	TRPV4	0.0772	3.39e-02	1.84e-01	2.39e+00	1.57e-02	1.25e-01	1.620485	-4.88170	1.17e+00	1.08e+00	4.51e-02	1.21e-01	3.48e-01	1.45e-02	5.80	1.54e-02	1.24e-01	2.14e-02	0.05662	0.2380	0.04101
A_24_P313096	TUBGCP3	0.2549	2.04e-03	4.52e-02	1.77e-01	3.37e-03	5.80e-02	0.227637	-10.27704	2.78e-02	1.67e-01	6.94e-03	1.05e-01	3.24e-01	1.35e-02	8.02	2.46e-02	1.57e-01	1.95e-02	0.01515	0.1231	0.01534
A_32_P78816	PSPH	0.3079	0.00e+00	0.00e+00	0.00e+00	5.81e-02	2.41e-01	0.782761	1.68656	0.00e+00	0.00e+00	0.00e+00	4.93e-02	2.22e-01	9.25e-03	8.53	4.32e-02	2.08e-01	2.44e-02	1.35416	1.1637	0.13638
A_23_P84219	LIPH	0.1634	1.70e-02	1.30e-01	7.98e-01	2.14e-02	1.46e-01	0.894939	4.28371	2.20e-01	4.69e-01	1.96e-02	5.38e-02	2.32e-01	9.66e-03	8.02	4.21e-01	6.49e-01	8.08e-02	0.10377	0.3221	0.04014
A_23_P361544	CES4A	0.2208	2.25e-03	4.74e-02	2.15e-01	1.20e-02	1.10e-01	0.496303	2.46474	2.61e-02	1.62e-01	6.74e-03	1.95e-01	4.42e-01	1.84e-02	6.89	2.70e+00	1.64e+00	2.39e-01	0.05114	0.2261	0.03282
A_23_P111132	HSPA1A	0.2873	0.00e+00	0.00e+00	0.00e+00	2.04e-02	1.43e-01	0.497492	0.99414	0.00e+00	0.00e+00	0.00e+00	9.23e-02	3.04e-01	1.27e-02	11.99	1.82e-02	1.35e-01	1.12e-02	0.08572	0.2928	0.02441
A_23_P105625	COQ5	0.2497	2.15e-04	1.47e-02	5.87e-02	3.35e-02	1.83e-01	0.732636	0.74829	1.36e-04	1.17e-02	4.86e-04	1.10e-03	3.32e-02	1.39e-03	8.48	0.00e+00	0.00e+00	0.00e+00	0.03534	0.1880	0.02217
A_23_P115149	WDR77	0.2560	4.97e-03	7.05e-02	2.75e-01	2.62e-02	1.62e-01	0.632228	1.50020	1.30e-02	1.14e-01	4.75e-03	6.36e-03	7.98e-02	3.32e-03	7.82	2.74e-03	5.23e-02	6.69e-03	0.02382	0.1543	0.01972
A_23_P309198	LINC01547	0.1347	1.59e-02	1.26e-01	9.37e-01	1.28e-02	1.13e-01	0.840380	2.50154	5.18e-01	7.20e-01	3.00e-02	5.78e-01	7.60e-01	3.17e-02	4.99	2.16e-02	1.47e-01	2.94e-02	0.01967	0.1403	0.02810
A_23_P203957	TMTC1	0.2860	0.00e+00	0.00e+00	0.00e+00	1.54e-02	1.24e-01	0.434352	4.07940	0.00e+00	0.00e+00	0.00e+00	1.19e-01	3.45e-01	1.44e-02	6.38	3.33e+00	1.82e+00	2.86e-01	0.02546	0.1596	0.02500
A_24_P82419	H3F3B	0.2510	1.83e-05	4.28e-03	1.71e-02	1.80e-03	4.24e-02	0.169049	-11.71617	5.25e-02	2.29e-01	9.55e-03	2.90e-01	5.39e-01	2.25e-02	13.70	1.26e-02	1.12e-01	8.19e-03	0.02250	0.1500	0.01095
A_23_P41804	NKD2	0.2466	1.19e-01	3.45e-01	1.40e+00	2.78e-05	5.27e-03	0.021359	2.67964	2.22e+00	1.49e+00	6.22e-02	7.91e-02	2.81e-01	1.17e-02	9.46	1.88e+00	1.37e+00	1.45e-01	0.13635	0.3693	0.03904
A_32_P191262	ACR	0.2862	7.04e-02	2.65e-01	9.27e-01	2.72e-02	1.65e-01	0.575931	-10.04815	4.77e-01	6.91e-01	2.88e-02	9.70e-02	3.11e-01	1.30e-02	5.95	5.19e-01	7.21e-01	1.21e-01	0.02411	0.1553	0.02611
A_23_P314250	FAM78A	0.2004	1.35e-03	3.67e-02	1.83e-01	1.85e-02	1.36e-01	0.678590	-2.67486	2.39e-02	1.55e-01	6.44e-03	7.99e-01	8.94e-01	3.72e-02	5.19	1.67e+00	1.29e+00	2.49e-01	0.00000	0.0000	0.00000
A_24_P98411	HSPA5	0.1881	7.88e-03	8.88e-02	4.72e-01	3.37e-03	5.81e-02	0.308749	-9.68532	1.07e-01	3.27e-01	1.36e-02	2.03e-01	4.51e-01	1.88e-02	9.44	3.52e-02	1.88e-01	1.99e-02	0.01482	0.1217	0.01290
A_24_P125283	HDAC5	0.2912	0.00e+00	0.00e+00	0.00e+00	1.67e-02	1.29e-01	0.443857	0.37736	0.00e+00	0.00e+00	0.00e+00	1.40e-02	1.18e-01	4.93e-03	9.90	4.58e-01	6.76e-01	6.83e-02	0.03460	0.1860	0.01879
A_23_P125042	ZNF222	0.2824	1.97e-02	1.40e-01	4.97e-01	4.71e-02	2.17e-01	0.768422	-1.76153	6.09e-02	2.47e-01	1.03e-02	7.71e-02	2.78e-01	1.16e-02	5.31	0.00e+00	0.00e+00	0.00e+00	0.02230	0.1493	0.02813
A_23_P360754	ADAMTS4	0.3580	2.96e-02	1.72e-01	4.81e-01	5.87e-03	7.66e-02	0.214041	-5.16537	4.20e-01	6.48e-01	2.70e-02	4.64e-01	6.82e-01	2.84e-02	5.84	2.68e+00	1.64e+00	2.81e-01	0.12485	0.3533	0.06050
A_23_P334328	LAMB4	0.5083	8.21e-04	2.86e-02	5.64e-02	1.76e-02	1.33e-01	0.261010	-10.40688	1.62e-02	1.27e-01	5.30e-03	9.52e-02	3.09e-01	1.29e-02	8.70	2.43e-02	1.56e-01	1.79e-02	0.12935	0.3597	0.04134
A_23_P47614	PHLDA2	0.1268	3.99e-03	6.32e-02	4.98e-01	6.14e-03	7.84e-02	0.617986	-0.24901	2.10e+00	1.45e+00	6.04e-02	2.68e+00	1.64e+00	6.82e-02	9.62	6.02e-01	7.76e-01	8.06e-02	0.02948	0.1717	0.01785
A_23_P4052	LOC79999	0.2429	2.46e-12	1.57e-06	6.45e-06	5.62e-03	7.49e-02	0.308525	0.61830	1.56e-09	3.95e-05	1.65e-06	3.15e-02	1.77e-01	7.39e-03	5.23	0.00e+00	0.00e+00	0.00e+00	0.02003	0.1415	0.02705
A_23_P4679	ERF	0.2175	1.02e-03	3.19e-02	1.47e-01	6.52e-02	2.55e-01	1.173949	-4.54359	1.34e-01	3.65e-01	1.52e-02	3.30e-01	5.74e-01	2.39e-02	6.51	6.59e-01	8.12e-01	1.25e-01	0.14511	0.3809	0.05850
A_23_P253317	GPR171	0.1894	2.01e-03	4.48e-02	2.37e-01	3.29e-02	1.81e-01	0.957776	1.40681	8.08e-02	2.84e-01	1.18e-02	6.48e-01	8.05e-01	3.35e-02	5.33	3.83e-01	6.19e-01	1.16e-01	0.13230	0.3637	0.06828
A_23_P73023	TBC1D1	0.2699	1.31e-03	3.63e-02	1.34e-01	1.96e-03	4.42e-02	0.163855	4.23755	4.46e-03	6.68e-02	2.78e-03	4.38e-02	2.09e-01	8.72e-03	7.37	1.27e+00	1.13e+00	1.53e-01	0.01150	0.1073	0.01455
A_23_P59179	RXRB	0.1653	8.53e-03	9.23e-02	5.59e-01	6.24e-02	2.50e-01	1.511436	-1.58710	6.07e-02	2.46e-01	1.03e-02	1.37e-01	3.71e-01	1.54e-02	8.01	9.42e-02	3.07e-01	3.83e-02	0.12077	0.3475	0.04341
A_23_P161156	ZNF438	0.2077	1.29e-10	1.13e-05	5.46e-05	6.32e-03	7.95e-02	0.382714	1.85083	8.26e-10	2.87e-05	1.20e-06	5.81e-02	2.41e-01	1.00e-02	9.01	9.04e-02	3.01e-01	3.34e-02	0.00000	0.0000	0.00000
A_23_P209564	CYBRD1	0.2104	1.11e-02	1.05e-01	5.01e-01	2.51e-04	1.58e-02	0.075314	1.16381	6.09e-01	7.80e-01	3.25e-02	6.49e-02	2.55e-01	1.06e-02	9.91	2.15e+00	1.47e+00	1.48e-01	0.17665	0.4203	0.04243
A_23_P305759	ABHD3	0.2589	2.82e-03	5.31e-02	2.05e-01	5.53e-03	7.44e-02	0.287227	1.92088	1.27e-02	1.13e-01	4.70e-03	8.51e-02	2.92e-01	1.22e-02	5.58	1.36e-01	3.69e-01	6.62e-02	0.05214	0.2283	0.04091
A_23_P205913	SLC24A1	0.2273	1.98e-03	4.45e-02	1.96e-01	1.39e-02	1.18e-01	0.519116	1.60238	7.63e-03	8.73e-02	3.64e-03	2.72e-01	5.21e-01	2.17e-02	5.76	9.40e-02	3.07e-01	5.33e-02	0.01732	0.1316	0.02287
A_23_P304897	BDKRB2	0.2066	5.93e-03	7.70e-02	3.73e-01	2.67e-04	1.63e-02	0.079118	-6.72958	1.82e-01	4.27e-01	1.78e-02	3.23e-01	5.68e-01	2.37e-02	8.30	3.24e-02	1.80e-01	2.17e-02	0.03570	0.1889	0.02276
A_23_P94591	TMEM141	0.2681	1.24e-03	3.52e-02	1.31e-01	1.26e-02	1.12e-01	0.418467	3.81785	1.33e-02	1.15e-01	4.80e-03	2.15e-02	1.47e-01	6.11e-03	11.42	1.94e-01	4.41e-01	3.86e-02	0.01048	0.1023	0.00896
A_23_P213102	PALLD	0.1872	2.49e-03	4.99e-02	2.67e-01	1.99e-02	1.41e-01	0.753921	-11.95870	1.24e-02	1.12e-01	4.65e-03	5.28e-01	7.26e-01	3.03e-02	11.01	7.59e-01	8.71e-01	7.91e-02	0.07000	0.2646	0.02403
A_24_P22079	FOXO1	0.2431	1.11e-03	3.33e-02	1.37e-01	1.80e-02	1.34e-01	0.551843	-11.74459	5.25e-02	2.29e-01	9.55e-03	7.66e-02	2.77e-01	1.15e-02	8.75	3.86e-03	6.21e-02	7.09e-03	0.03834	0.1958	0.02237
A_23_P105619	TMEM116	0.3473	2.13e-03	4.62e-02	1.33e-01	8.04e-03	8.97e-02	0.258178	2.10789	6.70e-03	8.18e-02	3.41e-03	3.09e-03	5.56e-02	2.32e-03	8.50	7.27e-01	8.53e-01	1.00e-01	0.04498	0.2121	0.02494
A_23_P25974	TTC7B	0.2551	1.95e-02	1.40e-01	5.47e-01	8.43e-04	2.90e-02	0.113764	6.52432	5.71e-03	7.56e-02	3.15e-03	3.51e-02	1.87e-01	7.81e-03	8.32	8.03e-01	8.96e-01	1.08e-01	0.09859	0.3140	0.03773
A_23_P140427	EVL	0.2025	1.14e-02	1.07e-01	5.27e-01	8.38e-04	2.89e-02	0.142954	2.92359	2.80e-01	5.29e-01	2.20e-02	6.98e-03	8.36e-02	3.48e-03	10.78	8.49e-03	9.21e-02	8.55e-03	0.01294	0.1137	0.01056
A_23_P82412	NSUN5P1	0.2221	7.87e-03	8.87e-02	3.99e-01	1.44e-02	1.20e-01	0.541132	1.63547	3.32e-02	1.82e-01	7.60e-03	4.16e-02	2.04e-01	8.50e-03	10.91	5.84e-03	7.64e-02	7.00e-03	0.02663	0.1632	0.01495
A_24_P317827	TMEM8B	0.3850	6.02e-03	7.76e-02	2.02e-01	4.07e-03	6.38e-02	0.165611	2.95796	3.95e-02	1.99e-01	8.28e-03	3.38e-02	1.84e-01	7.66e-03	6.94	5.05e-01	7.11e-01	1.02e-01	0.01682	0.1297	0.01869
A_32_P142440	PCSK9	0.1898	3.23e-03	5.69e-02	3.00e-01	3.39e-03	5.82e-02	0.306680	-11.23528	3.15e-01	5.61e-01	2.34e-02	1.85e-02	1.36e-01	5.66e-03	5.69	1.96e-01	4.43e-01	7.79e-02	0.10265	0.3204	0.05631
A_23_P363406	ANGEL1	0.3014	7.74e-08	2.78e-04	9.23e-04	1.72e-02	1.31e-01	0.435263	1.73481	3.58e-06	1.89e-03	7.88e-05	1.18e-01	3.43e-01	1.43e-02	5.36	2.95e-01	5.43e-01	1.01e-01	0.06532	0.2556	0.04766
A_23_P381261	ADCY4	0.2159	1.60e-02	1.27e-01	5.86e-01	8.35e-04	2.89e-02	0.133815	-8.15981	4.17e-01	6.46e-01	2.69e-02	3.52e-02	1.87e-01	7.81e-03	9.35	5.77e+00	2.40e+00	2.57e-01	0.04037	0.2009	0.02150
A_24_P196534	PKNOX1	0.2506	4.80e-03	6.93e-02	2.76e-01	1.48e-02	1.22e-01	0.486115	1.28668	9.38e-03	9.68e-02	4.03e-03	1.61e-02	1.27e-01	5.29e-03	8.59	0.00e+00	0.00e+00	0.00e+00	0.03427	0.1851	0.02154
A_23_P77714	CLUAP1	0.2225	3.20e-03	5.65e-02	2.54e-01	3.63e-02	1.90e-01	0.856076	2.02924	2.23e-02	1.49e-01	6.22e-03	5.63e-02	2.37e-01	9.89e-03	8.02	1.62e-01	4.02e-01	5.01e-02	0.08770	0.2961	0.03693
A_23_P78479	ZIM2	0.0897	2.10e-02	1.45e-01	1.61e+00	2.38e-02	1.54e-01	1.721234	9.44417	1.91e+00	1.38e+00	5.75e-02	1.54e-01	3.93e-01	1.64e-02	5.10	6.33e-02	2.52e-01	4.93e-02	0.05483	0.2342	0.04591
A_23_P91221	PKIG	0.1897	4.42e-04	2.10e-02	1.11e-01	4.48e-03	6.69e-02	0.352873	-8.29074	2.63e-02	1.62e-01	6.75e-03	4.16e-01	6.45e-01	2.69e-02	6.82	6.12e-01	7.83e-01	1.15e-01	0.13908	0.3729	0.05468
A_24_P602507	HYKK	0.2884	3.51e-04	1.87e-02	6.50e-02	1.36e-02	1.17e-01	0.404545	-8.98413	4.16e-03	6.45e-02	2.69e-03	3.80e-02	1.95e-01	8.13e-03	6.95	3.50e-01	5.92e-01	8.52e-02	0.02050	0.1432	0.02060
A_24_P71700	ZBTB47	0.2768	1.89e-02	1.38e-01	4.97e-01	4.60e-03	6.78e-02	0.244963	-9.52423	1.42e-01	3.76e-01	1.57e-02	8.45e-03	9.19e-02	3.83e-03	10.07	1.87e+00	1.37e+00	1.36e-01	0.03178	0.1783	0.01771
A_23_P12363	ROR1	0.3255	3.17e-02	1.78e-01	5.47e-01	1.74e-06	1.32e-03	0.004055	8.68725	2.27e-01	4.76e-01	1.98e-02	3.50e-02	1.87e-01	7.80e-03	6.77	1.05e+00	1.02e+00	1.51e-01	0.02540	0.1594	0.02353
A_23_P47682	NRIP3	0.1840	1.03e-02	1.01e-01	5.51e-01	5.74e-03	7.57e-02	0.411698	-3.09415	3.35e-01	5.79e-01	2.41e-02	6.04e-03	7.77e-02	3.24e-03	5.14	3.86e-02	1.96e-01	3.82e-02	0.03232	0.1798	0.03500
A_32_P226205	ZFHX2	0.5740	6.19e-03	7.87e-02	1.37e-01	2.90e-02	1.70e-01	0.296909	0.46731	1.21e-02	1.10e-01	4.58e-03	5.95e-02	2.44e-01	1.02e-02	6.01	7.28e-02	2.70e-01	4.49e-02	0.02588	0.1609	0.02679
A_23_P55251	ITGA3	0.1581	2.19e-03	4.68e-02	2.96e-01	4.73e-02	2.17e-01	1.374735	-2.99680	8.78e-02	2.96e-01	1.23e-02	2.29e-01	4.78e-01	1.99e-02	7.12	3.63e-01	6.02e-01	8.46e-02	0.04515	0.2125	0.02984
A_23_P133868	ZKSCAN4	0.1812	8.84e-03	9.40e-02	5.19e-01	1.77e-02	1.33e-01	0.734504	-1.98181	8.78e-02	2.96e-01	1.23e-02	4.00e-01	6.33e-01	2.64e-02	6.24	2.80e-02	1.67e-01	2.68e-02	0.00796	0.0892	0.01430
A_23_P124427	NEK1	0.2690	1.42e-03	3.76e-02	1.40e-01	8.35e-03	9.14e-02	0.339747	2.88749	1.74e-02	1.32e-01	5.50e-03	3.64e-02	1.91e-01	7.95e-03	5.94	2.09e-01	4.57e-01	7.69e-02	0.01812	0.1346	0.02266
A_23_P113351	SPARCL1	0.2181	1.73e-02	1.32e-01	6.03e-01	3.20e-02	1.79e-01	0.819475	10.22893	2.37e-01	4.87e-01	2.03e-02	1.93e-02	1.39e-01	5.79e-03	8.66	2.08e+01	4.56e+00	5.27e-01	0.10734	0.3276	0.03782
A_23_P434900	JPT2	0.3417	2.82e-03	5.31e-02	1.55e-01	2.02e-02	1.42e-01	0.415542	2.05373	8.58e-03	9.26e-02	3.86e-03	1.48e-02	1.22e-01	5.07e-03	9.51	1.14e-01	3.38e-01	3.55e-02	0.01754	0.1324	0.01393
A_23_P421423	TNFAIP2	0.2902	0.00e+00	0.00e+00	0.00e+00	1.67e-06	1.29e-03	0.004457	-4.73627	0.00e+00	0.00e+00	0.00e+00	2.04e-01	4.51e-01	1.88e-02	11.85	2.30e+00	1.52e+00	1.28e-01	0.27724	0.5265	0.04443
A_23_P158880	STARD5	0.2301	7.83e-05	8.85e-03	3.85e-02	5.09e-04	2.26e-02	0.098110	1.53384	8.21e-03	9.06e-02	3.77e-03	5.68e-04	2.38e-02	9.93e-04	9.16	2.11e+00	1.45e+00	1.59e-01	0.02996	0.1731	0.01890
A_23_P204947	GJB2	0.2413	1.99e-02	1.41e-01	5.85e-01	3.09e-03	5.56e-02	0.230188	-9.11103	3.84e-01	6.20e-01	2.58e-02	2.06e-04	1.44e-02	5.99e-04	10.61	6.92e-02	2.63e-01	2.48e-02	0.07720	0.2779	0.02619
A_23_P149121	DIRAS3	0.2662	0.00e+00	0.00e+00	0.00e+00	1.97e-02	1.40e-01	0.527383	-10.19464	0.00e+00	0.00e+00	0.00e+00	1.02e-01	3.19e-01	1.33e-02	5.36	1.35e+00	1.16e+00	2.17e-01	0.02908	0.1705	0.03179
A_23_P502641	SEC22C	0.2202	1.38e-03	3.72e-02	1.69e-01	6.83e-03	8.26e-02	0.375115	-6.89134	1.61e-03	4.01e-02	1.67e-03	3.41e-01	5.84e-01	2.43e-02	7.10	1.11e+00	1.05e+00	1.48e-01	0.13906	0.3729	0.05255
A_23_P330578	LRRC39	0.5243	5.37e-11	7.33e-06	1.40e-05	4.37e-03	6.61e-02	0.126038	-8.43422	3.57e-10	1.89e-05	7.87e-07	6.56e-02	2.56e-01	1.07e-02	5.08	1.25e-02	1.12e-01	2.20e-02	0.06867	0.2620	0.05158
A_23_P92132	IFRD2	0.2651	3.20e-03	5.66e-02	2.13e-01	6.96e-03	8.34e-02	0.314563	2.23735	2.00e-02	1.42e-01	5.90e-03	1.74e-01	4.17e-01	1.74e-02	9.36	7.83e-03	8.85e-02	9.46e-03	0.02796	0.1672	0.01787
A_23_P201636	LAMC2	0.3119	1.94e-02	1.39e-01	4.46e-01	5.14e-03	7.17e-02	0.229823	-7.82464	8.95e-02	2.99e-01	1.25e-02	8.64e-02	2.94e-01	1.22e-02	7.87	1.66e-01	4.08e-01	5.18e-02	0.05463	0.2337	0.02971
A_23_P143047	ATP6V1E2	0.2368	1.03e-02	1.02e-01	4.29e-01	1.60e-02	1.26e-01	0.533417	3.10808	1.98e-01	4.45e-01	1.85e-02	8.58e-02	2.93e-01	1.22e-02	7.23	1.34e-01	3.66e-01	5.06e-02	0.04626	0.2151	0.02973
A_23_P170337	ALDH4A1	0.2350	4.83e-04	2.20e-02	9.35e-02	9.37e-03	9.68e-02	0.411902	3.78833	2.05e-02	1.43e-01	5.96e-03	4.34e-02	2.08e-01	8.68e-03	9.47	1.03e-01	3.20e-01	3.38e-02	0.03695	0.1922	0.02030
A_24_P19228	GAMT	0.1767	1.36e-02	1.17e-01	6.60e-01	1.43e-02	1.19e-01	0.675973	0.36341	3.97e-03	6.30e-02	2.63e-03	3.48e-02	1.87e-01	7.78e-03	7.51	5.14e-02	2.27e-01	3.02e-02	0.08662	0.2943	0.03919
A_24_P942969	FUT2	0.2141	2.00e-02	1.41e-01	6.61e-01	5.64e-03	7.51e-02	0.350674	1.45597	7.01e-02	2.65e-01	1.10e-02	1.60e-01	4.00e-01	1.67e-02	5.34	5.24e-01	7.24e-01	1.36e-01	0.25126	0.5013	0.09388
A_24_P159948	ARFRP1	0.2596	3.84e-04	1.96e-02	7.54e-02	2.69e-05	5.19e-03	0.019986	0.88648	3.18e-04	1.78e-02	7.43e-04	2.34e-03	4.84e-02	2.01e-03	6.26	2.18e-04	1.48e-02	2.36e-03	0.06507	0.2551	0.04073
A_23_P70201	CHD1	0.1959	6.35e-03	7.97e-02	4.07e-01	7.17e-03	8.47e-02	0.432403	-11.44259	8.59e-03	9.27e-02	3.86e-03	1.66e-02	1.29e-01	5.36e-03	7.58	3.07e-02	1.75e-01	2.31e-02	0.02795	0.1672	0.02206
A_23_P160729	AP4B1	0.1547	6.74e-03	8.21e-02	5.31e-01	3.56e-02	1.89e-01	1.219416	0.60158	3.09e-01	5.56e-01	2.32e-02	4.33e-01	6.58e-01	2.74e-02	7.37	2.03e-02	1.43e-01	1.93e-02	0.06137	0.2477	0.03360
A_23_P90542	ZNF540	0.2667	2.61e-03	5.11e-02	1.92e-01	2.42e-02	1.56e-01	0.583308	-1.41401	5.53e-03	7.44e-02	3.10e-03	1.57e-01	3.96e-01	1.65e-02	6.46	0.00e+00	0.00e+00	0.00e+00	0.00269	0.0519	0.00803
A_23_P69573	GUCY1A1	0.1578	7.63e-03	8.74e-02	5.54e-01	3.01e-03	5.48e-02	0.347556	3.37489	4.55e-01	6.75e-01	2.81e-02	4.52e-01	6.72e-01	2.80e-02	6.06	3.40e+00	1.84e+00	3.04e-01	0.01355	0.1164	0.01922
A_23_P86632	DCLRE1C	0.1594	1.32e-02	1.15e-01	7.20e-01	1.05e-02	1.02e-01	0.642982	-0.23243	6.93e-02	2.63e-01	1.10e-02	4.91e-04	2.22e-02	9.23e-04	7.90	7.79e-04	2.79e-02	3.54e-03	0.01328	0.1152	0.01460
A_23_P398637	TRMT10A	0.2792	4.94e-03	7.03e-02	2.52e-01	2.20e-02	1.48e-01	0.531792	0.42539	7.93e-04	2.82e-02	1.17e-03	9.00e-03	9.48e-02	3.95e-03	6.82	1.56e-01	3.95e-01	5.79e-02	0.04216	0.2053	0.03012
A_23_P377214	HEXIM2	0.2292	3.66e-10	1.91e-05	8.34e-05	1.27e-02	1.13e-01	0.490902	0.78954	1.58e-07	3.98e-04	1.66e-05	7.48e-03	8.65e-02	3.60e-03	9.32	8.96e-03	9.47e-02	1.02e-02	0.03691	0.1921	0.02060
A_23_P412321	CCR5	0.2178	4.93e-03	7.02e-02	3.22e-01	1.75e-03	4.18e-02	0.192109	-1.37383	1.47e-02	1.21e-01	5.05e-03	2.46e-02	1.57e-01	6.53e-03	6.37	4.52e-01	6.72e-01	1.06e-01	0.06679	0.2584	0.04058
A_23_P99063	LUM	0.1994	2.60e-02	1.61e-01	8.09e-01	1.46e-02	1.21e-01	0.605956	11.09847	8.16e-01	9.03e-01	3.76e-02	4.66e-01	6.82e-01	2.84e-02	7.37	1.41e+01	3.76e+00	5.10e-01	0.15616	0.3952	0.05363
A_23_P56170	MED16	0.3009	0.00e+00	0.00e+00	0.00e+00	1.80e-02	1.34e-01	0.445309	1.91208	0.00e+00	0.00e+00	0.00e+00	8.23e-02	2.87e-01	1.20e-02	7.54	4.96e-02	2.23e-01	2.95e-02	0.05502	0.2346	0.03110
A_23_P717	TMEM206	0.2851	0.00e+00	0.00e+00	0.00e+00	3.84e-02	1.96e-01	0.686826	0.85206	0.00e+00	0.00e+00	0.00e+00	1.44e-02	1.20e-01	5.00e-03	5.76	4.16e-02	2.04e-01	3.54e-02	0.01303	0.1141	0.01982
A_23_P124742	CHKA	0.1669	2.47e-02	1.57e-01	9.41e-01	5.98e-03	7.73e-02	0.463107	1.34071	1.19e-01	3.44e-01	1.44e-02	1.50e-01	3.87e-01	1.61e-02	8.20	1.41e+00	1.19e+00	1.45e-01	0.00525	0.0724	0.00884
A_23_P364766	SLX4IP	0.3396	1.57e-03	3.96e-02	1.17e-01	3.80e-02	1.95e-01	0.574457	1.66414	2.95e-03	5.43e-02	2.26e-03	6.10e-02	2.47e-01	1.03e-02	8.29	1.33e-01	3.65e-01	4.40e-02	0.03350	0.1830	0.02207
A_23_P318604	CYHR1	0.5293	1.13e-02	1.06e-01	2.01e-01	4.12e-02	2.03e-01	0.383658	1.79924	1.89e-02	1.37e-01	5.72e-03	1.32e-02	1.15e-01	4.79e-03	8.33	9.42e-02	3.07e-01	3.68e-02	0.03435	0.1853	0.02225
A_23_P350689	ZDHHC23	0.3249	2.92e-10	1.71e-05	5.26e-05	5.13e-02	2.26e-01	0.697081	1.59708	7.14e-09	8.45e-05	3.52e-06	3.17e-02	1.78e-01	7.42e-03	7.30	2.41e-01	4.91e-01	6.73e-02	0.10364	0.3219	0.04412
A_24_P306720	FOXN3-AS1	0.4857	2.49e-02	1.58e-01	3.25e-01	2.04e-02	1.43e-01	0.293777	3.28393	1.19e-01	3.45e-01	1.44e-02	8.45e-02	2.91e-01	1.21e-02	6.80	4.93e-02	2.22e-01	3.26e-02	0.02447	0.1564	0.02300
A_32_P117313	TRIQK	0.2636	1.24e-03	3.53e-02	1.34e-01	3.16e-03	5.62e-02	0.213264	1.97830	5.81e-03	7.62e-02	3.18e-03	7.57e-04	2.75e-02	1.15e-03	7.00	3.32e-01	5.76e-01	8.23e-02	0.01731	0.1316	0.01880
A_24_P206047	SLC25A4	0.1191	9.10e-03	9.54e-02	8.01e-01	2.78e-03	5.27e-02	0.443000	-10.59573	1.50e+00	1.23e+00	5.11e-02	1.58e-01	3.98e-01	1.66e-02	8.63	8.71e-01	9.33e-01	1.08e-01	0.06214	0.2493	0.02887
A_23_P209320	PER2	0.3054	7.23e-09	8.51e-05	2.79e-04	5.25e-03	7.24e-02	0.237213	8.12754	2.00e-07	4.47e-04	1.86e-05	4.33e-01	6.58e-01	2.74e-02	8.48	2.43e-03	4.93e-02	5.81e-03	0.02705	0.1645	0.01939
A_23_P119266	DNASE2	0.1600	5.58e-04	2.36e-02	1.48e-01	1.11e-02	1.05e-01	0.658021	-4.36339	9.72e-02	3.12e-01	1.30e-02	5.17e-01	7.19e-01	3.00e-02	7.49	6.32e-02	2.51e-01	3.36e-02	0.18350	0.4284	0.05721
A_24_P557479	XAF1	0.2525	0.00e+00	0.00e+00	0.00e+00	2.63e-03	5.13e-02	0.203126	1.34564	0.00e+00	0.00e+00	0.00e+00	1.21e-01	3.47e-01	1.45e-02	7.01	1.55e+00	1.25e+00	1.78e-01	0.19879	0.4459	0.06359
A_24_P154037	IRS2	0.1739	5.24e-03	7.24e-02	4.16e-01	1.56e-03	3.95e-02	0.226997	8.81061	1.42e-01	3.77e-01	1.57e-02	4.75e-01	6.89e-01	2.87e-02	9.25	7.33e-02	2.71e-01	2.93e-02	0.06132	0.2476	0.02678
A_24_P313186	CALM1	0.1653	1.79e-02	1.34e-01	8.10e-01	3.41e-03	5.84e-02	0.353297	-8.24973	4.93e-01	7.02e-01	2.92e-02	2.09e+00	1.45e+00	6.03e-02	8.29	4.66e-02	2.16e-01	2.60e-02	0.03727	0.1930	0.02328
A_32_P94667	PDE4DIP	0.1594	7.26e-03	8.52e-02	5.35e-01	5.36e-03	7.32e-02	0.459141	1.39658	2.85e-01	5.33e-01	2.22e-02	3.08e-01	5.55e-01	2.31e-02	5.65	6.02e-02	2.45e-01	4.34e-02	0.06065	0.2463	0.04359
A_23_P255672	ABLIM2	0.1847	2.15e-03	4.63e-02	2.51e-01	3.23e-03	5.68e-02	0.307485	7.96474	1.82e-01	4.26e-01	1.78e-02	1.87e-01	4.32e-01	1.80e-02	8.65	5.26e-01	7.26e-01	8.39e-02	0.03050	0.1746	0.02020
A_23_P70897	ZCWPW1	0.3063	0.00e+00	0.00e+00	0.00e+00	1.61e-02	1.27e-01	0.414871	2.29471	0.00e+00	0.00e+00	0.00e+00	1.93e-02	1.39e-01	5.79e-03	9.40	7.84e-03	8.85e-02	9.41e-03	0.03476	0.1865	0.01983
A_24_P388528	ST6GAL1	0.2617	0.00e+00	0.00e+00	0.00e+00	9.00e-03	9.49e-02	0.362492	1.98069	0.00e+00	0.00e+00	0.00e+00	6.02e-03	7.76e-02	3.23e-03	7.71	5.03e+00	2.24e+00	2.91e-01	0.08662	0.2943	0.03819
A_23_P25913	DNAL1	0.2487	2.85e-03	5.34e-02	2.15e-01	6.55e-03	8.10e-02	0.325574	1.36676	3.30e-01	5.74e-01	2.39e-02	9.14e-01	9.56e-01	3.98e-02	5.29	4.69e-01	6.85e-01	1.29e-01	0.02236	0.1495	0.02827
A_23_P145501	MED23	0.2565	0.00e+00	0.00e+00	0.00e+00	6.36e-04	2.52e-02	0.098292	-9.87275	0.00e+00	0.00e+00	0.00e+00	7.82e-02	2.80e-01	1.17e-02	6.95	6.91e-02	2.63e-01	3.79e-02	0.02361	0.1537	0.02212
A_24_P398092	RAD23B	0.4520	1.96e-09	4.43e-05	9.80e-05	1.01e-02	1.00e-01	0.222043	-10.27293	2.27e-09	4.76e-05	1.98e-06	6.72e-02	2.59e-01	1.08e-02	8.97	3.52e-01	5.93e-01	6.61e-02	0.07754	0.2785	0.03103
A_23_P410717	CIART	0.6234	2.25e-02	1.50e-01	2.41e-01	3.84e-02	1.96e-01	0.314259	3.13871	6.70e-02	2.59e-01	1.08e-02	2.07e-01	4.55e-01	1.90e-02	6.49	2.08e-01	4.56e-01	7.03e-02	0.20647	0.4544	0.07004
A_24_P14634	EMID1	0.2830	2.45e-02	1.56e-01	5.53e-01	9.80e-03	9.90e-02	0.349899	-7.62455	6.27e-02	2.50e-01	1.04e-02	1.30e+00	1.14e+00	4.75e-02	6.38	1.51e+00	1.23e+00	1.93e-01	0.04602	0.2145	0.03365
A_24_P561341	ALKAL2	0.2218	9.50e-02	3.08e-01	1.39e+00	6.32e-04	2.51e-02	0.113367	11.56607	3.86e-02	1.97e-01	8.19e-03	4.93e-02	2.22e-01	9.25e-03	5.70	4.41e+00	2.10e+00	3.69e-01	0.02583	0.1607	0.02820
A_23_P46356	TNFAIP8L2	0.3946	2.78e-03	5.27e-02	1.33e-01	4.17e-02	2.04e-01	0.517466	-0.06440	6.65e-02	2.58e-01	1.07e-02	3.33e-02	1.83e-01	7.61e-03	6.07	2.80e-01	5.29e-01	8.73e-02	0.19100	0.4370	0.07206
A_23_P370544	ANKAR	0.1867	5.74e-03	7.58e-02	4.06e-01	4.90e-03	7.00e-02	0.375137	1.70694	3.78e-02	1.94e-01	8.10e-03	1.53e-01	3.92e-01	1.63e-02	6.34	2.12e-01	4.61e-01	7.27e-02	0.01042	0.1021	0.01610
A_24_P33895	ATF3	0.3713	2.06e-02	1.44e-01	3.87e-01	3.44e-02	1.85e-01	0.499145	-0.53668	3.00e-03	5.47e-02	2.28e-03	3.50e-02	1.87e-01	7.80e-03	7.10	2.62e-02	1.62e-01	2.28e-02	0.00414	0.0644	0.00906
A_23_P7361	ELOVL6	0.2040	2.05e-03	4.53e-02	2.22e-01	3.68e-03	6.07e-02	0.297632	7.82881	1.33e-02	1.15e-01	4.80e-03	2.38e-01	4.88e-01	2.03e-02	7.08	1.47e+00	1.21e+00	1.71e-01	0.06646	0.2578	0.03639
A_23_P149975	FAM107B	0.2778	0.00e+00	0.00e+00	0.00e+00	7.02e-03	8.38e-02	0.301684	-9.87078	0.00e+00	0.00e+00	0.00e+00	6.83e-02	2.61e-01	1.09e-02	9.38	4.14e-02	2.03e-01	2.17e-02	0.05068	0.2251	0.02400
A_23_P252775	APTX	0.2331	3.99e-04	2.00e-02	8.57e-02	9.12e-03	9.55e-02	0.409509	0.91021	2.24e-03	4.74e-02	1.97e-03	7.51e-03	8.67e-02	3.61e-03	8.26	9.70e-02	3.11e-01	3.77e-02	0.00983	0.0991	0.01199
A_23_P26687	TMEM186	0.2019	5.06e-03	7.11e-02	3.52e-01	5.17e-02	2.27e-01	1.125808	-1.28016	1.51e-02	1.23e-01	5.11e-03	1.33e-01	3.65e-01	1.52e-02	8.04	1.85e-02	1.36e-01	1.69e-02	0.01883	0.1372	0.01707
A_23_P151209	CSRNP2	0.2104	2.44e-03	4.94e-02	2.35e-01	5.78e-02	2.40e-01	1.142489	-2.02381	1.89e-02	1.38e-01	5.74e-03	3.02e-01	5.50e-01	2.29e-02	7.85	0.00e+00	0.00e+00	0.00e+00	0.07466	0.2732	0.03481
A_23_P154086	BCS1L	0.2844	7.38e-03	8.59e-02	3.02e-01	2.32e-02	1.52e-01	0.535100	0.65515	2.74e-03	5.23e-02	2.18e-03	5.25e-03	7.25e-02	3.02e-03	9.69	0.00e+00	0.00e+00	0.00e+00	0.00976	0.0988	0.01020
A_23_P117037	LETMD1	0.1758	1.47e-02	1.21e-01	6.91e-01	2.44e-02	1.56e-01	0.889574	1.15646	4.65e-02	2.16e-01	8.99e-03	5.67e-02	2.38e-01	9.93e-03	9.33	5.63e-02	2.37e-01	2.55e-02	0.02748	0.1658	0.01778
A_23_P407142	LUZP1	0.1516	1.26e-02	1.12e-01	7.39e-01	3.84e-02	1.96e-01	1.292984	-6.44704	4.36e-01	6.61e-01	2.75e-02	2.71e-01	5.21e-01	2.17e-02	6.11	7.85e-02	2.80e-01	4.59e-02	0.11650	0.3413	0.05588
A_24_P299685	PDPN	0.2279	7.91e-03	8.89e-02	3.90e-01	7.50e-03	8.66e-02	0.380056	-9.72988	3.33e-01	5.77e-01	2.41e-02	9.86e-02	3.14e-01	1.31e-02	6.84	2.05e+00	1.43e+00	2.09e-01	0.02498	0.1581	0.02312
A_23_P99163	DRAM1	0.1698	4.94e-04	2.22e-02	1.31e-01	3.01e-02	1.73e-01	1.021555	0.22283	1.75e-01	4.19e-01	1.75e-02	6.99e-03	8.36e-02	3.48e-03	7.06	2.10e+00	1.45e+00	2.05e-01	0.02016	0.1420	0.02012
A_23_P52480	CYP2C18	0.2273	7.36e-03	8.58e-02	3.78e-01	1.54e-02	1.24e-01	0.545699	5.15225	7.26e-03	8.52e-02	3.55e-03	1.47e-01	3.84e-01	1.60e-02	6.59	4.22e+00	2.05e+00	3.12e-01	0.05279	0.2298	0.03485
A_23_P86855	MACROD1	0.1439	1.27e-02	1.13e-01	7.82e-01	8.75e-03	9.36e-02	0.649978	1.00840	4.58e-01	6.77e-01	2.82e-02	4.62e-03	6.80e-02	2.83e-03	7.34	2.64e-01	5.14e-01	7.00e-02	0.04117	0.2029	0.02765
A_23_P142671	ZNF513	0.1554	1.95e-02	1.40e-01	8.99e-01	2.58e-02	1.61e-01	1.032734	-1.24944	9.29e-02	3.05e-01	1.27e-02	1.00e-01	3.17e-01	1.32e-02	7.56	7.85e-02	2.80e-01	3.71e-02	0.05919	0.2433	0.03218
A_23_P153286	ZNF234	0.2735	0.00e+00	0.00e+00	0.00e+00	2.00e-02	1.41e-01	0.517242	-0.43425	0.00e+00	0.00e+00	0.00e+00	6.39e-02	2.53e-01	1.05e-02	9.51	1.93e-03	4.39e-02	4.62e-03	0.03182	0.1784	0.01876
A_24_P753161	BMPR2	0.1543	1.84e-02	1.36e-01	8.79e-01	5.25e-03	7.25e-02	0.469683	11.96830	5.33e-05	7.30e-03	3.04e-04	1.16e-01	3.40e-01	1.42e-02	6.67	4.06e-03	6.37e-02	9.56e-03	0.01608	0.1268	0.01902
A_23_P313632	FUT8	0.2407	1.80e-02	1.34e-01	5.57e-01	2.88e-03	5.37e-02	0.222948	3.02445	3.06e-01	5.53e-01	2.30e-02	9.74e-04	3.12e-02	1.30e-03	7.72	2.34e-01	4.84e-01	6.27e-02	0.02758	0.1661	0.02150
A_23_P94819	RPH3AL	0.3243	5.09e-03	7.13e-02	2.20e-01	1.43e-02	1.20e-01	0.369102	2.56128	3.04e-02	1.74e-01	7.27e-03	5.47e-03	7.40e-02	3.08e-03	6.95	3.59e-02	1.89e-01	2.73e-02	0.09882	0.3144	0.04523
A_23_P60240	PIGO	0.2172	1.22e-02	1.10e-01	5.08e-01	4.15e-02	2.04e-01	0.937722	0.87751	1.41e-02	1.19e-01	4.95e-03	1.50e-02	1.23e-01	5.11e-03	8.37	0.00e+00	0.00e+00	0.00e+00	0.01200	0.1095	0.01308
A_23_P208937	TLE6	0.1165	3.94e-03	6.28e-02	5.39e-01	4.68e-02	2.16e-01	1.857858	-0.24173	1.62e+00	1.27e+00	5.31e-02	1.20e+00	1.09e+00	4.56e-02	5.21	1.98e-02	1.41e-01	2.70e-02	0.03482	0.1866	0.03579
A_23_P332042	RECQL5	0.2857	3.15e-03	5.61e-02	1.96e-01	4.83e-03	6.95e-02	0.243158	1.82460	1.03e-02	1.02e-01	4.24e-03	6.15e-03	7.84e-02	3.27e-03	8.24	6.38e-01	7.99e-01	9.69e-02	0.02805	0.1675	0.02032
A_24_P268993	LEAP2	0.3143	0.00e+00	0.00e+00	0.00e+00	7.00e-02	2.65e-01	0.841690	-1.77946	0.00e+00	0.00e+00	0.00e+00	3.41e-02	1.85e-01	7.69e-03	6.61	7.06e-03	8.40e-02	1.27e-02	0.08920	0.2987	0.04517
A_24_P365975	COL8A2	0.1637	7.45e-03	8.63e-02	5.27e-01	8.27e-03	9.09e-02	0.555295	-8.26724	4.53e-01	6.73e-01	2.80e-02	4.47e-02	2.11e-01	8.81e-03	7.80	1.02e+00	1.01e+00	1.30e-01	0.06996	0.2645	0.03389
A_23_P65031	DYNLL1	0.2745	4.38e-03	6.62e-02	2.41e-01	5.47e-03	7.39e-02	0.269314	0.93934	2.11e-02	1.45e-01	6.05e-03	5.22e-03	7.22e-02	3.01e-03	13.94	4.25e-01	6.52e-01	4.67e-02	0.01182	0.1087	0.00780
A_23_P215088	ZC3HC1	0.2662	2.34e-02	1.53e-01	5.74e-01	5.00e-02	2.24e-01	0.839609	-1.03270	2.53e-02	1.59e-01	6.63e-03	1.03e-02	1.01e-01	4.22e-03	7.70	8.43e-02	2.90e-01	3.77e-02	0.02206	0.1485	0.01929
A_23_P83159	KLHL9	0.2777	1.93e-03	4.40e-02	1.58e-01	1.18e-02	1.09e-01	0.391538	0.36262	1.86e-03	4.32e-02	1.80e-03	3.10e-02	1.76e-01	7.34e-03	9.40	1.93e-02	1.39e-01	1.48e-02	0.03331	0.1825	0.01941
A_23_P169494	ORM1	0.2826	8.13e-03	9.01e-02	3.19e-01	4.39e-02	2.09e-01	0.741369	-1.55140	2.43e-02	1.56e-01	6.49e-03	3.28e-02	1.81e-01	7.55e-03	6.55	9.67e-04	3.11e-02	4.75e-03	0.08200	0.2863	0.04372
A_23_P376661	NIT1	0.2853	7.80e-06	2.79e-03	9.79e-03	1.42e-02	1.19e-01	0.418405	1.42100	6.29e-04	2.51e-02	1.05e-03	7.68e-03	8.76e-02	3.65e-03	8.28	7.24e-02	2.69e-01	3.25e-02	0.02951	0.1718	0.02076
A_23_P27734	NPAS1	0.1548	9.56e-03	9.78e-02	6.32e-01	4.80e-04	2.19e-02	0.141469	2.91849	3.95e-01	6.28e-01	2.62e-02	6.67e-03	8.17e-02	3.40e-03	6.02	2.44e+00	1.56e+00	2.60e-01	0.07330	0.2707	0.04501
A_23_P360316	FUT3	0.2834	7.73e-03	8.79e-02	3.10e-01	7.44e-06	2.73e-03	0.009626	-7.43428	1.49e-02	1.22e-01	5.09e-03	6.21e-06	2.49e-03	1.04e-04	6.70	3.94e-01	6.28e-01	9.37e-02	0.16092	0.4011	0.05987
A_23_P159775	GABRE	0.3045	1.11e-02	1.05e-01	3.46e-01	3.56e-02	1.89e-01	0.619312	0.51709	2.22e-03	4.71e-02	1.96e-03	3.33e-02	1.82e-01	7.60e-03	10.88	4.38e-03	6.62e-02	6.08e-03	0.01821	0.1349	0.01240
A_23_P368393	SF3B1	0.1989	2.63e-03	5.13e-02	2.58e-01	5.28e-04	2.30e-02	0.115460	-10.43064	1.26e-02	1.12e-01	4.68e-03	5.35e-02	2.31e-01	9.64e-03	8.54	1.51e-02	1.23e-01	1.44e-02	0.14441	0.3800	0.04448
A_23_P133075	TBCK	0.3407	0.00e+00	0.00e+00	0.00e+00	2.29e-02	1.51e-01	0.444076	2.73239	0.00e+00	0.00e+00	0.00e+00	1.05e-01	3.24e-01	1.35e-02	7.22	1.26e-02	1.12e-01	1.56e-02	0.04576	0.2139	0.02964
A_23_P12199	TENT5B	0.2749	1.02e-02	1.01e-01	3.67e-01	7.37e-03	8.59e-02	0.312339	5.71891	7.32e-04	2.71e-02	1.13e-03	3.43e-03	5.86e-02	2.44e-03	8.92	1.45e+00	1.21e+00	1.35e-01	0.11287	0.3360	0.03767
A_23_P152768	TUBG1	0.2003	5.89e-03	7.68e-02	3.83e-01	3.97e-02	1.99e-01	0.994622	-2.19537	6.16e-02	2.48e-01	1.03e-02	1.32e-01	3.63e-01	1.51e-02	7.37	7.82e-02	2.80e-01	3.79e-02	0.02132	0.1460	0.01982
A_23_P380181	LMO4	0.1169	1.15e-02	1.07e-01	9.19e-01	1.96e-03	4.43e-02	0.378711	-3.64902	1.69e+00	1.30e+00	5.41e-02	6.71e-01	8.19e-01	3.41e-02	10.41	3.69e-01	6.08e-01	5.84e-02	0.03033	0.1742	0.01673
A_23_P218002	PRG2	0.3499	0.00e+00	0.00e+00	0.00e+00	2.15e-04	1.47e-02	0.041905	-9.02450	0.00e+00	0.00e+00	0.00e+00	6.80e-02	2.61e-01	1.09e-02	5.49	1.12e-01	3.35e-01	6.10e-02	0.02845	0.1687	0.03073
A_23_P502035	GALT	0.2189	6.75e-04	2.60e-02	1.19e-01	2.31e-03	4.81e-02	0.219737	3.00660	1.42e-02	1.19e-01	4.96e-03	2.68e-01	5.17e-01	2.16e-02	7.80	3.35e-02	1.83e-01	2.35e-02	0.07062	0.2657	0.03409
A_23_P14124	RASL11A	0.1728	5.92e-03	7.69e-02	4.45e-01	8.67e-04	2.94e-02	0.170363	9.18885	2.42e-01	4.92e-01	2.05e-02	2.49e-02	1.58e-01	6.58e-03	6.77	5.40e-01	7.35e-01	1.09e-01	0.04574	0.2139	0.03160
A_23_P79978	SLC24A3	0.2136	1.21e-02	1.10e-01	5.15e-01	1.64e-03	4.05e-02	0.189792	11.04784	2.34e-01	4.84e-01	2.02e-02	2.10e-02	1.45e-01	6.04e-03	9.98	1.49e-03	3.86e-02	3.87e-03	0.01535	0.1239	0.01242
A_23_P34744	CTSK	0.2364	3.15e-02	1.77e-01	7.51e-01	8.63e-04	2.94e-02	0.124302	-9.26210	4.28e-01	6.54e-01	2.73e-02	1.38e-02	1.17e-01	4.89e-03	11.64	7.85e+00	2.80e+00	2.41e-01	0.10209	0.3195	0.02746
A_23_P2097	TRIM68	0.3871	6.27e-03	7.92e-02	2.04e-01	6.86e-02	2.62e-01	0.676674	0.07089	1.44e-05	3.80e-03	1.58e-04	3.23e-02	1.80e-01	7.49e-03	7.18	8.34e-02	2.89e-01	4.02e-02	0.06892	0.2625	0.03656
A_23_P142974	ARHGAP25	0.2178	8.13e-03	9.02e-02	4.14e-01	2.47e-02	1.57e-01	0.722219	-2.68450	1.23e-01	3.51e-01	1.46e-02	2.50e-02	1.58e-01	6.59e-03	7.68	1.17e+00	1.08e+00	1.41e-01	0.10029	0.3167	0.04125
A_23_P411772	PCDHGB2	0.3480	4.56e-03	6.75e-02	1.94e-01	1.05e-02	1.02e-01	0.293800	2.97247	3.88e-02	1.97e-01	8.20e-03	8.47e-03	9.20e-02	3.83e-03	5.28	0.00e+00	0.00e+00	0.00e+00	0.02020	0.1421	0.02694
A_32_P4199	RNF152	0.1259	1.78e-02	1.33e-01	1.06e+00	1.68e-02	1.30e-01	1.028945	10.34022	2.41e-01	4.91e-01	2.05e-02	3.99e-02	2.00e-01	8.32e-03	7.97	1.53e-01	3.91e-01	4.91e-02	0.10842	0.3293	0.04132
A_23_P34827	HCN3	0.4023	1.21e-10	1.10e-05	2.74e-05	6.56e-02	2.56e-01	0.636522	1.42861	2.61e-10	1.62e-05	6.73e-07	3.71e-02	1.93e-01	8.02e-03	7.64	3.14e-01	5.60e-01	7.33e-02	0.11507	0.3392	0.04439
A_23_P211631	FBLN1	0.0682	1.65e-02	1.28e-01	1.88e+00	1.86e-04	1.36e-02	0.200044	9.85986	4.08e+00	2.02e+00	8.42e-02	6.00e-01	7.74e-01	3.23e-02	10.64	9.43e+00	3.07e+00	2.89e-01	0.05106	0.2260	0.02124
A_23_P160689	LRIF1	0.1915	3.49e-03	5.91e-02	3.09e-01	2.01e-02	1.42e-01	0.741362	-1.60622	3.59e-02	1.90e-01	7.90e-03	1.83e-01	4.27e-01	1.78e-02	5.45	9.49e-02	3.08e-01	5.65e-02	0.07695	0.2774	0.05087
A_23_P91390	THBD	0.2232	9.04e-03	9.51e-02	4.26e-01	4.65e-03	6.82e-02	0.305553	2.44065	1.48e-01	3.85e-01	1.60e-02	1.01e-01	3.17e-01	1.32e-02	11.98	4.38e-01	6.62e-01	5.52e-02	0.01753	0.1324	0.01105
A_24_P886040	DCP2	0.2687	2.59e-03	5.09e-02	1.90e-01	4.85e-02	2.20e-01	0.819645	-0.40977	4.17e-04	2.04e-02	8.50e-04	2.53e-03	5.03e-02	2.10e-03	7.19	2.35e-02	1.53e-01	2.13e-02	0.05715	0.2391	0.03325
A_24_P403561	LRP4	0.2453	0.00e+00	0.00e+00	0.00e+00	1.08e-02	1.04e-01	0.424041	-8.42312	0.00e+00	0.00e+00	0.00e+00	6.58e-01	8.11e-01	3.38e-02	9.79	1.81e+00	1.34e+00	1.37e-01	0.11869	0.3445	0.03518
A_24_P941625	ZNF70	0.3543	0.00e+00	0.00e+00	0.00e+00	2.14e-02	1.46e-01	0.412422	0.65185	0.00e+00	0.00e+00	0.00e+00	3.57e-04	1.89e-02	7.88e-04	5.43	9.14e-02	3.02e-01	5.57e-02	0.03436	0.1854	0.03416
A_24_P149036	DPYSL3	0.2509	8.84e-03	9.40e-02	3.75e-01	8.91e-03	9.44e-02	0.376210	-9.55827	1.33e-01	3.64e-01	1.52e-02	2.02e+00	1.42e+00	5.93e-02	10.73	3.98e+00	2.00e+00	1.86e-01	0.00000	0.0000	0.00000
A_23_P36724	FBXL14	0.2405	5.03e-04	2.24e-02	9.33e-02	5.34e-04	2.31e-02	0.096096	-10.68055	6.72e-02	2.59e-01	1.08e-02	6.72e-02	2.59e-01	1.08e-02	6.22	5.75e-02	2.40e-01	3.85e-02	0.00664	0.0815	0.01310
A_23_P417942	FNBP1L	0.1758	2.46e-03	4.96e-02	2.82e-01	1.75e-02	1.32e-01	0.752516	1.40629	5.35e-01	7.31e-01	3.05e-02	9.66e-03	9.83e-02	4.10e-03	9.05	2.69e-01	5.19e-01	5.74e-02	0.00939	0.0969	0.01071
A_24_P322741	IL10RB	0.2458	3.56e-03	5.96e-02	2.43e-01	4.18e-02	2.04e-01	0.831912	-1.71205	1.36e-02	1.17e-01	4.86e-03	1.73e-03	4.16e-02	1.73e-03	8.06	5.36e-02	2.32e-01	2.87e-02	0.08364	0.2892	0.03590
A_23_P312752	KCNJ13	0.1814	2.95e-03	5.43e-02	3.00e-01	3.94e-03	6.27e-02	0.345955	0.53586	1.23e-01	3.51e-01	1.46e-02	2.60e-01	5.10e-01	2.13e-02	5.66	2.90e-11	5.38e-06	9.50e-07	0.08688	0.2948	0.05203
A_23_P427703	MT1L	0.2825	1.16e-02	1.08e-01	3.82e-01	1.05e-02	1.03e-01	0.363461	-9.88498	7.74e-02	2.78e-01	1.16e-02	2.28e-01	4.77e-01	1.99e-02	11.81	7.21e-02	2.69e-01	2.27e-02	0.06705	0.2589	0.02192
A_32_P33083	VCX2	0.2699	1.52e-07	3.90e-04	1.45e-03	2.32e-02	1.52e-01	0.564140	-11.98205	9.46e-02	3.08e-01	1.28e-02	6.52e-02	2.55e-01	1.06e-02	5.91	9.08e-03	9.53e-02	1.61e-02	0.24316	0.4931	0.08344
A_23_P204286	MGP	0.1741	3.05e-02	1.75e-01	1.00e+00	4.04e-03	6.36e-02	0.365264	8.58007	7.16e-01	8.46e-01	3.53e-02	2.30e-02	1.52e-01	6.32e-03	8.86	1.82e+01	4.27e+00	4.82e-01	0.09563	0.3092	0.03491
A_24_P804667	CSKMT	0.7373	9.47e-02	3.08e-01	4.17e-01	1.35e-01	3.67e-01	0.497536	0.43153	2.24e-03	4.74e-02	1.97e-03	3.69e-03	6.07e-02	2.53e-03	7.09	4.54e-02	2.13e-01	3.01e-02	0.03453	0.1858	0.02622
A_32_P331052	RBBP8NL	0.1991	2.27e-02	1.51e-01	7.56e-01	2.25e-02	1.50e-01	0.753763	-0.52458	1.09e-02	1.05e-01	4.36e-03	1.80e+00	1.34e+00	5.59e-02	5.56	3.44e-01	5.87e-01	1.05e-01	0.01934	0.1391	0.02499
A_23_P17811	SEC14L2	0.2236	5.74e-04	2.40e-02	1.07e-01	4.32e-03	6.57e-02	0.293864	-10.69329	9.05e-02	3.01e-01	1.25e-02	3.73e-02	1.93e-01	8.05e-03	5.96	3.84e-02	1.96e-01	3.29e-02	0.07072	0.2659	0.04460
A_23_P67980	KLF7	0.2237	3.81e-04	1.95e-02	8.73e-02	5.30e-02	2.30e-01	1.029050	4.98563	1.03e-01	3.21e-01	1.34e-02	2.51e+00	1.58e+00	6.60e-02	6.34	4.92e-01	7.01e-01	1.11e-01	0.03442	0.1855	0.02929
A_23_P109427	GSTT2	0.2911	8.01e-03	8.95e-02	3.07e-01	4.11e-02	2.03e-01	0.696560	0.87544	5.14e-03	7.17e-02	2.99e-03	5.70e-03	7.55e-02	3.14e-03	9.37	8.43e-01	9.18e-01	9.80e-02	1.44507	1.2021	0.12832
A_23_P347528	TFCP2	0.3048	4.46e-04	2.11e-02	6.93e-02	7.89e-03	8.88e-02	0.291523	2.03946	1.37e-02	1.17e-01	4.88e-03	5.00e-02	2.24e-01	9.32e-03	7.24	8.55e-03	9.25e-02	1.28e-02	0.05270	0.2296	0.03169
A_23_P71727	CKS2	0.3379	2.52e-04	1.59e-02	4.70e-02	5.72e-02	2.39e-01	0.707542	-1.54601	4.06e-04	2.01e-02	8.39e-04	5.60e-02	2.37e-01	9.86e-03	8.49	2.61e-04	1.61e-02	1.90e-03	0.04111	0.2028	0.02388
A_23_P145424	CEP162	0.2552	6.11e-04	2.47e-02	9.69e-02	3.19e-02	1.79e-01	0.699988	1.37364	6.64e-02	2.58e-01	1.07e-02	2.06e-01	4.54e-01	1.89e-02	5.68	8.50e-11	9.22e-06	1.62e-06	0.02283	0.1511	0.02662
A_23_P102364	NGEF	0.2390	5.12e-03	7.16e-02	2.99e-01	8.43e-03	9.18e-02	0.384189	-7.01279	6.61e-03	8.13e-02	3.39e-03	4.48e-01	6.69e-01	2.79e-02	10.77	6.40e-01	8.00e-01	7.43e-02	0.02655	0.1630	0.01513
A_23_P63829	HSPA14	0.3293	1.64e-03	4.05e-02	1.23e-01	1.04e-02	1.02e-01	0.309101	-10.38034	3.08e-03	5.55e-02	2.31e-03	7.31e-02	2.70e-01	1.13e-02	9.47	2.89e-02	1.70e-01	1.80e-02	0.01296	0.1138	0.01202
A_24_P242361	HS2ST1	0.2210	2.04e-09	4.51e-05	2.04e-04	1.73e-03	4.16e-02	0.188431	-7.82191	1.11e-08	1.06e-04	4.40e-06	1.19e+00	1.09e+00	4.55e-02	6.94	4.94e-03	7.03e-02	1.01e-02	0.12337	0.3512	0.05064
A_23_P150693	FJX1	0.3535	0.00e+00	0.00e+00	0.00e+00	4.06e-03	6.37e-02	0.180316	-9.90103	0.00e+00	0.00e+00	0.00e+00	1.55e-01	3.94e-01	1.64e-02	8.45	4.47e-02	2.11e-01	2.50e-02	0.02514	0.1585	0.01876
A_24_P236235	FLRT2	0.5702	1.58e-12	1.26e-06	2.20e-06	2.82e-02	1.68e-01	0.294347	0.66955	1.55e-10	1.24e-05	5.19e-07	5.16e-02	2.27e-01	9.46e-03	5.90	5.23e-03	7.23e-02	1.23e-02	0.01782	0.1335	0.02263
A_23_P88703	TP53BP1	0.3479	5.76e-03	7.59e-02	2.18e-01	6.40e-03	8.00e-02	0.230028	2.42045	2.57e-02	1.60e-01	6.68e-03	4.48e-02	2.12e-01	8.82e-03	7.85	1.13e-02	1.06e-01	1.35e-02	0.03516	0.1875	0.02388
A_23_P23443	EFHD2	0.2138	3.92e-04	1.98e-02	9.26e-02	1.11e-04	1.05e-02	0.049234	-9.22184	1.08e-02	1.04e-01	4.34e-03	7.69e-03	8.77e-02	3.65e-03	10.02	2.26e-02	1.50e-01	1.50e-02	0.02920	0.1709	0.01706
A_23_P9289	RFX3	0.2826	5.49e-04	2.34e-02	8.29e-02	1.57e-02	1.25e-01	0.443008	10.45173	1.26e-03	3.56e-02	1.48e-03	9.39e-03	9.69e-02	4.04e-03	6.16	0.00e+00	0.00e+00	0.00e+00	0.01030	0.1015	0.01648
A_23_P38677	PRELID3A	0.1825	5.35e-03	7.31e-02	4.01e-01	3.34e-02	1.83e-01	1.001141	-0.23692	6.19e-04	2.49e-02	1.04e-03	1.24e-01	3.52e-01	1.47e-02	6.31	5.15e-01	7.17e-01	1.14e-01	0.05077	0.2253	0.03571
A_24_P181672	B3GNTL1	0.2673	7.02e-03	8.38e-02	3.13e-01	1.09e-02	1.05e-01	0.391383	1.95490	3.81e-02	1.95e-01	8.14e-03	3.74e-02	1.93e-01	8.06e-03	5.83	3.46e-01	5.88e-01	1.01e-01	0.03133	0.1770	0.03037
A_23_P6546	TUBGCP6	0.2428	1.28e-02	1.13e-01	4.66e-01	4.64e-02	2.15e-01	0.886942	1.37014	3.05e-02	1.75e-01	7.28e-03	1.63e-01	4.04e-01	1.68e-02	8.48	7.43e-04	2.73e-02	3.22e-03	0.07163	0.2676	0.03157
A_32_P310335	JAM2	0.2168	6.21e-03	7.88e-02	3.64e-01	5.50e-02	2.35e-01	1.081847	2.76457	1.03e-01	3.21e-01	1.34e-02	1.30e-01	3.60e-01	1.50e-02	5.61	5.75e+00	2.40e+00	4.28e-01	0.01404	0.1185	0.02114
A_32_P8529	SNHG20	0.2311	9.98e-03	9.99e-02	4.32e-01	3.96e-02	1.99e-01	0.861132	-0.26937	9.32e-04	3.05e-02	1.27e-03	1.51e-02	1.23e-01	5.12e-03	6.56	1.70e-03	4.13e-02	6.29e-03	0.03677	0.1918	0.02922
A_23_P207213	ALDH3A1	0.2335	4.56e-11	6.75e-06	2.89e-05	2.87e-03	5.36e-02	0.229365	-8.93378	7.80e-10	2.79e-05	1.16e-06	4.98e-01	7.05e-01	2.94e-02	6.63	3.38e-01	5.81e-01	8.77e-02	0.16877	0.4108	0.06197
A_23_P35343	ZNF248	0.3033	8.85e-12	2.97e-06	9.81e-06	3.30e-02	1.82e-01	0.598881	0.83675	1.94e-09	4.40e-05	1.84e-06	6.21e-02	2.49e-01	1.04e-02	5.86	0.00e+00	0.00e+00	0.00e+00	0.05075	0.2253	0.03845
A_23_P102508	SLC5A6	0.2240	2.44e-09	4.94e-05	2.20e-04	2.97e-02	1.72e-01	0.769121	1.67141	2.33e-08	1.53e-04	6.36e-06	1.58e-02	1.26e-01	5.24e-03	7.13	1.18e-01	3.43e-01	4.82e-02	0.07555	0.2749	0.03856
A_23_P258221	ABCC5	0.5536	0.00e+00	0.00e+00	0.00e+00	4.02e-02	2.01e-01	0.362267	1.67675	0.00e+00	0.00e+00	0.00e+00	2.71e-02	1.65e-01	6.86e-03	9.02	7.44e-02	2.73e-01	3.02e-02	0.05346	0.2312	0.02563
A_24_P349616	UBTF	0.2720	4.78e-03	6.91e-02	2.54e-01	1.90e-03	4.35e-02	0.160110	-10.09793	3.00e-02	1.73e-01	7.22e-03	3.28e-01	5.73e-01	2.39e-02	7.96	2.41e-01	4.91e-01	6.17e-02	0.07292	0.2700	0.03393
A_23_P206612	USP31	0.3960	0.00e+00	0.00e+00	0.00e+00	2.74e-02	1.66e-01	0.418185	-10.49826	0.00e+00	0.00e+00	0.00e+00	3.71e-01	6.09e-01	2.54e-02	7.01	1.26e-03	3.55e-02	5.06e-03	0.03296	0.1815	0.02591
A_32_P28223	LOC101928837	0.2106	2.04e-03	4.51e-02	2.14e-01	5.30e-03	7.28e-02	0.345834	-7.43316	2.96e-01	5.44e-01	2.27e-02	1.33e+00	1.15e+00	4.80e-02	7.89	4.89e-03	7.00e-02	8.87e-03	0.24654	0.4965	0.06293
A_23_P35912	CASP4	0.2126	6.30e-03	7.94e-02	3.73e-01	3.66e-03	6.05e-02	0.284738	1.96649	1.25e-01	3.53e-01	1.47e-02	2.27e-02	1.51e-01	6.27e-03	11.50	1.82e-02	1.35e-01	1.17e-02	0.01167	0.1080	0.00940
A_23_P127584	NNMT	0.4218	3.78e-02	1.94e-01	4.61e-01	5.36e-02	2.31e-01	0.548799	8.99750	2.12e-01	4.61e-01	1.92e-02	2.21e-02	1.49e-01	6.20e-03	9.28	9.83e+00	3.14e+00	3.38e-01	0.06135	0.2477	0.02669
A_23_P339053	MOSMO	0.1600	1.15e-02	1.07e-01	6.70e-01	2.53e-02	1.59e-01	0.994901	-0.70420	1.56e-02	1.25e-01	5.21e-03	8.20e-03	9.06e-02	3.77e-03	7.45	1.33e-02	1.15e-01	1.55e-02	0.00940	0.0970	0.01301
A_23_P300600	NEFH	0.2737	3.54e-03	5.95e-02	2.17e-01	1.95e-02	1.40e-01	0.510666	7.39409	2.47e-02	1.57e-01	6.55e-03	7.93e-02	2.82e-01	1.17e-02	5.54	8.34e-02	2.89e-01	5.21e-02	0.10343	0.3216	0.05802
A_24_P147169	PLA2G4F	0.2870	7.39e-03	8.60e-02	3.00e-01	2.28e-02	1.51e-01	0.526166	1.84607	2.47e-02	1.57e-01	6.55e-03	3.53e-01	5.94e-01	2.47e-02	7.61	2.51e+00	1.58e+00	2.08e-01	0.11708	0.3422	0.04494
A_23_P501713	IL1F10	0.2340	1.82e-06	1.35e-03	5.76e-03	2.65e-02	1.63e-01	0.696103	-0.07193	9.36e-02	3.06e-01	1.27e-02	1.41e-02	1.19e-01	4.95e-03	6.27	2.00e+00	1.41e+00	2.25e-01	0.02845	0.1687	0.02689
A_23_P43476	VLDLR	0.2452	3.03e-02	1.74e-01	7.10e-01	1.57e-02	1.25e-01	0.510281	-9.37771	5.83e-01	7.64e-01	3.18e-02	2.54e-02	1.59e-01	6.64e-03	6.41	7.40e-02	2.72e-01	4.24e-02	0.03210	0.1792	0.02795
A_24_P275073	ADAMTS14	0.2622	0.00e+00	0.00e+00	0.00e+00	1.72e-02	1.31e-01	0.499771	-2.30256	0.00e+00	0.00e+00	0.00e+00	2.06e-01	4.54e-01	1.89e-02	6.06	4.03e-01	6.35e-01	1.05e-01	0.12976	0.3602	0.05947
A_24_P618401	CKMT2-AS1	0.2048	2.04e-03	4.51e-02	2.20e-01	3.11e-02	1.76e-01	0.861983	1.26021	5.70e-03	7.55e-02	3.14e-03	2.80e-01	5.29e-01	2.21e-02	5.27	4.50e-02	2.12e-01	4.03e-02	0.01876	0.1370	0.02598
A_23_P361405	HYAL3	0.2639	4.63e-11	6.81e-06	2.58e-05	6.43e-03	8.02e-02	0.303796	1.92711	2.03e-10	1.42e-05	5.93e-07	1.15e-01	3.40e-01	1.42e-02	6.06	9.20e-02	3.03e-01	5.01e-02	0.13163	0.3628	0.05987
A_24_P359405	DTX3	0.1492	1.57e-02	1.25e-01	8.39e-01	5.85e-03	7.65e-02	0.512972	-5.26732	2.65e-02	1.63e-01	6.79e-03	2.50e-01	5.00e-01	2.08e-02	4.96	4.10e-01	6.40e-01	1.29e-01	0.03241	0.1800	0.03629
A_23_P48217	APOLD1	0.0761	1.27e-02	1.13e-01	1.48e+00	2.83e-06	1.68e-03	0.022086	9.35249	2.94e+00	1.71e+00	7.14e-02	5.76e-01	7.59e-01	3.16e-02	7.14	9.64e-01	9.82e-01	1.38e-01	0.05279	0.2298	0.03220
A_24_P20032	RFX5	0.1939	3.40e-02	1.84e-01	9.50e-01	3.17e-02	1.78e-01	0.918039	0.00341	7.18e-07	8.47e-04	3.53e-05	3.50e-02	1.87e-01	7.80e-03	7.71	2.42e-02	1.56e-01	2.02e-02	0.03030	0.1741	0.02258
A_23_P92012	TSEN2	0.2034	1.40e-02	1.18e-01	5.81e-01	4.54e-02	2.13e-01	1.047248	-0.75023	1.34e-02	1.16e-01	4.82e-03	4.34e-02	2.08e-01	8.68e-03	8.45	7.39e-03	8.59e-02	1.02e-02	0.02515	0.1586	0.01876
A_23_P152678	B9D1	0.2582	1.96e-04	1.40e-02	5.42e-02	8.16e-04	2.86e-02	0.110619	5.37804	1.09e-01	3.30e-01	1.37e-02	8.53e-02	2.92e-01	1.22e-02	6.77	1.95e-01	4.41e-01	6.52e-02	0.03565	0.1888	0.02789
A_23_P399078	TIMP3	0.1363	2.29e-02	1.51e-01	1.11e+00	3.82e-02	1.96e-01	1.434551	7.35045	1.68e-01	4.10e-01	1.71e-02	1.19e+00	1.09e+00	4.54e-02	10.11	6.33e+00	2.52e+00	2.49e-01	0.12994	0.3605	0.03564
A_23_P125977	C1QC	0.2207	2.06e-03	4.54e-02	2.06e-01	1.41e-02	1.19e-01	0.538243	-9.82146	1.74e-02	1.32e-01	5.49e-03	2.12e-01	4.61e-01	1.92e-02	5.13	1.24e+00	1.11e+00	2.17e-01	0.04738	0.2177	0.04242
A_24_P248606	ACSL3	0.2223	1.44e-03	3.79e-02	1.71e-01	6.82e-03	8.26e-02	0.371491	1.42314	4.45e-03	6.67e-02	2.78e-03	4.71e-02	2.17e-01	9.04e-03	7.39	1.90e-01	4.36e-01	5.90e-02	0.05963	0.2442	0.03304
A_23_P201628	LAMC1	0.2475	1.15e-02	1.07e-01	4.34e-01	1.18e-05	3.44e-03	0.013898	-8.11224	2.65e-01	5.15e-01	2.15e-02	4.86e-02	2.20e-01	9.19e-03	8.18	4.39e+00	2.10e+00	2.56e-01	0.03041	0.1744	0.02132
A_24_P35537	RIC3	0.2685	3.66e-03	6.05e-02	2.25e-01	8.78e-03	9.37e-02	0.348986	2.81283	4.18e-02	2.04e-01	8.52e-03	1.61e-01	4.02e-01	1.67e-02	6.16	3.66e-01	6.05e-01	9.83e-02	0.01250	0.1118	0.01815
A_23_P207911	TRPV2	0.2178	1.01e-04	1.00e-02	4.61e-02	2.04e-03	4.51e-02	0.207180	0.49132	3.56e-05	5.96e-03	2.48e-04	1.78e-03	4.22e-02	1.76e-03	8.33	2.36e+00	1.54e+00	1.85e-01	0.09467	0.3077	0.03694
A_23_P161022	SNAPIN	0.1783	6.23e-03	7.89e-02	4.43e-01	3.54e-02	1.88e-01	1.055991	-0.59244	4.79e-03	6.92e-02	2.88e-03	4.15e-02	2.04e-01	8.49e-03	8.99	4.54e-03	6.74e-02	7.50e-03	0.05664	0.2380	0.02649
A_23_P45166	PLPBP	0.2646	5.90e-03	7.68e-02	2.90e-01	1.55e-02	1.25e-01	0.470934	1.57194	2.00e-02	1.42e-01	5.90e-03	7.52e-02	2.74e-01	1.14e-02	9.20	1.70e-01	4.12e-01	4.48e-02	0.04321	0.2079	0.02260
A_24_P56467	GMPR2	0.2230	3.67e-03	6.06e-02	2.72e-01	6.62e-03	8.14e-02	0.364902	2.03270	9.38e-02	3.06e-01	1.28e-02	9.24e-02	3.04e-01	1.27e-02	10.64	7.66e-02	2.77e-01	2.60e-02	0.01590	0.1261	0.01185
A_23_P51213	MYOM3	0.2488	3.12e-03	5.59e-02	2.25e-01	1.02e-02	1.01e-01	0.406425	0.09148	2.90e-05	5.38e-03	2.24e-04	2.82e-02	1.68e-01	7.00e-03	5.21	3.37e-01	5.80e-01	1.11e-01	0.07787	0.2790	0.05358
A_23_P103256	CFHR3	0.1197	1.21e-02	1.10e-01	9.21e-01	1.09e-02	1.04e-01	0.871743	11.70329	1.17e+00	1.08e+00	4.50e-02	2.07e-02	1.44e-01	5.99e-03	7.60	1.25e+01	3.54e+00	4.66e-01	0.04014	0.2004	0.02637
A_23_P64173	CARD16	0.3410	6.42e-03	8.01e-02	2.35e-01	2.50e-03	5.00e-02	0.146472	2.93905	5.59e-02	2.36e-01	9.85e-03	7.87e-02	2.81e-01	1.17e-02	7.75	1.54e-02	1.24e-01	1.60e-02	0.04400	0.2098	0.02707
A_32_P188860	IL17RD	0.1415	1.60e-03	4.00e-02	2.83e-01	1.97e-03	4.44e-02	0.313340	1.13713	8.48e-01	9.21e-01	3.84e-02	1.19e-01	3.44e-01	1.43e-02	7.48	3.58e-01	5.98e-01	7.99e-02	0.08338	0.2888	0.03859
A_32_P167471	CLMN	0.1522	2.65e-03	5.15e-02	3.38e-01	4.56e-07	6.76e-04	0.004439	-10.45741	6.27e-01	7.92e-01	3.30e-02	9.24e-02	3.04e-01	1.27e-02	6.07	1.91e+00	1.38e+00	2.28e-01	0.04326	0.2080	0.03425
A_23_P145463	SLC35B3	0.2528	0.00e+00	0.00e+00	0.00e+00	2.63e-02	1.62e-01	0.641860	0.07349	0.00e+00	0.00e+00	0.00e+00	1.08e-02	1.04e-01	4.32e-03	6.01	4.09e-02	2.02e-01	3.36e-02	0.01469	0.1212	0.02016
A_24_P50753	NUDT4	0.1803	1.35e-02	1.16e-01	6.45e-01	7.90e-03	8.89e-02	0.493230	-8.42260	2.25e-01	4.75e-01	1.98e-02	1.99e-01	4.46e-01	1.86e-02	6.72	3.01e-01	5.49e-01	8.17e-02	0.05661	0.2379	0.03540
A_24_P175612	SFXN2	0.2692	0.00e+00	0.00e+00	0.00e+00	3.19e-02	1.78e-01	0.663020	1.51339	0.00e+00	0.00e+00	0.00e+00	4.29e-02	2.07e-01	8.63e-03	5.20	1.14e-02	1.07e-01	2.05e-02	0.08971	0.2995	0.05756
A_23_P14769	FES	0.2644	5.73e-03	7.57e-02	2.86e-01	9.42e-06	3.07e-03	0.011608	-0.02604	3.81e-06	1.95e-03	8.13e-05	1.83e-02	1.35e-01	5.64e-03	6.50	2.05e+00	1.43e+00	2.20e-01	0.09104	0.3017	0.04642
A_32_P165113	WDR92	0.2125	2.82e-03	5.31e-02	2.50e-01	2.21e-02	1.49e-01	0.700044	0.67142	1.97e-03	4.44e-02	1.85e-03	9.42e-03	9.71e-02	4.04e-03	7.96	2.92e-03	5.41e-02	6.79e-03	0.03959	0.1990	0.02498
A_23_P36531	TSPAN8	0.1816	2.17e-03	4.66e-02	2.57e-01	2.69e-03	5.19e-02	0.285634	2.98122	6.72e-02	2.59e-01	1.08e-02	1.18e-03	3.44e-02	1.43e-03	7.89	5.91e+00	2.43e+00	3.08e-01	0.09132	0.3022	0.03831
A_23_P128215	SOCS2	0.2105	2.15e-09	4.64e-05	2.21e-04	3.92e-04	1.98e-02	0.094101	4.65178	6.60e-09	8.12e-05	3.39e-06	9.73e-02	3.12e-01	1.30e-02	7.33	3.84e+00	1.96e+00	2.68e-01	0.03728	0.1931	0.02636
A_23_P56127	SMG9	0.3967	3.45e-05	5.88e-03	1.48e-02	4.68e-02	2.16e-01	0.545611	-0.88621	3.93e-03	6.27e-02	2.61e-03	7.40e-03	8.60e-02	3.59e-03	6.32	2.08e-01	4.56e-01	7.22e-02	0.09510	0.3084	0.04881
A_23_P424126	ZNF354C	0.1452	5.37e-03	7.33e-02	5.04e-01	6.29e-03	7.93e-02	0.546007	3.54752	1.51e-01	3.88e-01	1.62e-02	7.53e-01	8.68e-01	3.62e-02	4.77	8.75e-02	2.96e-01	6.20e-02	0.02229	0.1493	0.03127
A_24_P149124	NREP	0.3087	1.54e-02	1.24e-01	4.02e-01	1.36e-04	1.17e-02	0.037774	4.50367	2.76e-02	1.66e-01	6.92e-03	2.55e-03	5.05e-02	2.10e-03	8.98	1.85e+00	1.36e+00	1.52e-01	0.08171	0.2858	0.03185
A_23_P208400	COQ8B	0.2528	1.68e-02	1.30e-01	5.13e-01	3.49e-02	1.87e-01	0.738881	-1.09361	2.28e-02	1.51e-01	6.29e-03	5.52e-03	7.43e-02	3.10e-03	6.14	5.37e-03	7.33e-02	1.19e-02	0.05289	0.2300	0.03748
A_24_P329487	FAM84B	0.2117	2.69e-05	5.19e-03	2.45e-02	5.62e-03	7.49e-02	0.353929	-11.46616	3.04e-02	1.74e-01	7.26e-03	3.27e-01	5.72e-01	2.38e-02	7.41	1.52e-01	3.89e-01	5.26e-02	0.08744	0.2957	0.03992
A_23_P128613	KDELC1	0.2249	4.23e-04	2.06e-02	9.14e-02	9.97e-03	9.98e-02	0.443968	-1.09971	9.54e-02	3.09e-01	1.29e-02	4.29e-02	2.07e-01	8.64e-03	6.16	7.18e-01	8.47e-01	1.37e-01	0.03155	0.1776	0.02882
A_23_P319583	RIMS3	0.2357	0.00e+00	0.00e+00	0.00e+00	1.45e-02	1.21e-01	0.511513	7.28643	0.00e+00	0.00e+00	0.00e+00	2.22e-01	4.71e-01	1.96e-02	7.94	3.48e-02	1.87e-01	2.35e-02	0.01378	0.1174	0.01478
A_23_P98571	PPP1R32	0.1394	6.74e-03	8.21e-02	5.89e-01	1.53e-02	1.24e-01	0.887843	-6.46972	8.62e-02	2.94e-01	1.22e-02	1.09e+00	1.04e+00	4.34e-02	5.14	0.00e+00	0.00e+00	0.00e+00	0.03790	0.1947	0.03788
A_23_P212715	CBLB	0.1137	1.23e-02	1.11e-01	9.76e-01	1.49e-03	3.86e-02	0.339643	1.44446	2.05e-01	4.52e-01	1.89e-02	1.68e-01	4.09e-01	1.71e-02	7.47	1.54e+00	1.24e+00	1.66e-01	0.06697	0.2588	0.03464
A_24_P336931	ANKRD36B	0.4280	0.00e+00	0.00e+00	0.00e+00	1.16e-02	1.08e-01	0.251289	-10.41141	0.00e+00	0.00e+00	0.00e+00	4.00e-02	2.00e-01	8.33e-03	7.98	5.09e-02	2.26e-01	2.83e-02	0.05456	0.2336	0.02927
A_32_P116058	BRD3OS	0.1649	1.87e-02	1.37e-01	8.29e-01	6.46e-03	8.04e-02	0.487571	2.52061	6.11e-01	7.82e-01	3.26e-02	6.29e-02	2.51e-01	1.05e-02	8.89	6.75e-01	8.22e-01	9.24e-02	0.00945	0.0972	0.01093
A_23_P130027	EPN3	0.2372	7.13e-03	8.45e-02	3.56e-01	1.51e-02	1.23e-01	0.518714	2.64577	1.46e-01	3.82e-01	1.59e-02	4.72e-02	2.17e-01	9.05e-03	9.08	1.74e+00	1.32e+00	1.45e-01	0.12814	0.3580	0.03943
A_23_P253921	ZKSCAN7	0.4909	1.34e-02	1.16e-01	2.36e-01	1.61e-02	1.27e-01	0.258105	0.62783	1.53e-03	3.91e-02	1.63e-03	5.91e-02	2.43e-01	1.01e-02	5.26	3.21e-01	5.66e-01	1.08e-01	0.04131	0.2033	0.03861
A_23_P58102	EXOSC7	0.2894	1.13e-04	1.06e-02	3.67e-02	1.52e-03	3.90e-02	0.134643	-7.79148	3.47e-04	1.86e-02	7.76e-04	4.57e-01	6.76e-01	2.82e-02	9.70	1.57e-01	3.97e-01	4.09e-02	0.01217	0.1103	0.01137
A_23_P154256	ELMOD3	0.2450	5.35e-13	7.31e-07	2.99e-06	1.84e-02	1.36e-01	0.553447	0.96076	1.35e-10	1.16e-05	4.84e-07	1.34e-02	1.16e-01	4.83e-03	9.09	6.89e-03	8.30e-02	9.14e-03	0.01303	0.1141	0.01256
A_32_P6172	LINC01003	0.2563	8.01e-03	8.95e-02	3.49e-01	2.82e-02	1.68e-01	0.655432	-1.85634	3.40e-02	1.84e-01	7.69e-03	1.81e-01	4.25e-01	1.77e-02	8.02	2.78e-02	1.67e-01	2.08e-02	0.06064	0.2462	0.03071
A_23_P149695	ATP1A1-AS1	0.4708	0.00e+00	0.00e+00	0.00e+00	1.30e-02	1.14e-01	0.241908	0.21574	0.00e+00	0.00e+00	0.00e+00	2.13e-02	1.46e-01	6.09e-03	5.47	1.01e-02	1.01e-01	1.84e-02	0.03291	0.1814	0.03315
A_24_P941643	PLCB1	0.2575	6.65e-03	8.15e-02	3.17e-01	6.21e-03	7.88e-02	0.306066	8.38011	5.18e-02	2.28e-01	9.48e-03	9.52e-02	3.09e-01	1.29e-02	6.16	2.29e+00	1.51e+00	2.46e-01	0.04252	0.2062	0.03347
A_23_P138271	ARL8A	0.2380	7.75e-03	8.81e-02	3.70e-01	4.18e-04	2.04e-02	0.085882	-10.13685	4.18e-02	2.04e-01	8.52e-03	8.74e-02	2.96e-01	1.23e-02	10.83	3.77e-04	1.94e-02	1.79e-03	0.00842	0.0918	0.00847
A_23_P139704	DUSP6	0.2665	6.98e-03	8.36e-02	3.14e-01	5.12e-03	7.16e-02	0.268597	-1.71129	4.26e-01	6.52e-01	2.72e-02	1.52e-01	3.90e-01	1.63e-02	9.26	3.75e-01	6.12e-01	6.61e-02	0.07185	0.2681	0.02894
A_32_P66222	ANKRD20A2	0.1795	7.58e-03	8.71e-02	4.85e-01	2.29e-03	4.78e-02	0.266441	-8.21146	2.71e-01	5.21e-01	2.17e-02	3.50e-02	1.87e-01	7.80e-03	6.26	2.06e-01	4.54e-01	7.25e-02	0.10263	0.3204	0.05119
A_23_P93389	NUDT3	0.2402	0.00e+00	0.00e+00	0.00e+00	4.32e-03	6.58e-02	0.273787	3.24759	0.00e+00	0.00e+00	0.00e+00	2.35e-01	4.85e-01	2.02e-02	7.23	2.13e-02	1.46e-01	2.02e-02	0.01712	0.1308	0.01810
A_24_P139191	ITCH	0.4173	0.00e+00	0.00e+00	0.00e+00	1.58e-02	1.26e-01	0.301125	-10.79536	0.00e+00	0.00e+00	0.00e+00	5.78e-02	2.40e-01	1.00e-02	7.27	6.34e-02	2.52e-01	3.46e-02	0.05813	0.2411	0.03315
A_32_P219116	CENPJ	0.3555	3.79e-10	1.95e-05	5.48e-05	4.77e-02	2.18e-01	0.614327	0.18182	6.81e-12	2.61e-06	1.09e-07	2.36e-02	1.54e-01	6.41e-03	7.53	2.11e-01	4.59e-01	6.09e-02	0.02474	0.1573	0.02089
A_23_P151368	EEF1AKMT1	0.2790	0.00e+00	0.00e+00	0.00e+00	1.88e-02	1.37e-01	0.490909	2.07907	0.00e+00	0.00e+00	0.00e+00	1.01e-02	1.01e-01	4.20e-03	7.72	9.18e-02	3.03e-01	3.92e-02	0.02473	0.1572	0.02036
A_23_P26895	TUBD1	0.2413	2.59e-04	1.61e-02	6.67e-02	3.39e-02	1.84e-01	0.762707	-1.64450	9.40e-04	3.07e-02	1.28e-03	2.71e-01	5.21e-01	2.17e-02	7.79	3.87e-02	1.97e-01	2.53e-02	0.01200	0.1096	0.01406
A_24_P284324	TMEM104	0.3596	2.36e-03	4.86e-02	1.35e-01	4.88e-02	2.21e-01	0.614517	-0.66287	5.62e-04	2.37e-02	9.88e-04	5.56e-02	2.36e-01	9.83e-03	8.72	0.00e+00	0.00e+00	0.00e+00	0.02472	0.1572	0.01802
A_23_P356526	TRIM5	0.2452	4.55e-04	2.13e-02	8.70e-02	1.33e-03	3.65e-02	0.148911	2.41868	6.09e-03	7.81e-02	3.25e-03	1.20e-01	3.47e-01	1.44e-02	5.49	3.32e-03	5.76e-02	1.05e-02	0.01185	0.1089	0.01982
A_23_P126727	NOL9	0.1274	2.45e-02	1.57e-01	1.23e+00	5.06e-02	2.25e-01	1.764714	-1.18197	1.54e-01	3.93e-01	1.64e-02	1.67e-02	1.29e-01	5.39e-03	7.32	6.14e-02	2.48e-01	3.38e-02	0.01145	0.1070	0.01461
A_23_P157051	AP4M1	0.3011	5.39e-03	7.34e-02	2.44e-01	1.56e-02	1.25e-01	0.415143	0.15047	9.24e-05	9.61e-03	4.01e-04	1.10e-02	1.05e-01	4.37e-03	7.14	0.00e+00	0.00e+00	0.00e+00	0.06400	0.2530	0.03542
A_23_P60166	DEPTOR	0.2125	6.98e-03	8.35e-02	3.93e-01	3.14e-03	5.61e-02	0.263797	3.26784	1.17e-01	3.42e-01	1.42e-02	2.07e-01	4.55e-01	1.90e-02	7.49	1.87e-01	4.32e-01	5.77e-02	0.00675	0.0822	0.01098
A_23_P122443	HIST1H1C	0.2715	0.00e+00	0.00e+00	0.00e+00	1.82e-02	1.35e-01	0.497091	11.85627	0.00e+00	0.00e+00	0.00e+00	4.29e-02	2.07e-01	8.63e-03	11.04	8.31e-02	2.88e-01	2.61e-02	0.29011	0.5386	0.04878
A_23_P207058	SOCS3	0.1782	1.75e-03	4.18e-02	2.35e-01	7.88e-04	2.81e-02	0.157525	-3.93614	1.98e-02	1.41e-01	5.87e-03	6.45e-01	8.03e-01	3.35e-02	6.01	4.41e-01	6.64e-01	1.10e-01	0.13175	0.3630	0.06035
A_23_P302672	DDIT4L	0.2533	5.24e-04	2.29e-02	9.04e-02	9.74e-04	3.12e-02	0.123184	-0.67017	2.60e-01	5.10e-01	2.12e-02	1.86e-01	4.32e-01	1.80e-02	5.53	5.33e+00	2.31e+00	4.17e-01	0.09837	0.3136	0.05671
A_23_P41854	CARD6	0.2522	2.89e-10	1.70e-05	6.74e-05	4.20e-04	2.05e-02	0.081235	1.72979	4.54e-09	6.74e-05	2.81e-06	2.10e-07	4.58e-04	1.91e-05	7.36	1.83e+00	1.35e+00	1.84e-01	0.07662	0.2768	0.03760
A_32_P181297	ST7-AS1	0.8210	7.56e-03	8.69e-02	1.06e-01	1.78e-02	1.33e-01	0.162529	-11.03072	7.54e-04	2.75e-02	1.14e-03	3.14e-02	1.77e-01	7.38e-03	7.42	3.14e-02	1.77e-01	2.39e-02	0.03429	0.1852	0.02496
A_23_P15375	ARMC7	0.2165	8.56e-04	2.93e-02	1.35e-01	4.68e-03	6.84e-02	0.316150	-1.17790	1.85e-03	4.30e-02	1.79e-03	3.66e-02	1.91e-01	7.97e-03	8.00	1.79e-01	4.23e-01	5.29e-02	0.00935	0.0967	0.01208
A_23_P55011	SLC38A10	0.1647	8.95e-03	9.46e-02	5.74e-01	2.95e-03	5.43e-02	0.329524	1.34553	1.40e-01	3.74e-01	1.56e-02	1.42e-01	3.77e-01	1.57e-02	8.32	3.28e-02	1.81e-01	2.18e-02	0.03084	0.1756	0.02110
A_24_P44514	CIB1	0.1995	8.70e-03	9.33e-02	4.68e-01	6.19e-03	7.87e-02	0.394457	-4.25702	5.75e-02	2.40e-01	9.99e-03	2.56e-01	5.06e-01	2.11e-02	8.73	1.09e+00	1.04e+00	1.20e-01	0.06149	0.2480	0.02840
A_24_P55496	OSR2	0.2337	1.74e-03	4.17e-02	1.78e-01	6.24e-02	2.50e-01	1.068969	10.91371	2.72e-03	5.21e-02	2.17e-03	1.80e-01	4.24e-01	1.77e-02	8.44	4.00e+00	2.00e+00	2.37e-01	0.11231	0.3351	0.03972
A_23_P82929	NOV	0.2586	2.83e-02	1.68e-01	6.51e-01	4.84e-02	2.20e-01	0.850905	-9.50893	3.07e-01	5.54e-01	2.31e-02	6.87e-01	8.29e-01	3.45e-02	8.95	2.33e+00	1.53e+00	1.71e-01	0.16515	0.4064	0.04541
A_24_P110291	LOC100129917	0.1859	1.08e-02	1.04e-01	5.58e-01	6.22e-03	7.89e-02	0.424107	-0.86644	1.66e-02	1.29e-01	5.37e-03	1.16e-02	1.08e-01	4.49e-03	6.60	1.85e-02	1.36e-01	2.06e-02	0.09610	0.3100	0.04695
A_23_P352358	KIAA2013	0.2658	2.55e-03	5.05e-02	1.90e-01	8.11e-05	9.00e-03	0.033871	-10.18284	2.15e-02	1.47e-01	6.11e-03	4.03e-02	2.01e-01	8.37e-03	10.86	9.84e-04	3.14e-02	2.89e-03	0.01774	0.1332	0.01227
A_24_P334529	PCDHGA3	0.2978	1.04e-02	1.02e-01	3.43e-01	1.24e-02	1.12e-01	0.374567	3.22074	1.30e-01	3.60e-01	1.50e-02	7.69e-02	2.77e-01	1.16e-02	6.40	9.77e-03	9.89e-02	1.55e-02	0.04278	0.2068	0.03233
A_23_P397293	LY6K	0.2662	2.56e-03	5.06e-02	1.90e-01	3.54e-03	5.95e-02	0.223508	5.91505	1.79e-05	4.23e-03	1.76e-04	4.33e-03	6.58e-02	2.74e-03	9.31	8.25e-01	9.08e-01	9.75e-02	0.24266	0.4926	0.05291
A_23_P58002	TCTA	0.2499	1.44e-02	1.20e-01	4.80e-01	2.46e-02	1.57e-01	0.628162	0.35610	2.01e-03	4.49e-02	1.87e-03	8.16e-02	2.86e-01	1.19e-02	7.80	1.01e-02	1.01e-01	1.29e-02	0.02275	0.1508	0.01933
A_23_P54376	STOML1	0.2734	0.00e+00	0.00e+00	0.00e+00	1.80e-02	1.34e-01	0.490171	0.65205	0.00e+00	0.00e+00	0.00e+00	7.46e-02	2.73e-01	1.14e-02	9.84	1.12e-02	1.06e-01	1.08e-02	0.01498	0.1224	0.01244
A_23_P31064	MOXD1	0.2152	6.37e-04	2.52e-02	1.17e-01	8.75e-06	2.96e-03	0.013743	-8.67527	1.94e-02	1.39e-01	5.80e-03	9.27e-02	3.04e-01	1.27e-02	8.34	9.06e-01	9.52e-01	1.14e-01	0.11078	0.3328	0.03992
A_24_P941166	ZNF425	0.2988	2.25e-05	4.74e-03	1.59e-02	4.60e-02	2.14e-01	0.717586	-0.30186	4.02e-02	2.00e-01	8.35e-03	3.34e-01	5.78e-01	2.41e-02	6.59	1.39e-01	3.73e-01	5.66e-02	0.02616	0.1617	0.02455
A_24_P141629	FAM111A	0.2801	1.48e-03	3.85e-02	1.38e-01	5.39e-03	7.34e-02	0.262039	4.32580	4.16e-03	6.45e-02	2.69e-03	2.27e-01	4.77e-01	1.99e-02	7.62	8.30e-03	9.11e-02	1.19e-02	0.07878	0.2807	0.03681
A_23_P48997	PSTPIP1	0.1889	5.00e-04	2.24e-02	1.18e-01	7.28e-04	2.70e-02	0.142869	0.58213	5.95e-01	7.71e-01	3.21e-02	1.36e-02	1.16e-01	4.85e-03	7.08	8.19e-02	2.86e-01	4.04e-02	0.05721	0.2392	0.03376
A_23_P29257	H1F0	0.2341	2.58e-03	5.08e-02	2.17e-01	3.75e-05	6.12e-03	0.026153	-10.97650	3.55e-03	5.96e-02	2.48e-03	4.04e-02	2.01e-01	8.38e-03	10.47	2.47e-03	4.97e-02	4.74e-03	0.13302	0.3647	0.03483
A_23_P75430	SMCO4	0.2481	0.00e+00	0.00e+00	0.00e+00	8.14e-03	9.02e-02	0.363525	1.25733	0.00e+00	0.00e+00	0.00e+00	3.40e-02	1.84e-01	7.68e-03	9.18	2.52e-01	5.02e-01	5.47e-02	0.02588	0.1609	0.01751
A_23_P162037	ARNTL	0.6365	3.31e-02	1.82e-01	2.86e-01	2.30e-03	4.80e-02	0.075406	-7.08175	6.92e-03	8.32e-02	3.47e-03	3.17e-01	5.63e-01	2.35e-02	8.67	2.27e-01	4.77e-01	5.50e-02	0.00743	0.0862	0.00994
A_23_P170636	KCNH8	0.1711	1.41e-02	1.19e-01	6.94e-01	1.71e-02	1.31e-01	0.764890	-10.53034	7.90e-02	2.81e-01	1.17e-02	5.42e-01	7.36e-01	3.07e-02	4.82	8.90e-01	9.43e-01	1.96e-01	0.14636	0.3826	0.07930
A_24_P338992	EDC3	0.2207	5.25e-03	7.25e-02	3.28e-01	3.61e-02	1.90e-01	0.861062	1.54240	1.97e-02	1.40e-01	5.85e-03	1.62e-01	4.02e-01	1.68e-02	7.92	1.44e-01	3.79e-01	4.78e-02	0.01949	0.1396	0.01763
A_23_P61823	RAB24	0.2261	2.48e-03	4.98e-02	2.20e-01	6.33e-03	7.96e-02	0.351948	1.19222	5.05e-03	7.11e-02	2.96e-03	2.68e-02	1.64e-01	6.82e-03	10.71	2.01e-01	4.48e-01	4.19e-02	0.03646	0.1909	0.01783
A_23_P11984	SLC6A9	0.3455	5.23e-03	7.23e-02	2.09e-01	5.53e-02	2.35e-01	0.680400	-6.52617	8.41e-04	2.90e-02	1.21e-03	1.10e+00	1.05e+00	4.37e-02	6.21	1.51e+00	1.23e+00	1.98e-01	0.07094	0.2664	0.04286
A_32_P148796	UBXN2B	0.2557	3.06e-04	1.75e-02	6.84e-02	2.90e-02	1.70e-01	0.666364	1.01377	3.45e-04	1.86e-02	7.74e-04	6.51e-02	2.55e-01	1.06e-02	6.83	5.06e-02	2.25e-01	3.29e-02	0.07141	0.2672	0.03913
A_23_P80570	AADAC	0.2468	1.79e-02	1.34e-01	5.42e-01	1.88e-02	1.37e-01	0.555438	4.70234	1.56e-01	3.95e-01	1.64e-02	2.19e-02	1.48e-01	6.17e-03	5.94	4.66e+00	2.16e+00	3.64e-01	0.05936	0.2436	0.04101
A_23_P66682	HOXB6	0.2468	0.00e+00	0.00e+00	0.00e+00	3.12e-05	5.58e-03	0.022624	-1.83051	0.00e+00	0.00e+00	0.00e+00	1.19e-01	3.45e-01	1.44e-02	7.22	3.92e+00	1.98e+00	2.74e-01	0.15508	0.3938	0.05458
A_23_P433218	OR7E91P	0.1878	2.07e-02	1.44e-01	7.65e-01	3.46e-02	1.86e-01	0.990901	2.72301	4.38e-01	6.62e-01	2.76e-02	6.11e-02	2.47e-01	1.03e-02	7.40	3.35e-01	5.79e-01	7.82e-02	0.06990	0.2644	0.03571
A_23_P353035	IGFBP7	0.2862	5.02e-02	2.24e-01	7.82e-01	1.31e-02	1.14e-01	0.399167	9.63063	4.99e-01	7.07e-01	2.94e-02	1.40e-01	3.74e-01	1.56e-02	10.45	1.89e+01	4.35e+00	4.16e-01	0.17308	0.4160	0.03981
A_32_P4985	CAMTA1	0.4171	2.71e-02	1.65e-01	3.95e-01	4.47e-03	6.69e-02	0.160378	2.87737	1.37e-01	3.70e-01	1.54e-02	1.96e-01	4.43e-01	1.85e-02	4.92	4.83e-02	2.20e-01	4.46e-02	0.04013	0.2003	0.04069
A_32_P86739	CASC10	0.2737	8.72e-03	9.34e-02	3.41e-01	5.31e-03	7.29e-02	0.266302	1.78501	2.96e-02	1.72e-01	7.17e-03	2.92e-01	5.40e-01	2.25e-02	6.79	1.28e-01	3.57e-01	5.26e-02	0.04336	0.2082	0.03065
A_23_P321160	ZNF594	0.5252	1.17e-02	1.08e-01	2.06e-01	1.12e-01	3.35e-01	0.637623	0.36523	3.89e-04	1.97e-02	8.22e-04	9.64e-02	3.11e-01	1.29e-02	5.35	6.96e-02	2.64e-01	4.93e-02	0.06906	0.2628	0.04914
A_23_P303286	RPTN	0.1906	1.22e-02	1.10e-01	5.79e-01	3.46e-03	5.89e-02	0.308863	4.00018	1.01e+00	1.00e+00	4.18e-02	3.08e-01	5.55e-01	2.31e-02	5.16	1.94e+00	1.39e+00	2.70e-01	0.15551	0.3943	0.07646
A_23_P254888	ZYX	0.1127	3.14e-02	1.77e-01	1.57e+00	4.25e-03	6.52e-02	0.578416	2.21877	2.47e+00	1.57e+00	6.55e-02	1.26e-03	3.55e-02	1.48e-03	8.36	1.03e+00	1.01e+00	1.21e-01	0.08677	0.2946	0.03524
A_23_P163697	SYT17	0.2143	3.33e-03	5.77e-02	2.69e-01	1.11e-02	1.06e-01	0.492507	-0.85746	3.77e-03	6.14e-02	2.56e-03	7.04e-03	8.39e-02	3.50e-03	7.07	4.76e-01	6.90e-01	9.76e-02	0.05482	0.2341	0.03312
A_23_P143484	PIGP	0.2573	5.49e-05	7.41e-03	2.88e-02	1.69e-02	1.30e-01	0.504667	2.08864	3.07e-04	1.75e-02	7.30e-04	4.77e-02	2.18e-01	9.10e-03	8.16	5.86e-02	2.42e-01	2.97e-02	0.09619	0.3101	0.03800
A_23_P161634	MUS81	0.2932	4.70e-03	6.85e-02	2.34e-01	2.70e-02	1.64e-01	0.559946	0.78558	2.38e-03	4.88e-02	2.03e-03	4.39e-02	2.10e-01	8.73e-03	9.23	7.96e-02	2.82e-01	3.06e-02	0.02635	0.1623	0.01758
A_23_P170888	DPP6	0.3999	8.26e-04	2.87e-02	7.19e-02	4.04e-03	6.35e-02	0.158837	-8.18563	1.25e-02	1.12e-01	4.65e-03	2.18e-04	1.48e-02	6.15e-04	6.62	2.18e-01	4.67e-01	7.05e-02	0.21219	0.4606	0.06954
A_23_P417148	RAI1	0.2458	9.72e-04	3.12e-02	1.27e-01	7.20e-03	8.49e-02	0.345281	-9.82017	6.63e-03	8.14e-02	3.39e-03	4.75e-01	6.89e-01	2.87e-02	8.54	1.98e-02	1.41e-01	1.65e-02	0.07607	0.2758	0.03230
A_23_P73420	TRAPPC9	0.3211	1.16e-02	1.08e-01	3.36e-01	6.84e-03	8.27e-02	0.257540	11.13423	5.99e-03	7.74e-02	3.22e-03	6.92e-02	2.63e-01	1.10e-02	8.16	9.39e-02	3.06e-01	3.76e-02	0.00600	0.0775	0.00950
A_23_P256312	MST1R	0.3811	2.90e-03	5.38e-02	1.41e-01	1.35e-01	3.68e-01	0.965697	-1.60448	3.98e-03	6.31e-02	2.63e-03	6.09e-02	2.47e-01	1.03e-02	8.71	7.80e-01	8.83e-01	1.01e-01	0.10098	0.3178	0.03648
A_23_P41765	IRF1	0.2280	0.00e+00	0.00e+00	0.00e+00	4.81e-03	6.93e-02	0.304082	-5.96276	0.00e+00	0.00e+00	0.00e+00	1.09e-02	1.04e-01	4.35e-03	6.16	5.26e-01	7.25e-01	1.18e-01	0.05306	0.2304	0.03737
A_24_P393844	DPH2	0.2291	3.69e-03	6.08e-02	2.65e-01	5.23e-02	2.29e-01	0.998162	0.06952	2.33e-05	4.83e-03	2.01e-04	6.83e-03	8.26e-02	3.44e-03	8.41	0.00e+00	0.00e+00	0.00e+00	0.03782	0.1945	0.02312
A_23_P11859	HSD17B7	0.2661	1.95e-04	1.40e-02	5.25e-02	1.62e-02	1.27e-01	0.477848	0.53325	7.69e-02	2.77e-01	1.16e-02	5.97e-02	2.44e-01	1.02e-02	6.51	7.70e-02	2.78e-01	4.26e-02	0.02509	0.1584	0.02431
A_23_P348257	NUAK1	0.1288	2.09e-02	1.45e-01	1.12e+00	1.06e-02	1.03e-01	0.800947	2.21930	9.06e-01	9.52e-01	3.97e-02	1.06e-01	3.26e-01	1.36e-02	12.04	8.77e-02	2.96e-01	2.46e-02	0.01623	0.1274	0.01058
A_23_P98350	BIRC3	0.2659	0.00e+00	0.00e+00	0.00e+00	1.53e-02	1.24e-01	0.465880	0.15288	0.00e+00	0.00e+00	0.00e+00	1.77e-01	4.21e-01	1.75e-02	7.06	5.94e-01	7.71e-01	1.09e-01	0.18997	0.4359	0.06175
A_23_P112482	AQP3	0.1960	9.91e-03	9.95e-02	5.08e-01	3.38e-02	1.84e-01	0.937779	-0.64231	1.41e-01	3.75e-01	1.56e-02	6.92e-01	8.32e-01	3.47e-02	10.75	8.66e-01	9.31e-01	8.66e-02	0.06094	0.2469	0.02297
A_24_P53353	RAB12	0.2244	3.90e-09	6.24e-05	2.78e-04	2.59e-03	5.09e-02	0.226747	-11.08086	4.66e-09	6.83e-05	2.84e-06	1.80e-02	1.34e-01	5.58e-03	8.96	1.66e-01	4.08e-01	4.56e-02	0.18391	0.4288	0.04788
A_23_P154801	TRPC4AP	0.2437	1.46e-04	1.21e-02	4.96e-02	2.12e-02	1.46e-01	0.597238	-8.66041	3.52e-03	5.93e-02	2.47e-03	4.59e-01	6.77e-01	2.82e-02	8.12	1.06e-02	1.03e-01	1.27e-02	0.15946	0.3993	0.04915
A_23_P15603	MRM1	0.4506	2.49e-02	1.58e-01	3.50e-01	6.00e-02	2.45e-01	0.543514	-0.14237	1.70e-04	1.31e-02	5.44e-04	1.10e-01	3.31e-01	1.38e-02	6.44	0.00e+00	0.00e+00	0.00e+00	0.01796	0.1340	0.02082
A_23_P394377	KCNRG	0.3129	0.00e+00	0.00e+00	0.00e+00	7.18e-03	8.48e-02	0.270852	-10.93123	0.00e+00	0.00e+00	0.00e+00	1.38e-01	3.72e-01	1.55e-02	6.03	2.65e-01	5.14e-01	8.53e-02	0.07087	0.2662	0.04417
A_23_P85952	DENND2D	0.5805	1.56e-10	1.25e-05	2.15e-05	6.99e-02	2.64e-01	0.455353	1.49177	2.73e-09	5.23e-05	2.18e-06	4.68e-02	2.16e-01	9.01e-03	9.58	8.61e-01	9.28e-01	9.69e-02	0.06793	0.2606	0.02722
A_23_P163238	STRC	0.2419	1.24e-02	1.11e-01	4.60e-01	3.74e-03	6.12e-02	0.252834	-5.90774	1.24e-04	1.11e-02	4.63e-04	1.24e-01	3.52e-01	1.47e-02	6.35	3.33e-03	5.77e-02	9.08e-03	0.07100	0.2665	0.04194
A_24_P417706	MXD3	0.2656	3.37e-10	1.84e-05	6.91e-05	5.99e-04	2.45e-02	0.092152	11.84427	7.95e-12	2.82e-06	1.17e-07	2.71e-02	1.65e-01	6.86e-03	6.08	5.01e-01	7.08e-01	1.16e-01	0.01747	0.1322	0.02174
A_23_P128663	SACS	0.2023	1.77e-03	4.21e-02	2.08e-01	1.28e-02	1.13e-01	0.558422	0.00348	3.59e-08	1.90e-04	7.90e-06	4.24e-02	2.06e-01	8.58e-03	7.71	5.12e-01	7.16e-01	9.28e-02	0.03866	0.1966	0.02550
A_23_P28772	DBNDD2	0.1872	3.00e-03	5.48e-02	2.93e-01	3.82e-03	6.18e-02	0.330253	2.24617	7.24e-02	2.69e-01	1.12e-02	3.68e-03	6.07e-02	2.53e-03	9.64	0.00e+00	0.00e+00	0.00e+00	0.08321	0.2885	0.02991
A_23_P170978	ZNF692	0.5478	6.28e-03	7.93e-02	1.45e-01	4.27e-02	2.07e-01	0.377276	2.06406	7.70e-03	8.78e-02	3.66e-03	4.32e-02	2.08e-01	8.66e-03	9.99	6.47e-03	8.04e-02	8.05e-03	0.02336	0.1528	0.01530
A_23_P159937	SLC6A8	0.2672	1.00e-02	1.00e-01	3.75e-01	1.79e-02	1.34e-01	0.500723	-5.41219	1.54e-02	1.24e-01	5.17e-03	7.36e-01	8.58e-01	3.57e-02	8.00	1.58e-01	3.97e-01	4.97e-02	0.03151	0.1775	0.02220
A_24_P82106	MMP14	0.1471	9.87e-03	9.94e-02	6.76e-01	1.47e-03	3.83e-02	0.260708	-8.86752	3.97e-01	6.30e-01	2.63e-02	4.32e-01	6.57e-01	2.74e-02	8.77	3.33e-01	5.77e-01	6.58e-02	0.02074	0.1440	0.01642
A_23_P424597	C19orf25	0.3051	1.59e-04	1.26e-02	4.14e-02	7.33e-03	8.56e-02	0.280583	0.18980	4.23e-06	2.06e-03	8.57e-05	2.20e-02	1.48e-01	6.18e-03	8.06	7.22e-02	2.69e-01	3.33e-02	0.03431	0.1852	0.02298
A_23_P213959	PPARGC1B	0.1553	1.15e-02	1.07e-01	6.91e-01	9.71e-04	3.12e-02	0.200668	-7.81065	1.26e-01	3.54e-01	1.48e-02	1.86e-02	1.36e-01	5.68e-03	7.72	4.63e-02	2.15e-01	2.79e-02	0.01961	0.1400	0.01814
A_24_P406754	LOXL4	0.1232	5.74e-02	2.39e-01	1.94e+00	8.60e-05	9.27e-03	0.075270	-4.75413	1.37e+00	1.17e+00	4.88e-02	2.54e-02	1.59e-01	6.64e-03	5.98	6.28e+00	2.51e+00	4.19e-01	0.06906	0.2628	0.04392
A_23_P390172	RNASEL	0.3186	9.01e-04	3.00e-02	9.42e-02	7.36e-03	8.58e-02	0.269256	0.82384	3.88e-02	1.97e-01	8.21e-03	1.48e-02	1.21e-01	5.06e-03	7.56	9.83e-03	9.92e-02	1.31e-02	0.03904	0.1976	0.02614
A_23_P40453	CBR3	0.2129	2.04e-03	4.52e-02	2.12e-01	2.86e-03	5.35e-02	0.251409	-3.03891	4.69e-02	2.17e-01	9.02e-03	1.36e-02	1.17e-01	4.86e-03	9.02	3.67e-02	1.92e-01	2.12e-02	0.15326	0.3915	0.04339
A_23_P207299	RNFT1	0.2671	5.24e-03	7.24e-02	2.71e-01	2.30e-02	1.52e-01	0.568079	1.11779	6.66e-03	8.16e-02	3.40e-03	8.16e-02	2.86e-01	1.19e-02	7.60	1.12e-02	1.06e-01	1.39e-02	0.07201	0.2684	0.03531
A_32_P101352	CXorf65	0.4215	3.46e-03	5.88e-02	1.40e-01	1.95e-02	1.40e-01	0.331564	-9.84215	7.82e-03	8.84e-02	3.68e-03	1.20e-01	3.46e-01	1.44e-02	5.85	6.91e-01	8.32e-01	1.42e-01	0.04085	0.2021	0.03453
A_23_P166	MOB3C	0.2665	8.11e-12	2.85e-06	1.07e-05	1.88e-02	1.37e-01	0.513970	-1.48295	6.83e-10	2.61e-05	1.09e-06	4.83e-02	2.20e-01	9.16e-03	6.70	4.57e-01	6.76e-01	1.01e-01	0.02597	0.1611	0.02405
A_23_P120056	RTKN	0.2403	0.00e+00	0.00e+00	0.00e+00	3.09e-03	5.56e-02	0.231526	1.22340	0.00e+00	0.00e+00	0.00e+00	3.71e-02	1.93e-01	8.03e-03	7.45	1.63e-01	4.03e-01	5.41e-02	0.02604	0.1614	0.02167
A_24_P131589	CD86	0.3423	1.00e-02	1.00e-01	2.93e-01	1.13e-01	3.36e-01	0.980906	7.74501	6.38e-02	2.53e-01	1.05e-02	1.18e-01	3.43e-01	1.43e-02	10.14	1.11e-01	3.34e-01	3.29e-02	0.37356	0.6112	0.06025
A_23_P166159	PDRG1	0.2721	3.82e-03	6.18e-02	2.27e-01	7.07e-02	2.66e-01	0.977070	-1.74886	1.25e-02	1.12e-01	4.66e-03	1.19e-01	3.45e-01	1.44e-02	9.40	5.11e-03	7.15e-02	7.60e-03	0.02325	0.1525	0.01622
A_23_P76071	B3GNT4	0.2707	3.73e-04	1.93e-02	7.14e-02	2.56e-02	1.60e-01	0.590613	-3.27468	3.82e-03	6.18e-02	2.57e-03	1.90e-01	4.36e-01	1.82e-02	5.48	1.73e+00	1.32e+00	2.40e-01	0.05807	0.2410	0.04400
A_23_P154022	WDCP	0.3356	3.21e-03	5.66e-02	1.69e-01	4.12e-02	2.03e-01	0.604764	-0.90674	1.67e-03	4.08e-02	1.70e-03	1.21e-01	3.48e-01	1.45e-02	6.37	3.02e-03	5.49e-02	8.62e-03	0.02043	0.1430	0.02243
A_23_P257417	CLHC1	0.2139	3.04e-03	5.51e-02	2.58e-01	2.92e-02	1.71e-01	0.798157	0.65287	1.98e-03	4.45e-02	1.85e-03	3.18e-02	1.78e-01	7.43e-03	5.59	7.10e-02	2.66e-01	4.77e-02	0.08046	0.2836	0.05073
A_23_P121250	EIF4A2	0.3624	6.17e-04	2.48e-02	6.85e-02	7.11e-03	8.43e-02	0.232597	2.54786	2.91e-03	5.40e-02	2.25e-03	1.82e-02	1.35e-01	5.63e-03	11.66	4.17e-02	2.04e-01	1.75e-02	0.02573	0.1604	0.01376
A_23_P77908	SLC47A2	0.1746	2.21e-03	4.70e-02	2.69e-01	7.78e-03	8.82e-02	0.505304	-9.33068	1.03e-01	3.20e-01	1.33e-02	9.27e-02	3.04e-01	1.27e-02	6.54	3.33e-01	5.77e-01	8.82e-02	0.12045	0.3471	0.05303
A_23_P33326	ADRA1B	0.2894	4.19e-02	2.05e-01	7.07e-01	5.04e-03	7.10e-02	0.245270	9.46607	3.55e-01	5.96e-01	2.48e-02	4.36e-01	6.60e-01	2.75e-02	5.55	2.62e+00	1.62e+00	2.92e-01	0.00878	0.0937	0.01689
A_24_P291826	SYTL3	0.2339	1.05e-02	1.02e-01	4.38e-01	5.08e-02	2.25e-01	0.963832	-2.71821	1.44e-01	3.80e-01	1.58e-02	5.95e-02	2.44e-01	1.02e-02	5.75	4.58e-01	6.77e-01	1.18e-01	0.05310	0.2304	0.04009
A_23_P163099	POLE2	0.1648	1.24e-02	1.11e-01	6.76e-01	2.29e-03	4.79e-02	0.290485	-10.24628	1.12e-01	3.34e-01	1.39e-02	6.63e-02	2.57e-01	1.07e-02	5.96	5.22e-02	2.28e-01	3.83e-02	0.01173	0.1083	0.01818
A_32_P75792	C1QTNF12	0.4577	1.54e-02	1.24e-01	2.71e-01	1.77e-02	1.33e-01	0.290707	-11.31542	2.42e-03	4.92e-02	2.05e-03	9.02e-03	9.50e-02	3.96e-03	8.01	0.00e+00	0.00e+00	0.00e+00	0.08965	0.2994	0.03736
A_23_P109895	SLC26A6	0.2987	2.31e-03	4.81e-02	1.61e-01	1.48e-02	1.22e-01	0.406952	1.01135	1.91e-03	4.37e-02	1.82e-03	3.31e-02	1.82e-01	7.58e-03	7.24	3.67e-01	6.06e-01	8.36e-02	0.05455	0.2336	0.03225
A_24_P7121	NSUN7	0.2523	5.53e-03	7.44e-02	2.95e-01	8.78e-03	9.37e-02	0.371385	-9.83009	7.86e-02	2.80e-01	1.17e-02	2.84e-01	5.33e-01	2.22e-02	5.78	2.14e-02	1.46e-01	2.53e-02	0.11225	0.3350	0.05796
A_24_P9090	HNRNPDL	0.2851	6.01e-03	7.75e-02	2.72e-01	1.18e-03	3.43e-02	0.120465	-10.38909	2.85e-02	1.69e-01	7.04e-03	9.43e-02	3.07e-01	1.28e-02	9.86	1.36e-02	1.16e-01	1.18e-02	0.00908	0.0953	0.00966
A_23_P42144	PEX6	0.4063	8.31e-11	9.12e-06	2.24e-05	5.21e-02	2.28e-01	0.562108	1.69031	1.13e-10	1.06e-05	4.43e-07	2.02e-03	4.50e-02	1.87e-03	7.93	8.15e-03	9.03e-02	1.14e-02	0.59297	0.7700	0.09707
A_23_P61674	CLK4	0.2620	0.00e+00	0.00e+00	0.00e+00	3.27e-02	1.81e-01	0.690014	-2.02570	0.00e+00	0.00e+00	0.00e+00	1.68e-01	4.09e-01	1.71e-02	7.69	7.35e-04	2.71e-02	3.52e-03	0.02359	0.1536	0.01996
A_23_P501961	L3MBTL1	0.2435	6.84e-11	8.27e-06	3.40e-05	1.80e-02	1.34e-01	0.550365	0.94707	7.40e-11	8.60e-06	3.58e-07	1.53e-01	3.91e-01	1.63e-02	6.54	0.00e+00	0.00e+00	0.00e+00	0.01651	0.1285	0.01965
A_23_P16817	CLK1	0.3168	6.16e-03	7.85e-02	2.48e-01	1.08e-03	3.29e-02	0.103712	-2.94006	5.77e-02	2.40e-01	1.00e-02	2.67e-01	5.17e-01	2.16e-02	9.56	0.00e+00	0.00e+00	0.00e+00	0.03099	0.1760	0.01842
A_24_P235305	ZNF706	0.2170	3.69e-04	1.92e-02	8.86e-02	2.86e-03	5.35e-02	0.246459	1.69404	2.88e-02	1.70e-01	7.08e-03	7.59e-02	2.76e-01	1.15e-02	7.60	4.13e-01	6.43e-01	8.45e-02	0.00808	0.0899	0.01183
A_23_P18447	PPARGC1A	0.4514	6.31e-02	2.51e-01	5.56e-01	2.71e-03	5.20e-02	0.115228	-10.66121	2.84e-01	5.33e-01	2.22e-02	9.77e-02	3.12e-01	1.30e-02	6.55	7.35e-01	8.57e-01	1.31e-01	0.11915	0.3452	0.05269
A_23_P326931	CFAP70	0.1726	1.05e-02	1.03e-01	5.95e-01	1.15e-02	1.07e-01	0.621714	4.17114	9.53e-02	3.09e-01	1.29e-02	4.07e-02	2.02e-01	8.40e-03	7.86	2.13e-02	1.46e-01	1.86e-02	0.08462	0.2909	0.03701
A_23_P166993	EPHB1	0.2443	3.29e-03	5.74e-02	2.35e-01	1.54e-02	1.24e-01	0.507747	-11.79830	7.39e-02	2.72e-01	1.13e-02	7.85e-02	2.80e-01	1.17e-02	5.87	6.52e-01	8.07e-01	1.38e-01	0.11483	0.3389	0.05775
A_24_P333421	ZNF862	0.4082	2.01e-05	4.49e-03	1.10e-02	6.84e-02	2.61e-01	0.640598	0.74189	3.12e-03	5.59e-02	2.33e-03	6.08e-03	7.80e-02	3.25e-03	8.74	2.47e-03	4.97e-02	5.68e-03	0.03160	0.1778	0.02034
A_23_P361448	SESN3	0.1969	8.61e-03	9.28e-02	4.71e-01	1.57e-02	1.25e-01	0.635354	-1.45646	4.72e-02	2.17e-01	9.05e-03	2.19e-01	4.68e-01	1.95e-02	5.96	7.19e-01	8.48e-01	1.42e-01	0.06797	0.2607	0.04372
A_32_P183765	ERBB4	0.2535	6.43e-03	8.02e-02	3.16e-01	1.31e-03	3.62e-02	0.142890	8.24201	1.24e-01	3.52e-01	1.47e-02	2.72e-04	1.65e-02	6.88e-04	5.66	2.18e-02	1.48e-01	2.61e-02	0.04426	0.2104	0.03716
A_23_P68155	IFIH1	0.2476	8.64e-03	9.30e-02	3.75e-01	8.41e-03	9.17e-02	0.370247	0.72751	5.24e-03	7.24e-02	3.02e-03	1.43e-02	1.20e-01	4.99e-03	8.42	3.52e-03	5.93e-02	7.04e-03	0.00538	0.0733	0.00871
A_23_P80643	SETMAR	0.1796	1.07e-02	1.03e-01	5.76e-01	2.89e-03	5.38e-02	0.299545	1.65533	7.10e-02	2.66e-01	1.11e-02	1.34e-02	1.16e-01	4.82e-03	8.45	4.26e-02	2.06e-01	2.44e-02	0.00896	0.0946	0.01120
A_24_P916141	DCAF7	0.2638	0.00e+00	0.00e+00	0.00e+00	5.82e-02	2.41e-01	0.914344	-0.20983	0.00e+00	0.00e+00	0.00e+00	3.00e-03	5.48e-02	2.28e-03	8.62	4.98e-02	2.23e-01	2.59e-02	0.05467	0.2338	0.02711
A_32_P790284	KATNAL2	0.2742	0.00e+00	0.00e+00	0.00e+00	3.09e-02	1.76e-01	0.641407	3.24567	0.00e+00	0.00e+00	0.00e+00	1.58e-01	3.98e-01	1.66e-02	4.82	9.38e-02	3.06e-01	6.36e-02	0.05441	0.2333	0.04841
A_24_P12413	TRAM2	0.1638	9.60e-04	3.10e-02	1.89e-01	7.68e-04	2.77e-02	0.169193	-6.80067	7.91e-01	8.89e-01	3.71e-02	4.20e-01	6.48e-01	2.70e-02	7.21	2.17e+00	1.47e+00	2.04e-01	0.08572	0.2928	0.04059
A_23_P75978	CLPB	0.2591	2.43e-09	4.93e-05	1.90e-04	1.07e-02	1.04e-01	0.400011	2.05466	1.29e-08	1.13e-04	4.73e-06	1.78e-01	4.22e-01	1.76e-02	6.39	4.37e-02	2.09e-01	3.27e-02	0.03655	0.1912	0.02994
A_23_P99515	MEDAG	0.1205	2.86e-02	1.69e-01	1.40e+00	3.59e-03	5.99e-02	0.497284	-8.16031	7.93e-01	8.91e-01	3.71e-02	1.74e-02	1.32e-01	5.49e-03	7.42	1.15e+01	3.40e+00	4.57e-01	0.08012	0.2831	0.03813
A_23_P70670	CD83	0.3321	1.49e-03	3.86e-02	1.16e-01	3.47e-02	1.86e-01	0.560826	-0.76705	5.61e-04	2.37e-02	9.87e-04	2.63e-02	1.62e-01	6.76e-03	7.22	1.36e-01	3.68e-01	5.10e-02	0.10648	0.3263	0.04517
A_23_P251075	MAMLD1	0.2125	4.52e-10	2.13e-05	1.00e-04	1.69e-03	4.11e-02	0.193341	-7.42822	1.54e-09	3.92e-05	1.63e-06	2.30e-03	4.80e-02	2.00e-03	6.01	2.09e+00	1.45e+00	2.40e-01	0.04138	0.2034	0.03384
A_23_P211345	TBX1	0.1892	4.24e-03	6.51e-02	3.44e-01	3.23e-03	5.68e-02	0.300344	-9.72699	2.41e-01	4.91e-01	2.04e-02	6.95e-01	8.34e-01	3.47e-02	9.81	1.19e+00	1.09e+00	1.11e-01	0.03630	0.1905	0.01942
A_32_P113114	ZNF561	0.1716	1.11e-02	1.05e-01	6.14e-01	1.17e-02	1.08e-01	0.630377	1.36603	5.27e-02	2.30e-01	9.57e-03	1.38e-02	1.18e-01	4.90e-03	7.36	1.81e-01	4.26e-01	5.78e-02	0.03727	0.1931	0.02622
A_23_P351535	DBIL5P	0.2632	9.87e-03	9.93e-02	3.77e-01	5.06e-04	2.25e-02	0.085432	-10.19308	3.73e-02	1.93e-01	8.05e-03	5.51e-01	7.42e-01	3.09e-02	5.58	3.95e-01	6.29e-01	1.13e-01	0.04344	0.2084	0.03736
A_23_P301360	ZNF572	0.3111	1.44e-03	3.80e-02	1.22e-01	1.86e-02	1.37e-01	0.438848	-0.53550	2.96e-04	1.72e-02	7.17e-04	1.64e-02	1.28e-01	5.34e-03	6.50	1.85e-03	4.30e-02	6.61e-03	0.02057	0.1434	0.02206
A_32_P131143	HDHD5-AS1	0.1951	1.96e-04	1.40e-02	7.18e-02	1.62e-02	1.27e-01	0.653395	-4.75375	5.90e-04	2.43e-02	1.01e-03	1.83e-01	4.28e-01	1.78e-02	6.94	5.66e-02	2.38e-01	3.43e-02	0.04141	0.2035	0.02934
A_23_P251132	SNTG2	0.4523	3.64e-02	1.91e-01	4.22e-01	6.66e-04	2.58e-02	0.057071	-10.10858	5.19e-02	2.28e-01	9.49e-03	5.49e-03	7.41e-02	3.09e-03	6.10	2.55e+00	1.60e+00	2.62e-01	0.13626	0.3691	0.06049
A_32_P217510	WDR75	0.2071	2.38e-03	4.87e-02	2.35e-01	1.22e-03	3.49e-02	0.168555	-10.31713	1.23e-02	1.11e-01	4.62e-03	4.17e-02	2.04e-01	8.51e-03	8.78	5.34e-03	7.30e-02	8.32e-03	0.03541	0.1882	0.02144
A_23_P337729	MFSD13A	0.2283	6.96e-03	8.34e-02	3.65e-01	2.01e-03	4.49e-02	0.196577	3.45326	8.26e-02	2.87e-01	1.20e-02	2.60e-02	1.61e-01	6.72e-03	8.17	1.45e+00	1.20e+00	1.47e-01	0.04363	0.2089	0.02558
A_23_P46063	NME7	0.2301	2.92e-11	5.40e-06	2.35e-05	4.88e-03	6.98e-02	0.303545	1.27647	6.65e-11	8.16e-06	3.40e-07	1.63e-01	4.04e-01	1.68e-02	6.61	1.09e-01	3.30e-01	4.99e-02	0.03084	0.1756	0.02656
A_24_P57528	SLC39A11	0.2107	3.09e-03	5.55e-02	2.64e-01	3.84e-04	1.96e-02	0.092999	11.42137	4.55e-01	6.75e-01	2.81e-02	9.56e-02	3.09e-01	1.29e-02	9.35	3.87e-04	1.97e-02	2.10e-03	0.02521	0.1588	0.01698
A_23_P212241	CHL1	0.1961	5.97e-03	7.73e-02	3.94e-01	3.24e-03	5.69e-02	0.290280	7.78310	3.95e-02	1.99e-01	8.28e-03	8.47e-02	2.91e-01	1.21e-02	5.58	2.54e-01	5.04e-01	9.03e-02	0.14039	0.3747	0.06715
A_24_P89872	ZNF189	0.2842	8.62e-13	9.28e-07	3.27e-06	7.36e-02	2.71e-01	0.954723	-0.41504	8.96e-10	2.99e-05	1.25e-06	2.37e-01	4.87e-01	2.03e-02	7.70	9.17e-02	3.03e-01	3.93e-02	0.08470	0.2910	0.03782
A_23_P331908	PRDM11	0.2453	5.91e-04	2.43e-02	9.91e-02	1.29e-02	1.13e-01	0.462587	0.94636	1.54e-01	3.92e-01	1.63e-02	2.00e-01	4.47e-01	1.86e-02	7.33	8.53e-03	9.23e-02	1.26e-02	0.00425	0.0652	0.00889
A_24_P922357	C22orf39	0.2535	6.13e-03	7.83e-02	3.09e-01	9.97e-03	9.99e-02	0.393901	0.24341	3.88e-04	1.97e-02	8.21e-04	4.77e-02	2.18e-01	9.10e-03	7.01	3.93e-02	1.98e-01	2.83e-02	0.02059	0.1435	0.02048
A_23_P35414	PPP1R3C	0.4868	1.66e-01	4.07e-01	8.37e-01	4.88e-03	6.99e-02	0.143586	-8.96032	7.10e-01	8.43e-01	3.51e-02	9.09e-02	3.02e-01	1.26e-02	8.66	1.95e+00	1.40e+00	1.61e-01	0.10480	0.3237	0.03736
A_32_P48825	KRT72	0.5117	1.10e-01	3.32e-01	6.49e-01	2.22e-01	4.71e-01	0.920963	7.28301	5.13e-02	2.26e-01	9.44e-03	6.52e-02	2.55e-01	1.06e-02	7.29	2.93e+00	1.71e+00	2.35e-01	0.40696	0.6379	0.08747
A_24_P16214	LINC00665	0.2407	2.14e-03	4.62e-02	1.92e-01	2.67e-02	1.63e-01	0.678992	0.18758	8.91e-05	9.44e-03	3.93e-04	2.53e-02	1.59e-01	6.63e-03	8.13	3.95e-03	6.29e-02	7.74e-03	0.03609	0.1900	0.02337
A_32_P149298	KIAA1841	0.3002	0.00e+00	0.00e+00	0.00e+00	5.58e-03	7.47e-02	0.248886	2.86722	0.00e+00	0.00e+00	0.00e+00	4.86e-02	2.20e-01	9.18e-03	5.45	1.17e-02	1.08e-01	1.99e-02	0.00623	0.0789	0.01449
A_23_P52031	PGM1	0.1501	1.72e-02	1.31e-01	8.75e-01	4.37e-03	6.61e-02	0.440370	-6.57132	1.74e-02	1.32e-01	5.49e-03	1.79e-02	1.34e-01	5.57e-03	10.22	2.32e-01	4.82e-01	4.71e-02	0.03867	0.1967	0.01924
A_23_P171237	GCNA	0.1386	1.66e-02	1.29e-01	9.30e-01	3.39e-03	5.82e-02	0.419890	-1.23626	9.73e-02	3.12e-01	1.30e-02	8.56e-03	9.25e-02	3.85e-03	6.71	3.54e-02	1.88e-01	2.81e-02	0.00327	0.0572	0.00853
A_23_P433369	HEATR5A	0.2305	2.76e-11	5.25e-06	2.28e-05	6.50e-02	2.55e-01	1.106175	-0.58916	1.26e-11	3.54e-06	1.48e-07	7.84e-02	2.80e-01	1.17e-02	7.24	2.58e-02	1.61e-01	2.22e-02	0.07317	0.2705	0.03739
A_23_P253752	MTFR2	0.2333	3.62e-04	1.90e-02	8.16e-02	1.03e-02	1.02e-01	0.436098	-11.26903	1.77e-01	4.21e-01	1.75e-02	2.85e-01	5.34e-01	2.23e-02	5.31	3.15e-02	1.78e-01	3.35e-02	0.08532	0.2921	0.05505
A_23_P17103	TSGA10	0.3066	0.00e+00	0.00e+00	0.00e+00	3.54e-03	5.95e-02	0.193972	3.38964	0.00e+00	0.00e+00	0.00e+00	1.20e-01	3.46e-01	1.44e-02	5.28	1.83e-01	4.28e-01	8.11e-02	0.02965	0.1722	0.03262
A_23_P134925	BNIP3L	0.2491	5.34e-03	7.31e-02	2.93e-01	2.71e-03	5.21e-02	0.209125	-8.41461	4.71e-02	2.17e-01	9.04e-03	1.77e-02	1.33e-01	5.54e-03	10.67	9.06e-02	3.01e-01	2.82e-02	0.03426	0.1851	0.01734
A_23_P23102	ZSCAN20	0.2692	9.13e-03	9.55e-02	3.55e-01	6.64e-03	8.15e-02	0.302695	0.47625	1.98e-03	4.45e-02	1.85e-03	2.28e-02	1.51e-01	6.29e-03	5.61	7.53e-02	2.74e-01	4.90e-02	0.04179	0.2044	0.03647
A_23_P26557	TEDC2	0.1286	7.45e-03	8.63e-02	6.71e-01	2.93e-02	1.71e-01	1.331426	3.67856	5.58e-01	7.47e-01	3.11e-02	1.61e+00	1.27e+00	5.28e-02	5.93	0.00e+00	0.00e+00	0.00e+00	0.05230	0.2287	0.03858
A_23_P131866	AURKA	0.2866	0.00e+00	0.00e+00	0.00e+00	5.49e-02	2.34e-01	0.817671	-2.99160	0.00e+00	0.00e+00	0.00e+00	8.14e-02	2.85e-01	1.19e-02	5.65	7.66e-03	8.75e-02	1.55e-02	0.02116	0.1455	0.02576
A_24_P391431	TAF9B	0.1860	4.93e-03	7.02e-02	3.78e-01	3.61e-03	6.01e-02	0.323160	4.09245	4.24e-02	2.06e-01	8.58e-03	3.40e-01	5.83e-01	2.43e-02	7.05	1.52e-02	1.23e-01	1.75e-02	0.03089	0.1758	0.02494
A_23_P147805	UPP1	0.1750	1.22e-03	3.50e-02	2.00e-01	2.51e-03	5.01e-02	0.286404	-5.79951	1.10e-04	1.05e-02	4.37e-04	2.94e-01	5.42e-01	2.26e-02	6.53	1.32e+00	1.15e+00	1.76e-01	0.02609	0.1615	0.02473
A_32_P195065	SEMA4F	0.3415	0.00e+00	0.00e+00	0.00e+00	9.72e-03	9.86e-02	0.288764	2.19567	0.00e+00	0.00e+00	0.00e+00	1.98e-01	4.45e-01	1.86e-02	5.27	7.19e-02	2.68e-01	5.09e-02	0.05294	0.2301	0.04367
A_23_P46429	CYR61	0.2089	2.23e-02	1.49e-01	7.14e-01	1.09e-02	1.04e-01	0.498948	5.58466	1.33e+00	1.15e+00	4.81e-02	4.36e-01	6.60e-01	2.75e-02	8.24	3.86e+00	1.97e+00	2.38e-01	0.17499	0.4183	0.05074
A_23_P145874	SAMD9L	0.3935	7.45e-11	8.63e-06	2.19e-05	1.26e-02	1.12e-01	0.284940	1.45774	2.99e-09	5.47e-05	2.28e-06	1.86e-01	4.31e-01	1.80e-02	6.35	1.03e+00	1.01e+00	1.60e-01	0.21514	0.4638	0.07309
A_23_P14105	RCBTB2	0.3068	7.49e-03	8.66e-02	2.82e-01	1.17e-02	1.08e-01	0.351785	1.64356	1.68e-02	1.29e-01	5.39e-03	3.07e-03	5.54e-02	2.31e-03	7.08	1.16e+00	1.08e+00	1.52e-01	0.01814	0.1347	0.01901
A_24_P193498	TM2D3	0.1620	1.21e-02	1.10e-01	6.78e-01	1.51e-03	3.88e-02	0.239847	-10.86670	4.30e-02	2.07e-01	8.64e-03	5.52e-03	7.43e-02	3.09e-03	7.17	1.27e-03	3.56e-02	4.96e-03	0.01713	0.1309	0.01825
A_23_P7636	PTTG1	0.2219	6.15e-03	7.84e-02	3.53e-01	7.53e-04	2.74e-02	0.123654	-7.43803	1.95e-02	1.40e-01	5.82e-03	3.27e-01	5.72e-01	2.38e-02	9.37	1.24e-02	1.11e-01	1.19e-02	0.06399	0.2530	0.02701
A_24_P296907	THAP8	0.3035	1.13e-02	1.06e-01	3.51e-01	4.10e-02	2.02e-01	0.667053	0.39195	1.30e-03	3.61e-02	1.50e-03	2.06e-02	1.43e-01	5.98e-03	6.47	2.26e-01	4.76e-01	7.35e-02	0.03748	0.1936	0.02993
A_23_P371129	SLX4	0.2334	0.00e+00	0.00e+00	0.00e+00	5.82e-03	7.63e-02	0.326901	-0.11607	0.00e+00	0.00e+00	0.00e+00	2.36e-01	4.86e-01	2.02e-02	6.96	7.63e-04	2.76e-02	3.97e-03	0.01719	0.1311	0.01884
A_23_P155376	CRELD1	0.4889	7.59e-12	2.75e-06	5.63e-06	2.69e-02	1.64e-01	0.335700	2.09246	1.18e-11	3.44e-06	1.43e-07	2.05e-02	1.43e-01	5.96e-03	8.78	0.00e+00	0.00e+00	0.00e+00	0.02980	0.1726	0.01965
A_23_P144165	DZIP3	0.3521	1.51e-03	3.88e-02	1.10e-01	1.86e-02	1.36e-01	0.387390	3.02938	1.20e-02	1.10e-01	4.57e-03	4.03e-02	2.01e-01	8.37e-03	6.93	9.63e-03	9.81e-02	1.42e-02	0.02202	0.1484	0.02141
A_23_P18384	ARMC8	0.2507	1.05e-03	3.23e-02	1.29e-01	7.45e-03	8.63e-02	0.344338	-11.71798	9.10e-05	9.54e-03	3.98e-04	6.00e-02	2.45e-01	1.02e-02	7.49	5.91e-02	2.43e-01	3.25e-02	0.00570	0.0755	0.01008
A_23_P259127	ESRP1	0.3415	1.38e-11	3.72e-06	1.09e-05	9.07e-03	9.52e-02	0.278809	10.61405	8.22e-10	2.87e-05	1.19e-06	4.03e-02	2.01e-01	8.36e-03	8.66	1.42e+00	1.19e+00	1.38e-01	0.25347	0.5035	0.05812
A_24_P397386	LIFR	0.1093	2.45e-02	1.56e-01	1.43e+00	4.14e-03	6.43e-02	0.588442	9.76546	4.67e+00	2.16e+00	9.00e-02	8.60e-02	2.93e-01	1.22e-02	6.81	2.47e+00	1.57e+00	2.31e-01	0.04298	0.2073	0.03046
A_24_P203000	IL2RB	0.3299	4.73e-02	2.17e-01	6.59e-01	7.28e-03	8.53e-02	0.258570	0.93027	1.34e-01	3.66e-01	1.53e-02	1.17e-02	1.08e-01	4.51e-03	6.57	9.44e-03	9.72e-02	1.48e-02	0.18627	0.4316	0.06573
A_23_P6963	UBE2E1	0.2975	1.94e-12	1.39e-06	4.68e-06	3.46e-03	5.88e-02	0.197588	-11.76371	5.71e-09	7.55e-05	3.15e-06	2.34e-02	1.53e-01	6.37e-03	7.46	1.26e-01	3.55e-01	4.76e-02	0.05375	0.2318	0.03108
A_23_P256172	NDUFAF3	0.2404	4.02e-03	6.34e-02	2.64e-01	4.80e-03	6.93e-02	0.288289	2.74716	7.45e-02	2.73e-01	1.14e-02	2.64e-01	5.14e-01	2.14e-02	11.68	1.36e-01	3.68e-01	3.15e-02	0.01490	0.1221	0.01045
A_23_P153441	HOOK2	0.3136	6.44e-03	8.02e-02	2.56e-01	2.15e-02	1.47e-01	0.467114	2.06273	6.72e-02	2.59e-01	1.08e-02	1.69e-02	1.30e-01	5.42e-03	9.53	2.78e-01	5.27e-01	5.53e-02	0.04014	0.2004	0.02103
A_23_P424002	POU2F1	0.1868	2.73e-03	5.23e-02	2.80e-01	3.92e-03	6.26e-02	0.335220	-10.36129	8.81e-02	2.97e-01	1.24e-02	8.99e-02	3.00e-01	1.25e-02	9.02	3.11e-03	5.58e-02	6.19e-03	0.08784	0.2964	0.03286
A_23_P200030	FPGT	0.2512	1.89e-03	4.35e-02	1.73e-01	9.08e-03	9.53e-02	0.379343	0.64034	8.59e-04	2.93e-02	1.22e-03	1.13e-02	1.06e-01	4.42e-03	7.05	8.14e-02	2.85e-01	4.04e-02	0.05330	0.2309	0.03273
A_24_P228579	NDUFAF5	0.3310	1.11e-04	1.05e-02	3.19e-02	1.84e-02	1.36e-01	0.410240	11.78384	3.26e-06	1.81e-03	7.52e-05	3.36e-02	1.83e-01	7.64e-03	8.91	7.58e-02	2.75e-01	3.09e-02	0.02023	0.1422	0.01595
A_23_P47304	CASP5	0.2052	8.48e-03	9.21e-02	4.49e-01	2.99e-03	5.47e-02	0.266614	1.57917	1.97e-01	4.44e-01	1.85e-02	3.14e-02	1.77e-01	7.38e-03	9.92	1.63e-03	4.03e-02	4.07e-03	0.00962	0.0981	0.00989
A_23_P252052	FILIP1L	0.0487	9.32e-02	3.05e-01	6.27e+00	7.32e-05	8.56e-03	0.175854	1.76297	9.73e+00	3.12e+00	1.30e-01	9.63e-03	9.81e-02	4.09e-03	8.06	1.31e-01	3.62e-01	4.49e-02	0.03542	0.1882	0.02336
A_23_P37983	MT1B	0.2786	9.06e-03	9.52e-02	3.42e-01	5.94e-03	7.71e-02	0.276652	-9.86876	6.21e-02	2.49e-01	1.04e-02	2.53e-01	5.03e-01	2.10e-02	11.83	3.89e-02	1.97e-01	1.67e-02	0.04428	0.2104	0.01779
A_23_P134814	THAP1	0.2751	2.76e-06	1.66e-03	6.04e-03	2.16e-02	1.47e-01	0.533915	0.33465	4.73e-03	6.88e-02	2.87e-03	7.86e-02	2.80e-01	1.17e-02	7.74	4.49e-02	2.12e-01	2.74e-02	0.04744	0.2178	0.02814
A_24_P6674	WDR31	0.2057	2.01e-03	4.49e-02	2.18e-01	2.60e-02	1.61e-01	0.784456	0.81856	2.25e-03	4.75e-02	1.98e-03	3.64e-02	1.91e-01	7.95e-03	5.54	1.00e-01	3.16e-01	5.71e-02	0.02691	0.1641	0.02960
A_23_P314120	CHKB	0.1731	6.45e-03	8.03e-02	4.64e-01	1.02e-02	1.01e-01	0.584164	2.84131	1.82e-01	4.27e-01	1.78e-02	2.30e-01	4.80e-01	2.00e-02	9.35	5.21e-03	7.22e-02	7.72e-03	0.04050	0.2012	0.02152
A_23_P168771	CCDC146	0.1810	2.84e-02	1.68e-01	9.31e-01	2.56e-04	1.60e-02	0.088339	-8.52248	1.16e+00	1.08e+00	4.48e-02	9.97e-02	3.16e-01	1.32e-02	8.93	2.45e-01	4.95e-01	5.55e-02	0.04091	0.2023	0.02266
A_23_P92202	GMPPB	0.2646	0.00e+00	0.00e+00	0.00e+00	5.04e-03	7.10e-02	0.268363	0.69575	0.00e+00	0.00e+00	0.00e+00	2.04e-02	1.43e-01	5.96e-03	6.81	4.28e-02	2.07e-01	3.03e-02	0.10468	0.3235	0.04748
A_24_P268893	THAP6	0.2123	1.39e-03	3.72e-02	1.75e-01	3.75e-02	1.94e-01	0.912260	-1.04462	2.42e-03	4.92e-02	2.05e-03	9.33e-03	9.66e-02	4.02e-03	7.43	3.43e-02	1.85e-01	2.49e-02	0.01446	0.1203	0.01619
A_24_P306594	C1orf167	0.3094	2.90e-02	1.70e-01	5.50e-01	3.25e-03	5.70e-02	0.184323	3.06790	2.93e-01	5.41e-01	2.25e-02	4.39e-02	2.10e-01	8.73e-03	6.69	1.21e-02	1.10e-01	1.64e-02	0.08709	0.2951	0.04413
A_23_P54041	THTPA	0.2755	6.16e-03	7.85e-02	2.85e-01	5.68e-03	7.54e-02	0.273512	1.83876	2.21e-02	1.49e-01	6.20e-03	2.31e-02	1.52e-01	6.33e-03	7.12	6.40e-02	2.53e-01	3.56e-02	0.02231	0.1493	0.02098
A_24_P318656	ITGB3	0.1915	7.28e-02	2.70e-01	1.41e+00	5.28e-02	2.30e-01	1.200069	-11.34979	5.87e-02	2.42e-01	1.01e-02	8.31e-02	2.88e-01	1.20e-02	6.09	6.34e+00	2.52e+00	4.14e-01	0.12878	0.3589	0.05895
A_32_P126375	NHS	0.2204	9.53e-03	9.76e-02	4.43e-01	1.08e-03	3.29e-02	0.149122	6.73595	1.52e-02	1.23e-01	5.14e-03	8.07e-02	2.84e-01	1.18e-02	6.12	6.46e-01	8.04e-01	1.31e-01	0.12521	0.3539	0.05784
A_23_P56659	DQX1	0.2027	1.80e-10	1.34e-05	6.63e-05	1.29e-02	1.14e-01	0.560351	1.87941	3.28e-09	5.73e-05	2.39e-06	5.35e-01	7.32e-01	3.05e-02	6.75	2.43e+00	1.56e+00	2.31e-01	0.05748	0.2398	0.03551
A_23_P28590	FASTKD1	0.3011	5.86e-03	7.65e-02	2.54e-01	1.94e-02	1.39e-01	0.462926	0.77347	2.72e-03	5.22e-02	2.17e-03	1.43e-01	3.78e-01	1.58e-02	8.09	5.08e-04	2.25e-02	2.79e-03	0.00236	0.0486	0.00601
A_23_P101332	KRI1	0.2065	3.27e-03	5.72e-02	2.77e-01	1.55e-02	1.24e-01	0.602847	-1.03809	5.96e-03	7.72e-02	3.22e-03	1.86e-02	1.36e-01	5.68e-03	10.30	2.82e-02	1.68e-01	1.63e-02	0.01284	0.1133	0.01100
A_23_P19020	SNCAIP	0.2826	2.84e-02	1.69e-01	5.96e-01	2.31e-02	1.52e-01	0.537599	-9.42423	2.65e-01	5.15e-01	2.14e-02	3.13e-01	5.60e-01	2.33e-02	6.45	5.02e-01	7.08e-01	1.10e-01	0.14793	0.3846	0.05966
A_24_P9321	HIST1H3I	0.2374	1.80e-13	4.24e-07	1.79e-06	9.18e-04	3.03e-02	0.127615	-11.47311	1.66e-10	1.29e-05	5.36e-07	2.40e-01	4.90e-01	2.04e-02	7.59	9.72e-02	3.12e-01	4.11e-02	0.03262	0.1806	0.02380
A_23_P139687	ERP27	0.1594	4.97e-03	7.05e-02	4.42e-01	7.62e-04	2.76e-02	0.173259	4.26158	3.02e-01	5.49e-01	2.29e-02	1.13e-02	1.06e-01	4.42e-03	6.36	6.69e-02	2.59e-01	4.07e-02	0.26470	0.5145	0.08096
A_24_P926960	MEGF6	0.6101	2.68e-02	1.64e-01	2.69e-01	4.31e-02	2.08e-01	0.340101	1.78936	1.85e-02	1.36e-01	5.66e-03	8.48e-03	9.21e-02	3.84e-03	8.90	1.28e-02	1.13e-01	1.27e-02	0.05080	0.2254	0.02532
A_23_P129556	IL4R	0.2102	5.01e-04	2.24e-02	1.06e-01	1.64e-04	1.28e-02	0.060961	-4.16080	3.09e-03	5.56e-02	2.32e-03	1.83e-01	4.28e-01	1.78e-02	11.00	4.99e-01	7.06e-01	6.42e-02	0.11494	0.3390	0.03083
A_23_P202978	CASP1	0.2515	1.40e-02	1.18e-01	4.71e-01	1.03e-05	3.20e-03	0.012737	5.27868	9.01e-02	3.00e-01	1.25e-02	3.12e-02	1.77e-01	7.36e-03	8.56	2.93e-03	5.41e-02	6.32e-03	0.06543	0.2558	0.02989
A_23_P47790	METTL1	0.2586	0.00e+00	0.00e+00	0.00e+00	8.36e-03	9.15e-02	0.353709	1.26810	0.00e+00	0.00e+00	0.00e+00	1.67e-01	4.09e-01	1.70e-02	7.66	6.75e-02	2.60e-01	3.39e-02	0.02283	0.1511	0.01973
A_24_P122921	BCL2L11	0.1660	2.77e-02	1.66e-01	1.00e+00	1.16e-02	1.08e-01	0.649265	-0.47196	1.55e-02	1.24e-01	5.19e-03	7.50e-02	2.74e-01	1.14e-02	7.68	5.79e-01	7.61e-01	9.90e-02	0.00937	0.0968	0.01260
A_23_P94921	SLC20A2	0.2821	0.00e+00	0.00e+00	0.00e+00	1.11e-03	3.34e-02	0.118304	-10.11959	0.00e+00	0.00e+00	0.00e+00	1.00e-01	3.16e-01	1.32e-02	9.17	4.09e-02	2.02e-01	2.20e-02	0.02444	0.1563	0.01705
A_23_P94365	ADCK5	0.3136	2.78e-03	5.27e-02	1.68e-01	2.67e-02	1.63e-01	0.521093	0.53642	5.65e-04	2.38e-02	9.90e-04	7.20e-02	2.68e-01	1.12e-02	8.42	1.67e-01	4.09e-01	4.86e-02	0.04894	0.2212	0.02626
A_23_P102611	WISP2	0.2161	5.29e-02	2.30e-01	1.06e+00	2.01e-02	1.42e-01	0.655880	8.25508	7.70e-01	8.77e-01	3.66e-02	3.54e-03	5.95e-02	2.48e-03	10.51	2.39e+01	4.89e+00	4.66e-01	0.19892	0.4460	0.04245
A_24_P10137	RGCC	0.3190	2.28e-02	1.51e-01	4.73e-01	2.66e-02	1.63e-01	0.511262	11.66448	1.82e-01	4.27e-01	1.78e-02	7.84e-02	2.80e-01	1.17e-02	8.82	1.08e+00	1.04e+00	1.18e-01	0.20204	0.4495	0.05096
A_23_P373119	HMGB3P1	0.4098	2.10e-03	4.58e-02	1.12e-01	3.17e-03	5.63e-02	0.137290	-9.42678	1.96e-02	1.40e-01	5.83e-03	1.85e-05	4.30e-03	1.79e-04	8.13	6.92e-02	2.63e-01	3.24e-02	0.13506	0.3675	0.04521
A_23_P68669	CHODL	0.3274	0.00e+00	0.00e+00	0.00e+00	4.16e-03	6.45e-02	0.197096	8.58762	0.00e+00	0.00e+00	0.00e+00	6.48e-02	2.55e-01	1.06e-02	6.76	3.43e-01	5.85e-01	8.66e-02	0.08639	0.2939	0.04346
A_24_P113815	SLC35E2A	0.2796	5.84e-03	7.64e-02	2.73e-01	3.24e-02	1.80e-01	0.643484	1.56128	1.40e-02	1.18e-01	4.93e-03	4.93e-03	7.02e-02	2.92e-03	8.47	1.45e-02	1.20e-01	1.42e-02	0.21080	0.4591	0.05423
A_23_P371266	DNM3	0.3103	1.16e-02	1.08e-01	3.47e-01	7.52e-03	8.67e-02	0.279441	7.16518	1.19e-02	1.09e-01	4.55e-03	2.12e-01	4.60e-01	1.92e-02	5.81	2.13e-01	4.61e-01	7.94e-02	0.08154	0.2856	0.04914
A_23_P152038	TUBGCP5	0.2489	9.27e-12	3.04e-06	1.22e-05	6.34e-03	7.96e-02	0.319821	-11.18523	3.19e-09	5.65e-05	2.35e-06	2.01e-01	4.48e-01	1.87e-02	6.87	3.19e-03	5.65e-02	8.23e-03	0.01959	0.1400	0.02039
A_23_P153676	TLE2	0.2296	9.30e-03	9.64e-02	4.20e-01	4.60e-07	6.78e-04	0.002953	4.24693	4.31e-02	2.08e-01	8.65e-03	2.84e-03	5.33e-02	2.22e-03	8.88	1.34e+00	1.16e+00	1.30e-01	0.03898	0.1974	0.02223
A_23_P32253	NFIL3	0.3921	4.58e-03	6.77e-02	1.73e-01	1.66e-03	4.07e-02	0.103839	-10.32274	6.58e-03	8.11e-02	3.38e-03	4.72e-02	2.17e-01	9.06e-03	9.93	1.46e-01	3.82e-01	3.85e-02	0.02934	0.1713	0.01724
A_23_P77731	CRYM	0.2045	2.85e-03	5.33e-02	2.61e-01	9.93e-04	3.15e-02	0.154037	-7.67401	1.49e-02	1.22e-01	5.09e-03	1.34e-01	3.66e-01	1.53e-02	6.98	2.04e+00	1.43e+00	2.04e-01	0.20434	0.4520	0.06476
A_23_P207354	HIGD1B	0.1580	1.12e-01	3.35e-01	2.12e+00	1.27e-02	1.13e-01	0.712551	4.77027	5.00e-01	7.07e-01	2.95e-02	1.34e-01	3.66e-01	1.53e-02	5.32	2.66e+00	1.63e+00	3.07e-01	0.01705	0.1306	0.02455
A_23_P138524	CPXM2	0.2838	1.91e-02	1.38e-01	4.87e-01	9.12e-05	9.55e-03	0.033649	4.08746	8.49e-02	2.91e-01	1.21e-02	1.19e-03	3.44e-02	1.43e-03	9.08	4.95e-01	7.03e-01	7.75e-02	0.08868	0.2978	0.03281
A_23_P89902	RTN2	0.2318	1.65e-02	1.28e-01	5.54e-01	5.30e-03	7.28e-02	0.313924	2.36302	2.38e-01	4.88e-01	2.03e-02	5.72e-03	7.56e-02	3.15e-03	6.81	1.74e-03	4.17e-02	6.12e-03	0.01044	0.1022	0.01501
A_32_P100439	MTURN	0.2117	5.25e-03	7.25e-02	3.42e-01	3.73e-03	6.11e-02	0.288552	5.12178	4.32e-02	2.08e-01	8.66e-03	4.54e-02	2.13e-01	8.88e-03	11.26	2.37e-01	4.87e-01	4.32e-02	0.00994	0.0997	0.00885
A_23_P7325	BST1	0.1984	2.25e-03	4.74e-02	2.39e-01	2.79e-02	1.67e-01	0.841883	-6.99714	4.08e-03	6.39e-02	2.66e-03	5.09e-01	7.13e-01	2.97e-02	5.90	1.42e+00	1.19e+00	2.02e-01	0.03547	0.1883	0.03190
A_23_P157914	MAMDC2	0.1519	3.27e-02	1.81e-01	1.19e+00	1.20e-02	1.09e-01	0.720580	-6.52706	8.35e-01	9.14e-01	3.81e-02	9.03e-01	9.50e-01	3.96e-02	6.32	3.98e+00	2.00e+00	3.16e-01	0.06204	0.2491	0.03941
A_23_P300867	MIPOL1	0.2119	2.62e-03	5.12e-02	2.42e-01	1.49e-02	1.22e-01	0.575522	7.38914	8.23e-02	2.87e-01	1.20e-02	3.72e-01	6.10e-01	2.54e-02	6.23	3.71e-02	1.93e-01	3.09e-02	0.06389	0.2528	0.04058
A_23_P14986	HSD11B2	0.2019	1.05e-03	3.24e-02	1.61e-01	6.05e-04	2.46e-02	0.121781	-10.68068	1.99e-01	4.47e-01	1.86e-02	6.98e-01	8.35e-01	3.48e-02	9.37	5.92e-01	7.69e-01	8.21e-02	0.07164	0.2677	0.02858
A_32_P46214	SLC9A9	0.2622	3.54e-03	5.95e-02	2.27e-01	9.69e-06	3.11e-03	0.011875	6.17961	1.14e-04	1.07e-02	4.45e-04	1.53e-02	1.24e-01	5.16e-03	8.52	8.13e-02	2.85e-01	3.34e-02	0.07320	0.2706	0.03174
A_24_P56363	CAB39L	0.1413	1.53e-02	1.24e-01	8.76e-01	2.82e-03	5.31e-02	0.375575	-11.58308	6.78e-01	8.23e-01	3.43e-02	1.74e-01	4.17e-01	1.74e-02	8.55	3.09e-02	1.76e-01	2.06e-02	0.01400	0.1183	0.01385
A_23_P132341	C22orf46	0.2408	8.87e-03	9.42e-02	3.91e-01	1.77e-03	4.20e-02	0.174511	1.28621	3.82e-02	1.95e-01	8.14e-03	1.24e-01	3.52e-01	1.47e-02	5.85	7.36e-02	2.71e-01	4.64e-02	0.07037	0.2653	0.04538
A_32_P203430	ZNF30	0.2328	1.81e-04	1.34e-02	5.77e-02	1.69e-02	1.30e-01	0.557680	-1.58146	1.73e-02	1.31e-01	5.47e-03	2.56e-02	1.60e-01	6.66e-03	7.13	5.08e-02	2.25e-01	3.16e-02	0.07309	0.2703	0.03792
A_32_P209230	CITED4	0.2206	6.57e-03	8.10e-02	3.67e-01	7.64e-03	8.74e-02	0.396089	7.31009	1.72e-02	1.31e-01	5.47e-03	1.11e-02	1.05e-01	4.39e-03	12.77	1.63e-01	4.03e-01	3.16e-02	0.08141	0.2853	0.02234
A_23_P92650	SLC25A2	0.3197	1.66e-03	4.07e-02	1.27e-01	4.98e-03	7.06e-02	0.220770	10.71573	1.98e-03	4.45e-02	1.86e-03	5.18e-02	2.28e-01	9.49e-03	5.30	2.00e-01	4.47e-01	8.44e-02	0.04130	0.2032	0.03837
A_23_P42909	TMEM139	0.3210	7.92e-03	8.90e-02	2.77e-01	2.60e-02	1.61e-01	0.502191	2.73930	7.82e-02	2.80e-01	1.17e-02	1.23e-01	3.50e-01	1.46e-02	5.48	9.57e-01	9.78e-01	1.79e-01	0.03595	0.1896	0.03461
A_23_P30163	KLF3-AS1	0.2634	3.52e-03	5.93e-02	2.25e-01	7.18e-03	8.48e-02	0.321820	3.79159	2.16e-02	1.47e-01	6.12e-03	4.47e-02	2.11e-01	8.81e-03	6.50	4.29e-01	6.55e-01	1.01e-01	0.10471	0.3236	0.04981
A_23_P48481	RAD51B	0.2052	2.49e-03	4.99e-02	2.43e-01	8.64e-03	9.30e-02	0.453022	8.40462	1.11e-01	3.34e-01	1.39e-02	1.17e-01	3.42e-01	1.43e-02	5.82	1.31e-01	3.62e-01	6.22e-02	0.02113	0.1453	0.02497
A_23_P170649	SBSPON	0.1269	3.93e-02	1.98e-01	1.56e+00	1.06e-03	3.26e-02	0.256534	6.96276	1.82e+00	1.35e+00	5.62e-02	5.58e-02	2.36e-01	9.84e-03	6.49	2.69e+00	1.64e+00	2.53e-01	0.05098	0.2258	0.03481
A_23_P31945	IL33	0.4973	4.04e-02	2.01e-01	4.04e-01	2.62e-02	1.62e-01	0.325702	2.19267	2.75e-01	5.24e-01	2.18e-02	3.49e-02	1.87e-01	7.79e-03	9.02	5.20e-01	7.21e-01	7.99e-02	0.14357	0.3789	0.04198
A_23_P6909	ACKR4	0.2457	1.80e-02	1.34e-01	5.47e-01	1.10e-04	1.05e-02	0.042777	-1.40712	4.46e-02	2.11e-01	8.80e-03	1.03e-05	3.21e-03	1.34e-04	9.23	5.59e-01	7.48e-01	8.10e-02	0.06592	0.2567	0.02781
A_23_P86731	ZNF239	0.3564	3.40e-04	1.84e-02	5.18e-02	1.91e-02	1.38e-01	0.387444	0.71665	7.43e-02	2.73e-01	1.14e-02	3.09e-01	5.56e-01	2.32e-02	4.96	1.89e+00	1.38e+00	2.77e-01	0.01560	0.1249	0.02520
A_23_P150255	RBM14	0.5239	0.00e+00	0.00e+00	0.00e+00	1.93e-02	1.39e-01	0.265464	1.67620	0.00e+00	0.00e+00	0.00e+00	7.82e-02	2.80e-01	1.17e-02	9.97	0.00e+00	0.00e+00	0.00e+00	0.00567	0.0753	0.00755
A_23_P416711	ST6GALNAC3	0.2095	6.62e-03	8.14e-02	3.88e-01	1.50e-02	1.22e-01	0.584260	10.31560	3.36e-02	1.83e-01	7.64e-03	6.55e-02	2.56e-01	1.07e-02	5.31	8.10e-01	9.00e-01	1.69e-01	0.00841	0.0917	0.01727
A_23_P167194	CENPC	0.2470	9.53e-04	3.09e-02	1.25e-01	5.24e-03	7.24e-02	0.293201	-11.71043	9.01e-05	9.49e-03	3.95e-04	8.53e-02	2.92e-01	1.22e-02	10.37	1.22e-02	1.11e-01	1.07e-02	0.06987	0.2643	0.02548
A_23_P58588	SLIT3	0.1198	1.14e-02	1.07e-01	8.90e-01	1.34e-02	1.16e-01	0.964269	9.77185	7.89e-01	8.88e-01	3.70e-02	4.17e-01	6.46e-01	2.69e-02	10.02	1.37e+01	3.69e+00	3.69e-01	0.04897	0.2213	0.02209
A_23_P433798	PODNL1	0.3141	9.33e-04	3.06e-02	9.73e-02	2.02e-02	1.42e-01	0.452404	2.31495	1.97e-02	1.40e-01	5.85e-03	3.35e-02	1.83e-01	7.63e-03	6.01	6.60e-01	8.12e-01	1.35e-01	0.02814	0.1677	0.02792
A_23_P86570	ANXA7	0.2126	8.35e-04	2.89e-02	1.36e-01	4.13e-03	6.43e-02	0.302469	-7.54608	3.39e-03	5.82e-02	2.43e-03	8.30e-02	2.88e-01	1.20e-02	8.85	5.11e-03	7.15e-02	8.08e-03	0.05453	0.2335	0.02639
A_24_P785293	SNHG1	0.1728	1.49e-02	1.22e-01	7.06e-01	1.73e-02	1.32e-01	0.761619	-0.45494	7.15e-03	8.45e-02	3.52e-03	7.03e-03	8.38e-02	3.49e-03	10.66	1.86e-02	1.36e-01	1.28e-02	0.03157	0.1777	0.01667
A_23_P139418	GALNT18	0.2656	1.04e-03	3.22e-02	1.21e-01	2.27e-04	1.51e-02	0.056693	-10.14759	5.31e-02	2.30e-01	9.60e-03	1.66e-02	1.29e-01	5.36e-03	8.26	2.31e-02	1.52e-01	1.84e-02	0.03263	0.1806	0.02188
A_23_P15844	BRIP1	0.3024	1.51e-11	3.88e-06	1.28e-05	9.23e-03	9.61e-02	0.317712	-10.84488	1.69e-09	4.11e-05	1.71e-06	1.15e-01	3.39e-01	1.41e-02	5.12	8.87e-02	2.98e-01	5.81e-02	0.05296	0.2301	0.04491
A_24_P89512	BCLAF1	0.2467	2.08e-03	4.56e-02	1.85e-01	7.04e-03	8.39e-02	0.340166	11.56905	4.39e-04	2.10e-02	8.73e-04	2.32e-01	4.82e-01	2.01e-02	10.65	4.99e-03	7.07e-02	6.64e-03	0.01335	0.1156	0.01085
A_24_P181149	BBS10	0.2882	0.00e+00	0.00e+00	0.00e+00	3.55e-02	1.88e-01	0.653779	-1.26373	0.00e+00	0.00e+00	0.00e+00	9.68e-02	3.11e-01	1.30e-02	7.55	0.00e+00	0.00e+00	0.00e+00	0.08433	0.2904	0.03845
A_24_P70183	MYH11	0.3398	9.33e-04	3.05e-02	8.99e-02	5.50e-02	2.34e-01	0.689818	7.89753	2.75e-02	1.66e-01	6.91e-03	6.70e-02	2.59e-01	1.08e-02	9.24	2.06e+01	4.53e+00	4.91e-01	0.09372	0.3061	0.03313
A_23_P148879	ATP1A2	0.2131	6.64e-03	8.15e-02	3.82e-01	4.75e-02	2.18e-01	1.023033	8.74313	1.91e-01	4.37e-01	1.82e-02	5.91e-02	2.43e-01	1.01e-02	6.56	7.62e+00	2.76e+00	4.21e-01	0.00372	0.0610	0.00929
A_23_P83028	RECK	0.2024	6.04e-03	7.77e-02	3.84e-01	2.12e-03	4.61e-02	0.227756	1.73464	6.19e-01	7.87e-01	3.28e-02	2.14e-02	1.46e-01	6.10e-03	7.14	6.98e+00	2.64e+00	3.70e-01	0.05227	0.2286	0.03200
A_23_P143247	TSHZ2	0.2442	0.00e+00	0.00e+00	0.00e+00	8.17e-04	2.86e-02	0.117054	8.24773	0.00e+00	0.00e+00	0.00e+00	3.97e-02	1.99e-01	8.30e-03	6.58	1.18e-01	3.43e-01	5.22e-02	0.10838	0.3292	0.05007
A_23_P114740	CFH	0.2091	4.13e-02	2.03e-01	9.72e-01	6.64e-03	8.15e-02	0.389625	10.71629	9.43e-01	9.71e-01	4.05e-02	1.71e-01	4.14e-01	1.72e-02	8.56	1.73e+01	4.16e+00	4.86e-01	0.03657	0.1912	0.02233
A_23_P326142	SND1-IT1	0.2963	0.00e+00	0.00e+00	0.00e+00	1.93e-02	1.39e-01	0.469430	0.58249	0.00e+00	0.00e+00	0.00e+00	1.70e-02	1.31e-01	5.44e-03	6.91	1.01e-02	1.01e-01	1.46e-02	0.02533	0.1591	0.02305
A_23_P112548	HDHD3	0.2569	1.80e-02	1.34e-01	5.22e-01	2.91e-02	1.70e-01	0.663487	-0.07286	9.92e-05	9.96e-03	4.15e-04	1.47e-02	1.21e-01	5.04e-03	6.20	2.97e-01	5.45e-01	8.79e-02	0.09487	0.3080	0.04970
A_23_P387031	COL23A1	0.1842	2.47e-03	4.97e-02	2.70e-01	1.36e-04	1.17e-02	0.063306	-11.09755	4.22e-03	6.50e-02	2.71e-03	1.02e-01	3.20e-01	1.33e-02	6.83	2.09e+00	1.45e+00	2.12e-01	0.03343	0.1829	0.02676
A_23_P89824	TMEM241	0.2348	2.31e-03	4.81e-02	2.05e-01	3.19e-03	5.65e-02	0.240597	3.61848	8.12e-02	2.85e-01	1.19e-02	3.52e-02	1.88e-01	7.82e-03	6.60	5.47e-02	2.34e-01	3.55e-02	0.03031	0.1741	0.02639
A_24_P8165	SLC15A1	0.2945	3.78e-04	1.95e-02	6.61e-02	1.14e-05	3.38e-03	0.011482	11.58920	3.74e-01	6.12e-01	2.55e-02	2.64e-01	5.14e-01	2.14e-02	5.71	9.56e-01	9.78e-01	1.71e-01	0.16931	0.4115	0.07206
A_24_P48177	ST3GAL2	0.2789	5.25e-03	7.25e-02	2.60e-01	1.42e-02	1.19e-01	0.426921	-1.51663	1.45e-02	1.21e-01	5.02e-03	1.70e-02	1.30e-01	5.43e-03	7.97	3.94e-01	6.27e-01	7.87e-02	0.05523	0.2350	0.02947
A_23_P207680	ARL17B	0.1869	9.25e-03	9.62e-02	5.15e-01	1.32e-02	1.15e-01	0.613675	4.16208	9.13e-02	3.02e-01	1.26e-02	8.15e-01	9.03e-01	3.76e-02	9.22	3.69e-02	1.92e-01	2.09e-02	0.46161	0.6794	0.07373
A_23_P70371	PHF3	0.1815	2.65e-03	5.15e-02	2.84e-01	4.97e-04	2.23e-02	0.122831	-9.03650	8.33e-02	2.89e-01	1.20e-02	6.66e-01	8.16e-01	3.40e-02	8.78	1.35e-01	3.67e-01	4.18e-02	0.06581	0.2565	0.02922
A_24_P181055	ST3GAL4	0.1812	2.55e-02	1.60e-01	8.82e-01	6.85e-03	8.28e-02	0.456832	-10.08326	2.34e-01	4.84e-01	2.02e-02	1.10e+00	1.05e+00	4.37e-02	6.18	2.57e+00	1.60e+00	2.59e-01	0.06559	0.2561	0.04141
A_32_P430695	C3orf35	0.3952	8.20e-03	9.05e-02	2.29e-01	3.15e-02	1.77e-01	0.449059	-11.83644	9.64e-05	9.82e-03	4.09e-04	1.27e-01	3.57e-01	1.49e-02	6.23	1.95e-01	4.41e-01	7.08e-02	0.02607	0.1615	0.02590
A_32_P357301	PPHLN1	0.2406	4.18e-10	2.04e-05	8.50e-05	1.05e-02	1.02e-01	0.425694	1.81452	1.91e-09	4.37e-05	1.82e-06	1.77e-01	4.20e-01	1.75e-02	5.66	7.75e-02	2.78e-01	4.92e-02	0.03759	0.1939	0.03424
A_23_P137697	SELP	0.0797	1.37e-02	1.17e-01	1.47e+00	1.00e-02	1.00e-01	1.255348	2.48203	2.00e+00	1.41e+00	5.89e-02	8.97e-01	9.47e-01	3.95e-02	5.36	4.11e+00	2.03e+00	3.79e-01	0.04900	0.2214	0.04133
A_23_P36408	VPS33A	0.2284	1.38e-03	3.72e-02	1.63e-01	1.19e-02	1.09e-01	0.476879	-10.92631	2.21e-03	4.70e-02	1.96e-03	6.69e-02	2.59e-01	1.08e-02	7.68	6.31e-02	2.51e-01	3.27e-02	0.00450	0.0671	0.00874
A_32_P51237	KANK4	0.2494	4.81e-03	6.93e-02	2.78e-01	9.89e-03	9.94e-02	0.398746	10.00799	2.55e-02	1.60e-01	6.66e-03	1.45e-01	3.80e-01	1.58e-02	5.46	1.04e+00	1.02e+00	1.87e-01	0.05216	0.2284	0.04186
A_23_P356330	DESI1	0.2655	0.00e+00	0.00e+00	0.00e+00	9.76e-03	9.88e-02	0.372049	3.38593	0.00e+00	0.00e+00	0.00e+00	1.38e-01	3.71e-01	1.55e-02	7.16	4.35e-01	6.59e-01	9.20e-02	0.05826	0.2414	0.03370
A_23_P217845	RGS16	0.1460	1.38e-02	1.18e-01	8.05e-01	2.26e-04	1.50e-02	0.102838	-4.50599	1.10e-01	3.32e-01	1.38e-02	1.31e+00	1.15e+00	4.77e-02	6.12	1.99e+00	1.41e+00	2.30e-01	0.02841	0.1685	0.02752
A_23_P145247	ZSCAN26	0.2701	0.00e+00	0.00e+00	0.00e+00	2.62e-02	1.62e-01	0.599571	0.14511	0.00e+00	0.00e+00	0.00e+00	1.42e-02	1.19e-01	4.96e-03	6.80	1.38e-02	1.18e-01	1.73e-02	0.01323	0.1150	0.01692
A_23_P166400	RASL10A	0.0778	1.69e-02	1.30e-01	1.67e+00	1.85e-03	4.31e-02	0.553318	-9.00149	2.80e+00	1.67e+00	6.97e-02	3.89e+00	1.97e+00	8.22e-02	7.70	1.01e-01	3.17e-01	4.12e-02	0.02729	0.1652	0.02146
A_23_P412427	LOC171391	0.2855	8.35e-04	2.89e-02	1.01e-01	1.73e-02	1.32e-01	0.460675	-1.22372	1.13e-03	3.36e-02	1.40e-03	2.54e-02	1.59e-01	6.64e-03	6.92	4.40e-02	2.10e-01	3.03e-02	0.05494	0.2344	0.03388
A_23_P381368	HOXD10	0.2955	7.70e-05	8.77e-03	2.97e-02	9.26e-03	9.62e-02	0.325683	-7.54297	4.82e-03	6.95e-02	2.89e-03	9.76e-02	3.12e-01	1.30e-02	5.13	2.32e+00	1.52e+00	2.97e-01	0.03320	0.1822	0.03552
A_32_P198731	NEURL1B	0.1493	1.38e-02	1.18e-01	7.88e-01	1.84e-04	1.36e-02	0.090985	4.69735	7.82e-02	2.80e-01	1.17e-02	1.11e-02	1.06e-01	4.40e-03	10.31	1.24e-01	3.52e-01	3.41e-02	0.00286	0.0534	0.00518
A_23_P127793	EML3	0.1798	8.55e-03	9.25e-02	5.14e-01	2.10e-02	1.45e-01	0.805983	0.15935	4.61e-04	2.15e-02	8.95e-04	5.12e-02	2.26e-01	9.43e-03	7.23	2.09e-02	1.44e-01	2.00e-02	0.04452	0.2110	0.02917
A_24_P79241	UBOX5	0.2264	6.64e-04	2.58e-02	1.14e-01	6.81e-03	8.25e-02	0.364370	-11.93557	2.11e-04	1.45e-02	6.06e-04	1.11e-01	3.33e-01	1.39e-02	7.66	7.15e-02	2.67e-01	3.49e-02	0.04516	0.2125	0.02775
A_23_P136964	RPGR	0.2955	7.43e-06	2.73e-03	9.23e-03	1.93e-03	4.39e-02	0.148600	-11.87332	7.73e-02	2.78e-01	1.16e-02	1.29e-01	3.60e-01	1.50e-02	7.26	1.61e-02	1.27e-01	1.75e-02	0.07030	0.2651	0.03654
A_23_P385322	STAMBPL1	0.1857	2.20e-03	4.69e-02	2.53e-01	1.31e-02	1.14e-01	0.615917	-4.07158	2.09e-01	4.57e-01	1.90e-02	1.78e-01	4.22e-01	1.76e-02	5.67	1.45e-03	3.81e-02	6.72e-03	0.01175	0.1084	0.01912
A_23_P151805	FBLN5	0.1119	1.94e-02	1.39e-01	1.24e+00	7.98e-03	8.93e-02	0.798033	-11.78173	9.92e-01	9.96e-01	4.15e-02	5.94e-01	7.71e-01	3.21e-02	7.85	1.36e+01	3.69e+00	4.70e-01	0.05983	0.2446	0.03114
A_23_P16252	KLK1	0.2482	1.20e-10	1.10e-05	4.42e-05	1.38e-02	1.17e-01	0.473376	5.35585	6.75e-08	2.60e-04	1.08e-05	1.25e-02	1.12e-01	4.66e-03	10.11	3.29e+00	1.81e+00	1.79e-01	0.09829	0.3135	0.03101
A_24_P943472	NR1D2	0.3462	3.71e-03	6.09e-02	1.76e-01	1.15e-02	1.07e-01	0.310383	1.95074	5.40e-02	2.32e-01	9.68e-03	2.12e-01	4.61e-01	1.92e-02	7.89	4.48e-03	6.70e-02	8.49e-03	0.03672	0.1916	0.02430
A_23_P54968	ST6GALNAC1	0.1803	6.88e-02	2.62e-01	1.46e+00	9.62e-03	9.81e-02	0.543942	7.19851	2.52e-01	5.02e-01	2.09e-02	1.43e-01	3.78e-01	1.57e-02	5.16	1.45e+00	1.20e+00	2.33e-01	0.05217	0.2284	0.04424
A_23_P93032	ZBED3	0.2553	3.49e-04	1.87e-02	7.32e-02	5.78e-03	7.60e-02	0.297721	-10.58422	3.55e-02	1.88e-01	7.85e-03	4.04e-02	2.01e-01	8.38e-03	9.45	1.35e+00	1.16e+00	1.23e-01	0.01181	0.1087	0.01149
A_23_P142708	LMAN2L	0.3532	1.62e-03	4.02e-02	1.14e-01	2.79e-02	1.67e-01	0.472767	1.48780	2.18e-03	4.67e-02	1.95e-03	1.60e-02	1.27e-01	5.27e-03	8.26	1.15e-02	1.07e-01	1.30e-02	0.03530	0.1879	0.02274
A_23_P23017	C1orf123	0.1851	4.23e-03	6.50e-02	3.51e-01	1.61e-03	4.02e-02	0.217068	3.66245	1.02e-01	3.19e-01	1.33e-02	2.03e-01	4.51e-01	1.88e-02	9.36	3.63e-01	6.03e-01	6.44e-02	0.06684	0.2585	0.02763
A_24_P89891	TRAF1	0.2715	0.00e+00	0.00e+00	0.00e+00	2.57e-04	1.60e-02	0.059000	2.76246	0.00e+00	0.00e+00	0.00e+00	8.73e-04	2.95e-02	1.23e-03	6.10	4.42e-03	6.65e-02	1.09e-02	0.06069	0.2464	0.04041
A_23_P422981	FBXO36	0.4334	6.47e-03	8.04e-02	1.86e-01	7.72e-03	8.78e-02	0.202695	-10.04514	1.09e-02	1.04e-01	4.34e-03	5.14e-02	2.27e-01	9.45e-03	6.55	1.13e-01	3.37e-01	5.14e-02	0.09181	0.3030	0.04624
A_23_P370666	GLYATL1	0.3032	3.28e-10	1.81e-05	5.98e-05	7.03e-02	2.65e-01	0.874288	4.46830	6.42e-10	2.53e-05	1.06e-06	1.81e-01	4.25e-01	1.77e-02	6.30	1.03e-01	3.22e-01	5.11e-02	0.22284	0.4721	0.07497
A_23_P66311	DNASE1	0.3026	2.17e-07	4.65e-04	1.54e-03	3.80e-02	1.95e-01	0.643992	-0.03513	2.79e-02	1.67e-01	6.97e-03	2.23e-01	4.73e-01	1.97e-02	5.26	3.64e-02	1.91e-01	3.63e-02	0.02827	0.1681	0.03194
A_23_P314145	UST	0.2114	1.38e-03	3.72e-02	1.76e-01	1.23e-03	3.50e-02	0.165678	3.01796	3.03e-02	1.74e-01	7.26e-03	1.02e-01	3.20e-01	1.33e-02	6.68	1.18e-01	3.44e-01	5.15e-02	0.04232	0.2057	0.03079
A_23_P44466	CCDC102B	0.2616	1.25e-03	3.54e-02	1.35e-01	3.52e-02	1.87e-01	0.716793	6.80820	3.97e-01	6.30e-01	2.63e-02	7.80e-01	8.83e-01	3.68e-02	5.81	2.77e+00	1.67e+00	2.86e-01	0.02890	0.1700	0.02924
A_23_P167818	FAM184A	0.2130	0.00e+00	0.00e+00	0.00e+00	2.54e-02	1.59e-01	0.747734	-1.83789	0.00e+00	0.00e+00	0.00e+00	1.20e-01	3.47e-01	1.45e-02	5.30	5.89e-01	7.67e-01	1.45e-01	0.05756	0.2399	0.04527
A_23_P55749	COL5A3	0.1791	1.74e-03	4.17e-02	2.33e-01	7.19e-03	8.48e-02	0.473304	-0.22592	9.06e-01	9.52e-01	3.97e-02	3.97e-01	6.30e-01	2.63e-02	7.92	1.91e-02	1.38e-01	1.75e-02	0.07579	0.2753	0.03475
A_24_P652700	CEP152	0.3628	5.67e-03	7.53e-02	2.07e-01	1.78e-02	1.34e-01	0.368123	0.89401	2.45e-03	4.95e-02	2.06e-03	2.29e-02	1.51e-01	6.30e-03	5.48	2.15e-03	4.64e-02	8.46e-03	0.00679	0.0824	0.01503
A_23_P92261	ECE2	0.2556	2.45e-03	4.95e-02	1.94e-01	1.88e-02	1.37e-01	0.536974	0.27889	2.01e-04	1.42e-02	5.90e-04	3.24e-02	1.80e-01	7.50e-03	8.27	3.72e-01	6.10e-01	7.37e-02	0.03305	0.1818	0.02197
A_23_P34788	KIF2C	0.2465	3.36e-04	1.83e-02	7.44e-02	1.20e-02	1.10e-01	0.444905	-4.33804	2.56e-02	1.60e-01	6.67e-03	4.57e-01	6.76e-01	2.82e-02	6.71	2.11e-05	4.59e-03	6.84e-04	0.03565	0.1888	0.02814
A_23_P16275	TSKS	0.2818	0.00e+00	0.00e+00	0.00e+00	5.58e-03	7.47e-02	0.264937	3.38534	0.00e+00	0.00e+00	0.00e+00	1.66e-01	4.08e-01	1.70e-02	5.57	3.00e-02	1.73e-01	3.11e-02	0.82290	0.9071	0.16289
A_24_P12401	VEGFA	0.3151	3.97e-02	1.99e-01	6.33e-01	1.70e-03	4.13e-02	0.131003	-8.22551	3.06e-01	5.53e-01	2.31e-02	2.53e-01	5.03e-01	2.10e-02	7.85	2.94e-11	5.42e-06	6.90e-07	0.01230	0.1109	0.01413
A_23_P45517	PPP2R3B	0.2713	0.00e+00	0.00e+00	0.00e+00	9.05e-03	9.52e-02	0.350733	2.99512	0.00e+00	0.00e+00	0.00e+00	7.76e-03	8.81e-02	3.67e-03	7.56	1.00e-01	3.16e-01	4.19e-02	0.16877	0.4108	0.05436
A_24_P289260	DACT2	0.3475	2.07e-03	4.55e-02	1.31e-01	2.60e-04	1.61e-02	0.046416	-9.72960	3.75e-02	1.94e-01	8.07e-03	1.31e-01	3.61e-01	1.51e-02	6.76	0.00e+00	0.00e+00	0.00e+00	0.06445	0.2539	0.03753
A_23_P65532	PELI2	0.2631	0.00e+00	0.00e+00	0.00e+00	4.05e-02	2.01e-01	0.764821	-11.92436	0.00e+00	0.00e+00	0.00e+00	6.49e-02	2.55e-01	1.06e-02	8.51	1.48e-01	3.85e-01	4.52e-02	0.03130	0.1769	0.02079
A_23_P126103	CTH	0.1879	8.01e-03	8.95e-02	4.76e-01	2.62e-02	1.62e-01	0.861502	-0.64534	6.60e-03	8.13e-02	3.39e-03	2.64e-01	5.14e-01	2.14e-02	5.88	9.66e-01	9.83e-01	1.67e-01	0.17712	0.4209	0.07153
A_24_P322395	EGLN2	0.2888	1.07e-02	1.04e-01	3.59e-01	4.27e-02	2.07e-01	0.715484	-1.49236	2.18e-02	1.48e-01	6.16e-03	5.73e-02	2.39e-01	9.97e-03	7.39	7.99e-01	8.94e-01	1.21e-01	0.06665	0.2582	0.03491
A_24_P122732	SLC41A1	0.1363	1.95e-02	1.40e-01	1.02e+00	1.93e-02	1.39e-01	1.019102	1.28448	1.28e-01	3.58e-01	1.49e-02	7.70e-01	8.77e-01	3.66e-02	8.15	1.44e-02	1.20e-01	1.47e-02	0.06368	0.2524	0.03096
A_23_P92730	HSPB3	0.1436	3.80e-02	1.95e-01	1.36e+00	4.43e-04	2.11e-02	0.146655	9.75637	8.16e-01	9.03e-01	3.76e-02	1.14e+00	1.07e+00	4.44e-02	7.08	1.76e+00	1.33e+00	1.87e-01	0.21827	0.4672	0.06597
A_23_P214208	CNR1	0.3384	2.58e-02	1.60e-01	4.74e-01	5.45e-04	2.33e-02	0.068956	5.01838	1.97e-01	4.44e-01	1.85e-02	7.89e-02	2.81e-01	1.17e-02	5.02	1.96e+00	1.40e+00	2.79e-01	0.02776	0.1666	0.03319
A_23_P154962	RIMBP3	0.3404	3.88e-02	1.97e-01	5.79e-01	2.63e-02	1.62e-01	0.476249	-0.53353	6.63e-03	8.14e-02	3.39e-03	2.75e-01	5.24e-01	2.18e-02	5.38	2.22e+00	1.49e+00	2.77e-01	0.05954	0.2440	0.04539
A_23_P160992	FMO4	0.4027	1.79e-03	4.23e-02	1.05e-01	5.70e-03	7.55e-02	0.187570	3.17739	9.16e-03	9.57e-02	3.99e-03	2.07e-01	4.55e-01	1.89e-02	6.22	5.79e-03	7.61e-02	1.22e-02	0.01312	0.1146	0.01843
A_23_P212423	XYLB	0.2094	7.99e-05	8.94e-03	4.27e-02	5.02e-03	7.09e-02	0.338443	3.31807	1.30e-03	3.61e-02	1.51e-03	6.44e-01	8.02e-01	3.34e-02	4.77	1.70e-01	4.13e-01	8.66e-02	0.04282	0.2069	0.04342
A_23_P88119	HSPH1	0.5460	0.00e+00	0.00e+00	0.00e+00	3.16e-02	1.78e-01	0.325597	1.10109	0.00e+00	0.00e+00	0.00e+00	2.36e-02	1.54e-01	6.40e-03	9.85	0.00e+00	0.00e+00	0.00e+00	0.02427	0.1558	0.01582
A_23_P73747	ARMCX2	0.3874	5.29e-03	7.27e-02	1.88e-01	5.28e-03	7.27e-02	0.187629	1.95069	4.12e-02	2.03e-01	8.45e-03	1.14e-02	1.07e-01	4.45e-03	7.01	3.03e+00	1.74e+00	2.48e-01	0.03790	0.1947	0.02776
A_23_P336992	ZFAND2A	0.1436	2.23e-02	1.49e-01	1.04e+00	7.15e-03	8.45e-02	0.588815	-10.98695	1.12e-01	3.35e-01	1.40e-02	8.54e-02	2.92e-01	1.22e-02	7.33	3.33e-03	5.77e-02	7.88e-03	0.04767	0.2183	0.02979
A_23_P6344	SDF2L1	0.2340	1.29e-02	1.14e-01	4.86e-01	1.27e-03	3.57e-02	0.152374	3.56692	1.63e-01	4.03e-01	1.68e-02	1.65e-01	4.06e-01	1.69e-02	12.09	2.27e-01	4.76e-01	3.94e-02	0.00654	0.0809	0.00669
A_23_P30126	FGFBP1	0.5406	2.78e-02	1.67e-01	3.09e-01	6.28e-03	7.92e-02	0.146579	-9.49276	1.14e-01	3.37e-01	1.40e-02	3.60e-02	1.90e-01	7.90e-03	9.58	1.94e+00	1.39e+00	1.45e-01	0.05608	0.2368	0.02472
A_24_P36745	CXorf38	0.2212	6.50e-04	2.55e-02	1.15e-01	1.28e-04	1.13e-02	0.051174	-9.44259	8.32e-03	9.12e-02	3.80e-03	1.49e-02	1.22e-01	5.08e-03	7.53	1.87e-02	1.37e-01	1.81e-02	0.02903	0.1704	0.02261
A_23_P214459	PRPH2	0.2327	3.05e-02	1.75e-01	7.51e-01	1.94e-02	1.39e-01	0.599342	-10.32681	1.24e-01	3.52e-01	1.47e-02	9.97e-01	9.99e-01	4.16e-02	5.55	6.85e-02	2.62e-01	4.72e-02	0.07764	0.2786	0.05024
A_23_P156739	UQCC2	0.2811	0.00e+00	0.00e+00	0.00e+00	5.07e-03	7.12e-02	0.253249	4.82295	0.00e+00	0.00e+00	0.00e+00	2.01e-01	4.48e-01	1.87e-02	10.05	1.92e-01	4.38e-01	4.36e-02	0.04316	0.2077	0.02068
A_23_P47565	LDHA	0.2895	2.53e-02	1.59e-01	5.49e-01	2.54e-03	5.04e-02	0.173951	-7.50086	5.18e-02	2.28e-01	9.48e-03	9.54e-02	3.09e-01	1.29e-02	11.92	2.41e-02	1.55e-01	1.30e-02	0.03904	0.1976	0.01657
A_23_P149476	EFCAB2	0.1957	5.75e-03	7.58e-02	3.87e-01	1.59e-03	3.98e-02	0.203527	-9.76182	6.61e-02	2.57e-01	1.07e-02	9.77e-05	9.89e-03	4.12e-04	5.16	6.72e-01	8.20e-01	1.59e-01	0.22656	0.4760	0.09233
A_23_P84860	FAM107A	0.3444	5.50e-05	7.42e-03	2.15e-02	4.38e-03	6.62e-02	0.192145	11.74744	1.06e-01	3.25e-01	1.35e-02	2.75e-01	5.25e-01	2.19e-02	6.78	7.54e+00	2.75e+00	4.05e-01	0.05214	0.2283	0.03367
A_23_P420293	C11orf45	0.2005	3.13e-03	5.59e-02	2.79e-01	2.73e-02	1.65e-01	0.824697	1.35431	5.68e-01	7.53e-01	3.14e-02	2.18e-01	4.67e-01	1.95e-02	5.30	8.01e-02	2.83e-01	5.34e-02	0.03490	0.1868	0.03522
A_23_P500741	CBFA2T3	0.3355	1.24e-03	3.53e-02	1.05e-01	5.30e-03	7.28e-02	0.217054	1.87052	3.00e-02	1.73e-01	7.21e-03	1.23e-01	3.51e-01	1.46e-02	7.82	4.78e-01	6.91e-01	8.84e-02	0.03898	0.1974	0.02526
A_23_P21706	CTPS1	0.2357	1.29e-03	3.59e-02	1.52e-01	6.60e-02	2.57e-01	1.090077	0.83380	7.64e-02	2.76e-01	1.15e-02	7.24e-04	2.69e-02	1.12e-03	8.67	0.00e+00	0.00e+00	0.00e+00	0.01512	0.1230	0.01417
A_23_P167559	RNF145	0.2488	1.86e-02	1.37e-01	5.49e-01	2.30e-03	4.80e-02	0.192736	-8.12900	1.93e-01	4.39e-01	1.83e-02	3.41e-01	5.84e-01	2.43e-02	6.92	3.54e-03	5.95e-02	8.60e-03	0.02051	0.1432	0.02070
A_23_P360874	LRWD1	0.2541	0.00e+00	0.00e+00	0.00e+00	1.59e-02	1.26e-01	0.496658	-0.43741	0.00e+00	0.00e+00	0.00e+00	8.39e-02	2.90e-01	1.21e-02	9.06	6.15e-02	2.48e-01	2.74e-02	0.02233	0.1494	0.01650
A_23_P144639	TMCO6	0.5033	4.09e-11	6.39e-06	1.27e-05	3.71e-02	1.93e-01	0.382743	0.13339	1.78e-10	1.33e-05	5.56e-07	6.30e-02	2.51e-01	1.05e-02	7.28	1.18e-04	1.09e-02	1.49e-03	0.04015	0.2004	0.02752
A_23_P26854	ARHGAP44	0.2258	0.00e+00	0.00e+00	0.00e+00	1.14e-03	3.37e-02	0.149259	5.50013	0.00e+00	0.00e+00	0.00e+00	4.03e-02	2.01e-01	8.37e-03	6.96	1.45e+00	1.20e+00	1.73e-01	0.08815	0.2969	0.04265
A_23_P162127	CCDC90B	0.2565	1.01e-10	1.01e-05	3.92e-05	2.32e-02	1.52e-01	0.593491	0.28393	8.54e-12	2.92e-06	1.22e-07	1.21e-02	1.10e-01	4.59e-03	9.79	1.14e-03	3.37e-02	3.44e-03	0.02103	0.1450	0.01481
A_23_P193	EXO5	0.2671	1.38e-02	1.17e-01	4.40e-01	2.64e-02	1.62e-01	0.608030	0.12291	1.63e-01	4.04e-01	1.68e-02	1.17e-01	3.41e-01	1.42e-02	7.50	1.59e-01	3.99e-01	5.32e-02	0.07517	0.2742	0.03654
A_32_P83845	HEY1	0.1302	2.78e-02	1.67e-01	1.28e+00	5.83e-03	7.63e-02	0.586284	5.67784	6.17e-01	7.85e-01	3.27e-02	4.64e-03	6.81e-02	2.84e-03	6.34	4.11e+00	2.03e+00	3.20e-01	0.15815	0.3977	0.06275
A_24_P943193	PREPL	0.4160	3.05e-04	1.75e-02	4.20e-02	1.20e-02	1.09e-01	0.262784	2.62649	2.61e-03	5.11e-02	2.13e-03	1.99e-02	1.41e-01	5.87e-03	8.88	0.00e+00	0.00e+00	0.00e+00	0.03209	0.1791	0.02017
A_23_P168909	ZFPM2	0.1846	3.30e-02	1.82e-01	9.83e-01	2.09e-03	4.57e-02	0.247344	7.82973	4.02e-01	6.34e-01	2.64e-02	2.68e-02	1.64e-01	6.83e-03	5.07	9.33e-01	9.66e-01	1.91e-01	0.05606	0.2368	0.04671
A_23_P109072	SALL4	0.4916	1.41e-02	1.19e-01	2.41e-01	7.16e-03	8.46e-02	0.172178	-8.86797	6.57e-02	2.56e-01	1.07e-02	1.47e-01	3.84e-01	1.60e-02	5.29	3.35e-02	1.83e-01	3.46e-02	0.03890	0.1972	0.03730
A_23_P370494	PCDHGB7	0.1832	1.39e-03	3.73e-02	2.04e-01	8.02e-03	8.95e-02	0.488739	2.04671	1.18e-01	3.43e-01	1.43e-02	3.11e-01	5.57e-01	2.32e-02	5.71	8.76e-02	2.96e-01	5.18e-02	0.00638	0.0798	0.01398
A_23_P148969	LRRC40	0.1933	2.69e-03	5.18e-02	2.68e-01	3.10e-04	1.76e-02	0.091122	-10.56230	1.12e-02	1.06e-01	4.42e-03	2.98e-04	1.73e-02	7.19e-04	8.16	1.79e-02	1.34e-01	1.64e-02	0.04310	0.2076	0.02543
A_23_P94103	SCARA5	0.1247	3.53e-02	1.88e-01	1.51e+00	1.40e-02	1.18e-01	0.949028	9.80151	3.56e+00	1.89e+00	7.86e-02	7.46e-01	8.64e-01	3.60e-02	8.34	1.88e+01	4.34e+00	5.20e-01	0.07764	0.2786	0.03343
A_24_P130041	CYP51A1	0.1953	9.10e-03	9.54e-02	4.88e-01	5.41e-04	2.33e-02	0.119097	6.00234	8.93e-08	2.99e-04	1.25e-05	4.11e-02	2.03e-01	8.45e-03	9.62	2.65e-01	5.15e-01	5.35e-02	0.03452	0.1858	0.01930
A_24_P332081	JAKMIP3	0.2127	8.69e-03	9.32e-02	4.38e-01	9.42e-03	9.71e-02	0.456365	-10.27445	4.60e-01	6.79e-01	2.83e-02	6.08e-01	7.80e-01	3.25e-02	6.36	0.00e+00	0.00e+00	0.00e+00	0.27857	0.5278	0.08305
A_23_P32233	KLF4	0.2981	2.07e-10	1.44e-05	4.83e-05	5.33e-03	7.30e-02	0.244862	10.64491	3.20e-10	1.79e-05	7.46e-07	8.10e-02	2.85e-01	1.19e-02	10.38	7.36e-01	8.58e-01	8.26e-02	0.14483	0.3806	0.03665
A_23_P385771	PAOX	0.3457	6.53e-04	2.56e-02	7.39e-02	4.95e-02	2.22e-01	0.643399	2.03677	1.90e-03	4.36e-02	1.82e-03	2.16e-03	4.64e-02	1.93e-03	8.43	1.10e-01	3.31e-01	3.92e-02	0.07208	0.2685	0.03183
A_23_P27229	MYO15A	0.2785	1.74e-02	1.32e-01	4.74e-01	2.19e-03	4.68e-02	0.167883	-6.46518	3.37e-03	5.80e-02	2.42e-03	2.28e-01	4.77e-01	1.99e-02	5.04	2.80e-01	5.30e-01	1.05e-01	0.09209	0.3035	0.06017
A_23_P353014	CACNA2D4	0.1391	1.09e-02	1.04e-01	7.50e-01	2.07e-03	4.55e-02	0.326861	6.08041	2.50e-04	1.58e-02	6.58e-04	8.25e-01	9.08e-01	3.78e-02	5.56	4.05e-01	6.37e-01	1.15e-01	0.06458	0.2541	0.04573
A_23_P150379	MPZL2	0.2790	3.02e-02	1.74e-01	6.23e-01	4.67e-02	2.16e-01	0.774625	0.36230	6.49e-02	2.55e-01	1.06e-02	1.09e-01	3.31e-01	1.38e-02	7.67	5.02e-01	7.08e-01	9.24e-02	0.03716	0.1928	0.02514
A_32_P179998	DMRTC1	0.2781	3.97e-10	1.99e-05	7.17e-05	7.22e-03	8.50e-02	0.305467	-8.67460	4.75e-09	6.89e-05	2.87e-06	1.63e-01	4.03e-01	1.68e-02	5.35	3.63e-01	6.02e-01	1.13e-01	0.13305	0.3648	0.06822
A_24_P336417	XPR1	0.1709	8.70e-03	9.32e-02	5.45e-01	5.88e-03	7.67e-02	0.448523	2.38726	1.69e-01	4.12e-01	1.71e-02	5.69e-02	2.39e-01	9.94e-03	6.73	2.09e-02	1.45e-01	2.15e-02	0.01526	0.1236	0.01836
A_23_P39517	SRBD1	0.4623	4.93e-04	2.22e-02	4.80e-02	1.31e-02	1.14e-01	0.247597	3.59056	3.60e-03	6.00e-02	2.50e-03	4.84e-02	2.20e-01	9.17e-03	6.43	1.79e-03	4.23e-02	6.57e-03	0.05978	0.2445	0.03803
A_23_P22263	BANP	0.2483	0.00e+00	0.00e+00	0.00e+00	1.55e-02	1.25e-01	0.501684	-0.36045	0.00e+00	0.00e+00	0.00e+00	2.17e-02	1.47e-01	6.13e-03	9.36	2.21e-03	4.71e-02	5.03e-03	0.00887	0.0942	0.01006
A_24_P27234	SOX5	0.4655	3.50e-02	1.87e-01	4.02e-01	8.23e-03	9.07e-02	0.194901	7.59480	5.20e-02	2.28e-01	9.50e-03	1.08e-01	3.29e-01	1.37e-02	6.08	4.05e-01	6.36e-01	1.05e-01	0.02100	0.1449	0.02383
A_23_P166297	ABCG1	0.2715	7.84e-05	8.86e-03	3.26e-02	1.20e-02	1.09e-01	0.403079	-8.78064	8.45e-04	2.91e-02	1.21e-03	2.61e-02	1.62e-01	6.73e-03	7.57	9.88e-02	3.14e-01	4.15e-02	0.02853	0.1689	0.02231
A_23_P110005	NICN1	0.2554	9.53e-04	3.09e-02	1.21e-01	1.99e-03	4.46e-02	0.174754	2.17057	5.95e-03	7.71e-02	3.21e-03	7.33e-02	2.71e-01	1.13e-02	9.27	2.59e-02	1.61e-01	1.74e-02	0.02753	0.1659	0.01790
A_23_P48807	GALK2	0.2276	4.46e-03	6.67e-02	2.93e-01	3.19e-03	5.65e-02	0.248345	2.83766	7.26e-02	2.69e-01	1.12e-02	2.06e-01	4.54e-01	1.89e-02	8.93	6.53e-03	8.08e-02	9.06e-03	0.04368	0.2090	0.02342
A_23_P153098	HDHD2	0.3265	1.22e-11	3.49e-06	1.07e-05	8.78e-03	9.37e-02	0.287037	1.91120	9.06e-11	9.52e-06	3.97e-07	6.80e-02	2.61e-01	1.09e-02	9.94	0.00e+00	0.00e+00	0.00e+00	0.02346	0.1532	0.01541
A_23_P141345	MPP3	0.2322	1.98e-02	1.41e-01	6.06e-01	2.02e-02	1.42e-01	0.611691	1.66046	7.92e-02	2.81e-01	1.17e-02	4.96e-04	2.23e-02	9.28e-04	8.62	8.86e-02	2.98e-01	3.45e-02	0.03367	0.1835	0.02128
A_24_P181295	ARMH4	0.1381	1.73e-02	1.31e-01	9.52e-01	5.20e-03	7.21e-02	0.522155	6.54307	1.86e-02	1.36e-01	5.68e-03	1.74e-02	1.32e-01	5.49e-03	6.16	5.31e-01	7.29e-01	1.18e-01	0.03475	0.1864	0.03025
A_24_P271363	CDS2	0.2073	2.38e-03	4.88e-02	2.35e-01	3.77e-03	6.14e-02	0.296194	-8.80883	6.78e-02	2.60e-01	1.08e-02	1.09e-01	3.31e-01	1.38e-02	7.41	1.76e-01	4.20e-01	5.67e-02	0.03259	0.1805	0.02435
A_23_P95851	TUBAL3	0.2513	1.60e-11	4.01e-06	1.59e-05	6.24e-03	7.90e-02	0.314351	10.91739	3.00e-09	5.47e-05	2.28e-06	9.88e-02	3.14e-01	1.31e-02	5.05	5.24e-03	7.24e-02	1.43e-02	0.07465	0.2732	0.05407
A_23_P44674	CRIP1	0.2943	4.95e-03	7.03e-02	2.39e-01	1.94e-02	1.39e-01	0.472912	-6.24163	2.29e-04	1.51e-02	6.31e-04	1.34e-02	1.16e-01	4.81e-03	12.87	2.43e-02	1.56e-01	1.21e-02	0.12046	0.3471	0.02696
A_23_P156667	PPP1R10	0.3861	3.63e-03	6.02e-02	1.56e-01	7.75e-02	2.78e-01	0.720897	-0.78851	1.93e-02	1.39e-01	5.79e-03	1.77e-01	4.20e-01	1.75e-02	8.62	1.63e-01	4.04e-01	4.68e-02	0.04215	0.2053	0.02381
A_24_P602871	SAMD5	0.3142	5.13e-03	7.16e-02	2.28e-01	1.85e-02	1.36e-01	0.432902	4.52771	2.01e-01	4.49e-01	1.87e-02	1.86e-02	1.36e-01	5.68e-03	6.52	4.55e-01	6.74e-01	1.03e-01	0.11390	0.3375	0.05173
A_23_P251795	GPC2	0.1779	1.09e-02	1.04e-01	5.86e-01	1.18e-02	1.09e-01	0.610712	2.14976	1.46e-01	3.82e-01	1.59e-02	2.27e-02	1.51e-01	6.27e-03	9.48	1.01e+00	1.00e+00	1.06e-01	0.02221	0.1490	0.01573
A_32_P129968	ZNF284	0.1968	6.66e-03	8.16e-02	4.15e-01	3.55e-02	1.88e-01	0.957244	-2.38983	8.97e-02	3.00e-01	1.25e-02	1.52e-01	3.90e-01	1.63e-02	7.39	2.16e-01	4.65e-01	6.29e-02	0.08049	0.2837	0.03837
A_23_P1641	RCE1	0.1857	1.65e-03	4.06e-02	2.19e-01	1.56e-04	1.25e-02	0.067214	2.03566	1.37e-01	3.71e-01	1.54e-02	2.37e-01	4.87e-01	2.03e-02	6.91	1.86e-01	4.31e-01	6.23e-02	0.01951	0.1397	0.02020
A_23_P88740	CENPN	0.1664	4.79e-03	6.92e-02	4.16e-01	1.48e-03	3.85e-02	0.231127	-9.74458	7.77e-02	2.79e-01	1.16e-02	4.11e-02	2.03e-01	8.45e-03	7.27	2.03e-02	1.42e-01	1.96e-02	0.05289	0.2300	0.03164
A_24_P167825	VPS39	0.1838	5.64e-03	7.51e-02	4.08e-01	1.55e-02	1.25e-01	0.677936	-6.61620	4.42e-03	6.65e-02	2.77e-03	9.99e-01	9.99e-01	4.16e-02	7.60	4.32e-03	6.57e-02	8.64e-03	0.09900	0.3146	0.04140
A_23_P431268	PLEKHA6	0.3836	5.90e-02	2.43e-01	6.33e-01	2.71e-03	5.20e-02	0.135647	4.50581	6.82e-02	2.61e-01	1.09e-02	2.20e-02	1.48e-01	6.18e-03	8.08	9.27e-01	9.63e-01	1.19e-01	0.01120	0.1058	0.01309
A_23_P90333	ZNF404	0.5350	9.43e-05	9.71e-03	1.82e-02	1.48e-02	1.22e-01	0.227229	2.18825	1.37e-04	1.17e-02	4.88e-04	1.23e-01	3.51e-01	1.46e-02	5.50	5.76e-10	2.40e-05	4.36e-06	0.03856	0.1964	0.03570
A_24_P284523	MAP3K10	0.2830	4.60e-12	2.14e-06	7.57e-06	1.05e-02	1.03e-01	0.362474	1.36784	4.10e-10	2.02e-05	8.43e-07	2.41e-01	4.91e-01	2.05e-02	8.65	5.25e-03	7.24e-02	8.38e-03	0.07162	0.2676	0.03095
A_23_P66260	ZNF267	0.2738	5.20e-06	2.28e-03	8.33e-03	1.25e-02	1.12e-01	0.407728	-11.58099	5.72e-03	7.56e-02	3.15e-03	4.37e-02	2.09e-01	8.71e-03	7.47	0.00e+00	0.00e+00	0.00e+00	0.08565	0.2927	0.03917
A_32_P10936	CDH12	0.2857	2.99e-02	1.73e-01	6.05e-01	2.77e-04	1.66e-02	0.058225	5.70242	2.23e-03	4.72e-02	1.97e-03	3.18e-02	1.78e-01	7.43e-03	5.26	2.96e-02	1.72e-01	3.27e-02	0.08434	0.2904	0.05523
A_23_P252155	STRBP	0.2301	2.06e-03	4.54e-02	1.97e-01	2.68e-03	5.18e-02	0.225088	4.88781	6.26e-03	7.91e-02	3.30e-03	1.62e-01	4.03e-01	1.68e-02	8.59	1.67e-02	1.29e-01	1.50e-02	0.02789	0.1670	0.01945
A_24_P273865	MED20	0.2659	8.05e-11	8.97e-06	3.37e-05	3.32e-02	1.82e-01	0.684818	-0.82682	5.50e-11	7.42e-06	3.09e-07	1.15e-02	1.07e-01	4.47e-03	6.79	3.88e-02	1.97e-01	2.90e-02	0.00564	0.0751	0.01107
A_23_P2492	C1S	0.2288	4.66e-02	2.16e-01	9.43e-01	6.28e-04	2.51e-02	0.109548	-10.12191	2.55e-01	5.05e-01	2.11e-02	1.42e-03	3.77e-02	1.57e-03	10.49	1.35e+01	3.67e+00	3.50e-01	0.07220	0.2687	0.02561
A_32_P109922	ZFAT	0.3042	2.94e-03	5.43e-02	1.78e-01	2.05e-03	4.53e-02	0.148972	4.58207	6.83e-02	2.61e-01	1.09e-02	3.38e-02	1.84e-01	7.66e-03	8.03	8.30e-04	2.88e-02	3.59e-03	0.02260	0.1503	0.01873
A_24_P108242	GOSR2	0.2548	3.66e-03	6.05e-02	2.37e-01	1.15e-02	1.07e-01	0.420001	0.27824	3.00e-04	1.73e-02	7.22e-04	7.80e-02	2.79e-01	1.16e-02	7.85	0.00e+00	0.00e+00	0.00e+00	0.01181	0.1087	0.01385
A_24_P29686	ZMIZ2	0.2433	9.43e-12	3.07e-06	1.26e-05	1.90e-02	1.38e-01	0.566035	1.07653	1.34e-11	3.65e-06	1.52e-07	6.87e-03	8.29e-02	3.45e-03	11.18	2.13e-01	4.61e-01	4.12e-02	0.02468	0.1571	0.01405
A_32_P112493	PKDCC	0.1927	3.40e-05	5.83e-03	3.03e-02	9.29e-04	3.05e-02	0.158204	0.23746	2.36e-01	4.86e-01	2.03e-02	2.88e-01	5.36e-01	2.24e-02	7.55	7.80e-01	8.83e-01	1.17e-01	0.13812	0.3717	0.04924
A_24_P133488	CDCA4	0.2661	9.82e-04	3.13e-02	1.18e-01	1.10e-03	3.32e-02	0.124753	-11.80121	3.77e-05	6.14e-03	2.56e-04	2.93e-01	5.42e-01	2.26e-02	6.12	4.43e-01	6.65e-01	1.09e-01	0.03006	0.1734	0.02832
A_23_P201596	AMPD2	0.2274	2.26e-03	4.75e-02	2.09e-01	2.59e-03	5.09e-02	0.223986	-0.50563	7.74e-04	2.78e-02	1.16e-03	2.30e-02	1.52e-01	6.31e-03	7.43	1.37e-02	1.17e-01	1.57e-02	0.10555	0.3249	0.04372
A_23_P9614	NDUFA4L2	0.1883	2.81e-03	5.30e-02	2.82e-01	1.25e-03	3.54e-02	0.188036	-2.31073	3.79e-02	1.95e-01	8.11e-03	3.98e-03	6.31e-02	2.63e-03	8.08	7.72e-01	8.78e-01	1.09e-01	0.08931	0.2988	0.03699
A_23_P116642	SLC26A10	0.1227	6.72e-03	8.19e-02	6.68e-01	1.18e-02	1.09e-01	0.885839	-11.24961	1.17e+00	1.08e+00	4.51e-02	6.69e-02	2.59e-01	1.08e-02	6.10	1.99e+00	1.41e+00	2.31e-01	0.04889	0.2211	0.03623
A_23_P125643	ASB9	0.1903	1.52e-02	1.23e-01	6.48e-01	1.22e-02	1.11e-01	0.581480	6.40036	4.65e-03	6.82e-02	2.84e-03	2.01e-01	4.49e-01	1.87e-02	6.10	3.93e-01	6.27e-01	1.03e-01	0.22481	0.4741	0.07776
A_23_P50919	SERPINE2	0.3131	1.96e-02	1.40e-01	4.47e-01	6.91e-02	2.63e-01	0.839685	-10.92200	1.68e-02	1.30e-01	5.40e-03	1.64e-02	1.28e-01	5.34e-03	6.04	2.01e+00	1.42e+00	2.35e-01	0.08760	0.2960	0.04900
A_23_P42198	HIST1H3G	0.2460	0.00e+00	0.00e+00	0.00e+00	4.16e-03	6.45e-02	0.262090	-11.31774	0.00e+00	0.00e+00	0.00e+00	2.14e-01	4.63e-01	1.93e-02	10.04	2.52e-02	1.59e-01	1.58e-02	0.02642	0.1625	0.01618
A_23_P358470	PRIMPOL	0.3225	0.00e+00	0.00e+00	0.00e+00	2.38e-02	1.54e-01	0.478032	0.47819	0.00e+00	0.00e+00	0.00e+00	8.89e-03	9.43e-02	3.93e-03	6.31	0.00e+00	0.00e+00	0.00e+00	0.11644	0.3412	0.05410
A_24_P391230	CYYR1	0.1709	1.46e-02	1.21e-01	7.07e-01	1.92e-08	1.38e-04	0.000810	6.51912	9.34e-03	9.66e-02	4.03e-03	6.75e-01	8.21e-01	3.42e-02	6.17	5.23e+00	2.29e+00	3.71e-01	0.00873	0.0934	0.01514
A_23_P218463	SERTAD1	0.3606	0.00e+00	0.00e+00	0.00e+00	3.24e-03	5.69e-02	0.157852	-1.25144	0.00e+00	0.00e+00	0.00e+00	8.06e-02	2.84e-01	1.18e-02	11.11	1.88e-01	4.34e-01	3.91e-02	0.02381	0.1543	0.01389
A_23_P54649	TRADD	0.2754	9.50e-04	3.08e-02	1.12e-01	7.47e-03	8.64e-02	0.313899	2.75933	1.61e-02	1.27e-01	5.29e-03	1.35e-02	1.16e-01	4.84e-03	11.25	2.66e-02	1.63e-01	1.45e-02	0.02015	0.1420	0.01262
A_24_P323148	LYPD5	0.3178	4.45e-03	6.67e-02	2.10e-01	4.86e-02	2.21e-01	0.693886	5.26586	1.67e-03	4.08e-02	1.70e-03	6.38e-02	2.53e-01	1.05e-02	9.74	4.82e+00	2.20e+00	2.25e-01	0.08468	0.2910	0.02986
A_23_P34396	RSRP1	0.3626	1.68e-04	1.30e-02	3.58e-02	1.08e-02	1.04e-01	0.285955	1.62068	2.61e-04	1.62e-02	6.73e-04	9.98e-02	3.16e-01	1.32e-02	10.22	8.76e-03	9.36e-02	9.16e-03	0.03298	0.1816	0.01778
A_23_P51291	PARS2	0.2004	4.25e-04	2.06e-02	1.03e-01	2.27e-03	4.77e-02	0.237866	-1.66054	4.91e-02	2.22e-01	9.23e-03	1.37e-01	3.70e-01	1.54e-02	6.80	1.18e-01	3.44e-01	5.06e-02	0.01679	0.1296	0.01907
A_23_P414252	SNX8	0.2282	1.06e-02	1.03e-01	4.51e-01	1.11e-02	1.05e-01	0.461431	-9.87119	2.45e-01	4.95e-01	2.06e-02	4.14e-01	6.43e-01	2.68e-02	6.84	1.04e-01	3.22e-01	4.71e-02	0.02516	0.1586	0.02319
A_23_P373687	PUS10	0.3426	0.00e+00	0.00e+00	0.00e+00	8.63e-03	9.29e-02	0.271091	1.92348	0.00e+00	0.00e+00	0.00e+00	1.77e-02	1.33e-01	5.55e-03	5.23	2.88e-02	1.70e-01	3.25e-02	0.03223	0.1795	0.03435
A_23_P8834	EPHX2	0.2952	2.83e-08	1.68e-04	5.70e-04	1.44e-02	1.20e-01	0.405911	5.82304	1.51e-04	1.23e-02	5.12e-04	4.81e-03	6.94e-02	2.89e-03	11.04	5.26e-01	7.25e-01	6.57e-02	0.07476	0.2734	0.02477
A_24_P364838	SLC9A3R2	0.1927	5.52e-03	7.43e-02	3.85e-01	3.82e-03	6.18e-02	0.320764	5.61410	8.96e-02	2.99e-01	1.25e-02	1.26e-01	3.54e-01	1.48e-02	8.38	1.43e+00	1.20e+00	1.43e-01	0.12284	0.3505	0.04184
A_23_P306933	PPTC7	0.1874	5.84e-03	7.64e-02	4.08e-01	9.26e-04	3.04e-02	0.162333	-11.31833	5.01e-02	2.24e-01	9.33e-03	8.42e-02	2.90e-01	1.21e-02	9.46	0.00e+00	0.00e+00	0.00e+00	0.01766	0.1329	0.01404
A_23_P74581	SNHG12	0.2511	5.71e-03	7.56e-02	3.01e-01	1.91e-02	1.38e-01	0.551037	0.11645	8.42e-05	9.18e-03	3.82e-04	1.04e-01	3.23e-01	1.34e-02	10.43	1.52e-02	1.23e-01	1.18e-02	0.01455	0.1206	0.01157
A_23_P24332	MUC15	0.2522	5.99e-03	7.74e-02	3.07e-01	1.12e-02	1.06e-01	0.420103	5.16016	4.70e-03	6.86e-02	2.86e-03	2.75e-03	5.24e-02	2.19e-03	8.50	2.06e+00	1.44e+00	1.69e-01	0.18465	0.4297	0.05057
A_23_P204640	NANOG	0.2974	6.00e-03	7.75e-02	2.60e-01	8.32e-03	9.12e-02	0.306734	-10.27452	5.14e-02	2.27e-01	9.45e-03	1.72e-01	4.14e-01	1.73e-02	7.66	1.06e-02	1.03e-01	1.34e-02	0.05940	0.2437	0.03182
A_24_P378019	IRF7	0.4770	1.73e-03	4.16e-02	8.72e-02	2.65e-02	1.63e-01	0.341538	0.41721	9.14e-05	9.56e-03	3.98e-04	8.94e-02	2.99e-01	1.25e-02	9.68	0.00e+00	0.00e+00	0.00e+00	0.01287	0.1135	0.01172
A_23_P95594	NAT1	0.2256	3.91e-03	6.25e-02	2.77e-01	5.18e-02	2.28e-01	1.008684	-2.00619	8.29e-02	2.88e-01	1.20e-02	4.14e-02	2.03e-01	8.48e-03	6.38	4.50e-03	6.71e-02	1.05e-02	0.06582	0.2566	0.04020
A_24_P123408	ABLIM3	0.1857	3.00e-02	1.73e-01	9.34e-01	5.41e-03	7.36e-02	0.396153	7.88582	2.52e-01	5.02e-01	2.09e-02	4.30e-01	6.56e-01	2.73e-02	6.33	1.05e+00	1.03e+00	1.62e-01	0.06197	0.2489	0.03930
A_23_P371410	PRKACB	0.2760	7.18e-03	8.48e-02	3.07e-01	3.64e-02	1.91e-01	0.691325	-9.84448	3.78e-02	1.94e-01	8.10e-03	3.11e-01	5.58e-01	2.32e-02	5.02	2.67e-01	5.17e-01	1.03e-01	0.02759	0.1661	0.03307
A_23_P331748	CD33	0.2197	6.20e-05	7.87e-03	3.58e-02	1.80e-03	4.24e-02	0.193187	0.53207	6.53e-02	2.56e-01	1.06e-02	8.38e-02	2.89e-01	1.21e-02	6.66	8.75e-01	9.35e-01	1.40e-01	0.17068	0.4131	0.06201
A_23_P315789	RFXAP	0.2238	1.61e-03	4.01e-02	1.79e-01	4.92e-02	2.22e-01	0.991608	-1.85969	9.02e-03	9.50e-02	3.96e-03	7.48e-02	2.74e-01	1.14e-02	6.41	1.10e-01	3.31e-01	5.16e-02	0.02775	0.1666	0.02597
A_32_P196263	ADAMTS9	0.1534	1.06e-02	1.03e-01	6.72e-01	2.50e-04	1.58e-02	0.103095	1.15889	4.43e-02	2.10e-01	8.77e-03	6.78e-01	8.23e-01	3.43e-02	6.06	3.19e+00	1.79e+00	2.95e-01	0.02798	0.1673	0.02759
A_23_P131089	KANK3	0.3071	3.92e-02	1.98e-01	6.45e-01	4.54e-06	2.13e-03	0.006936	-9.21643	4.19e-01	6.47e-01	2.70e-02	3.96e-01	6.29e-01	2.62e-02	7.26	2.31e+00	1.52e+00	2.09e-01	0.01467	0.1211	0.01668
A_23_P19778	SLC13A4	0.1345	1.13e-02	1.06e-01	7.92e-01	6.22e-03	7.89e-02	0.586711	3.15184	7.35e-01	8.57e-01	3.57e-02	9.33e-01	9.66e-01	4.03e-02	6.06	1.12e-01	3.35e-01	5.53e-02	0.04543	0.2131	0.03520
A_23_P4294	ZNF232	0.2723	2.15e-05	4.64e-03	1.70e-02	9.29e-03	9.64e-02	0.353989	-0.56854	1.29e-02	1.14e-01	4.73e-03	5.83e-02	2.42e-01	1.01e-02	7.13	1.74e-04	1.32e-02	1.85e-03	0.11208	0.3348	0.04694
A_23_P38427	RAB11FIP4	0.2358	1.10e-04	1.05e-02	4.44e-02	2.30e-03	4.80e-02	0.203374	11.83802	3.54e-06	1.88e-03	7.84e-05	1.06e-01	3.26e-01	1.36e-02	8.64	4.93e-01	7.02e-01	8.13e-02	0.03807	0.1951	0.02258
A_23_P386411	PPID	0.3523	0.00e+00	0.00e+00	0.00e+00	2.79e-02	1.67e-01	0.474094	0.04490	0.00e+00	0.00e+00	0.00e+00	4.95e-02	2.23e-01	9.27e-03	8.34	1.52e-02	1.23e-01	1.48e-02	0.04750	0.2179	0.02612
A_23_P2294	HELB	0.2768	0.00e+00	0.00e+00	0.00e+00	1.49e-04	1.22e-02	0.044129	-0.32141	0.00e+00	0.00e+00	0.00e+00	7.43e-03	8.62e-02	3.59e-03	4.92	1.82e-03	4.26e-02	8.65e-03	0.02217	0.1489	0.03023
A_23_P62731	MRPS14	0.2515	2.16e-04	1.47e-02	5.84e-02	1.93e-03	4.39e-02	0.174588	2.39244	6.52e-03	8.08e-02	3.36e-03	1.22e-01	3.49e-01	1.46e-02	9.01	0.00e+00	0.00e+00	0.00e+00	0.02769	0.1664	0.01847
A_23_P378526	RTEL1	0.2442	2.91e-03	5.40e-02	2.21e-01	6.42e-03	8.01e-02	0.328166	3.04446	4.94e-02	2.22e-01	9.26e-03	1.63e-01	4.03e-01	1.68e-02	8.29	1.95e-02	1.40e-01	1.69e-02	0.02308	0.1519	0.01834
A_32_P18440	ARID5B	0.1780	1.87e-02	1.37e-01	7.69e-01	1.11e-02	1.05e-01	0.591829	0.07292	2.16e-04	1.47e-02	6.12e-04	5.83e-05	7.63e-03	3.18e-04	9.48	2.06e-02	1.43e-01	1.51e-02	0.06114	0.2473	0.02608
A_23_P11629	TMEM61	0.1944	2.12e-04	1.46e-02	7.50e-02	9.04e-05	9.51e-03	0.048904	6.33249	7.38e-01	8.59e-01	3.58e-02	2.09e-02	1.45e-01	6.02e-03	8.27	4.90e-02	2.21e-01	2.68e-02	0.06517	0.2553	0.03086
A_24_P75072	SMUG1	0.2045	8.59e-03	9.27e-02	4.53e-01	1.27e-02	1.13e-01	0.551199	2.61670	1.37e-01	3.70e-01	1.54e-02	2.75e-02	1.66e-01	6.91e-03	7.84	3.12e-01	5.58e-01	7.13e-02	0.09250	0.3041	0.03881
A_23_P78871	KCTD15	0.3006	8.47e-03	9.20e-02	3.06e-01	4.63e-02	2.15e-01	0.716029	0.95791	6.15e-03	7.84e-02	3.27e-03	1.47e-01	3.83e-01	1.60e-02	8.07	6.55e-01	8.09e-01	1.00e-01	0.04020	0.2005	0.02486
A_23_P24784	TNNI2	0.2797	5.29e-03	7.27e-02	2.60e-01	2.23e-02	1.49e-01	0.533542	-9.05807	6.74e-02	2.60e-01	1.08e-02	3.52e-01	5.93e-01	2.47e-02	10.47	1.53e-01	3.91e-01	3.73e-02	0.22803	0.4775	0.04561
A_24_P494454	SPIN3	0.1475	9.69e-03	9.85e-02	6.67e-01	6.59e-03	8.12e-02	0.550409	3.57582	2.41e-01	4.91e-01	2.05e-02	1.92e+00	1.39e+00	5.77e-02	5.27	2.53e-01	5.03e-01	9.55e-02	0.05042	0.2245	0.04261
A_23_P49338	TNFRSF12A	0.3670	1.41e-02	1.19e-01	3.24e-01	2.07e-04	1.44e-02	0.039214	-4.93244	4.86e-02	2.20e-01	9.18e-03	6.81e-01	8.25e-01	3.44e-02	8.64	1.18e-01	3.44e-01	3.98e-02	0.08253	0.2873	0.03326
A_23_P503233	EDARADD	0.1781	7.90e-03	8.89e-02	4.99e-01	1.25e-03	3.53e-02	0.198401	-5.98727	2.77e-06	1.66e-03	6.93e-05	2.86e-01	5.35e-01	2.23e-02	10.91	1.10e-01	3.32e-01	3.04e-02	0.03616	0.1901	0.01742
A_23_P162300	IRAK3	0.2276	1.02e-10	1.01e-05	4.44e-05	6.84e-03	8.27e-02	0.363449	11.62145	7.71e-10	2.78e-05	1.16e-06	2.62e-01	5.12e-01	2.13e-02	5.22	1.97e+00	1.40e+00	2.68e-01	0.05626	0.2372	0.04541
A_32_P95729	FANCI	0.2948	2.27e-03	4.76e-02	1.62e-01	2.02e-03	4.50e-02	0.152525	-9.43207	4.12e-02	2.03e-01	8.46e-03	1.25e-01	3.54e-01	1.47e-02	7.98	5.68e-03	7.54e-02	9.44e-03	0.03128	0.1769	0.02216
A_24_P277295	RAB43	0.1894	1.87e-03	4.32e-02	2.28e-01	1.55e-03	3.94e-02	0.208048	-9.78533	3.45e-02	1.86e-01	7.73e-03	2.97e-01	5.45e-01	2.27e-02	8.55	6.22e-01	7.88e-01	9.22e-02	0.03503	0.1872	0.02188
A_23_P3014	RNASE6	0.1863	3.77e-03	6.14e-02	3.30e-01	1.12e-03	3.35e-02	0.179696	2.67637	1.06e-01	3.25e-01	1.36e-02	1.38e+00	1.17e+00	4.89e-02	6.30	7.92e-01	8.90e-01	1.41e-01	0.14245	0.3774	0.05991
A_24_P133253	KITLG	0.2299	0.00e+00	0.00e+00	0.00e+00	1.18e-03	3.44e-02	0.149624	-0.00653	0.00e+00	0.00e+00	0.00e+00	2.42e-02	1.56e-01	6.48e-03	7.27	2.62e+00	1.62e+00	2.23e-01	0.10367	0.3220	0.04431
A_24_P195669	MYO15B	0.1422	1.83e-02	1.35e-01	9.50e-01	2.19e-03	4.68e-02	0.329120	0.47228	1.39e-02	1.18e-01	4.92e-03	5.65e-02	2.38e-01	9.91e-03	6.93	1.01e+00	1.01e+00	1.45e-01	0.03940	0.1985	0.02863
A_23_P29153	RSPH14	0.2206	5.81e-04	2.41e-02	1.09e-01	5.69e-03	7.54e-02	0.341838	-9.73487	2.63e-02	1.62e-01	6.75e-03	2.48e-01	4.98e-01	2.07e-02	6.08	1.77e-02	1.33e-01	2.19e-02	0.08511	0.2917	0.04798
A_32_P174365	SATB2	0.2101	3.10e-03	5.56e-02	2.65e-01	6.65e-04	2.58e-02	0.122728	3.71124	3.27e-02	1.81e-01	7.54e-03	7.23e-02	2.69e-01	1.12e-02	5.13	1.72e-01	4.15e-01	8.09e-02	0.11381	0.3374	0.06571
A_23_P212310	ELP6	0.2526	4.47e-10	2.11e-05	8.37e-05	1.17e-02	1.08e-01	0.428032	1.76089	1.73e-09	4.16e-05	1.73e-06	2.49e-01	4.99e-01	2.08e-02	9.21	2.99e-03	5.47e-02	5.94e-03	0.01852	0.1361	0.01478
A_24_P333857	SGIP1	0.2211	5.43e-03	7.37e-02	3.33e-01	1.83e-02	1.35e-01	0.611018	10.01324	3.64e-02	1.91e-01	7.95e-03	3.64e-01	6.03e-01	2.51e-02	4.87	8.95e-01	9.46e-01	1.94e-01	0.08112	0.2848	0.05851
A_24_P293530	CYP4X1	0.4917	1.19e-01	3.45e-01	7.01e-01	2.54e-02	1.60e-01	0.324419	-11.42574	1.13e-02	1.06e-01	4.42e-03	1.64e-02	1.28e-01	5.34e-03	6.61	5.29e-01	7.27e-01	1.10e-01	0.14364	0.3790	0.05733
A_23_P217528	KLF8	0.4295	6.24e-03	7.90e-02	1.84e-01	2.24e-03	4.74e-02	0.110255	3.35702	2.32e-02	1.52e-01	6.35e-03	9.70e-04	3.11e-02	1.30e-03	9.33	7.45e-01	8.63e-01	9.25e-02	0.02348	0.1532	0.01642
A_32_P214925	TCAF2	0.2301	1.37e-03	3.71e-02	1.61e-01	1.14e-02	1.07e-01	0.463189	-10.96306	2.39e-01	4.89e-01	2.04e-02	7.54e-02	2.75e-01	1.14e-02	5.90	2.76e-02	1.66e-01	2.81e-02	0.00138	0.0372	0.00631
A_23_P208143	ZNF397	0.2780	5.72e-03	7.57e-02	2.72e-01	1.72e-02	1.31e-01	0.471702	-0.35298	6.36e-04	2.52e-02	1.05e-03	7.34e-03	8.57e-02	3.57e-03	7.31	8.57e-04	2.93e-02	4.01e-03	0.01370	0.1170	0.01602
A_23_P18276	RBM5	0.2626	8.71e-04	2.95e-02	1.12e-01	2.06e-02	1.43e-01	0.546174	-0.16036	3.97e-03	6.30e-02	2.63e-03	1.29e-03	3.59e-02	1.49e-03	12.24	1.27e-02	1.13e-01	9.21e-03	0.02109	0.1452	0.01187
A_32_P930685	ZNF876P	0.3277	2.80e-02	1.67e-01	5.11e-01	6.99e-04	2.64e-02	0.080684	-11.21277	1.14e-02	1.07e-01	4.45e-03	7.42e-02	2.72e-01	1.14e-02	5.04	3.76e-02	1.94e-01	3.85e-02	0.05427	0.2330	0.04623
A_23_P19673	SGK1	0.2348	7.41e-03	8.61e-02	3.67e-01	1.45e-05	3.81e-03	0.016231	2.84178	1.59e-01	3.98e-01	1.66e-02	1.77e-01	4.20e-01	1.75e-02	10.47	5.24e-02	2.29e-01	2.19e-02	0.03874	0.1968	0.01880
A_23_P91970	AADACL2	0.4119	0.00e+00	0.00e+00	0.00e+00	2.70e-04	1.64e-02	0.039867	2.51884	0.00e+00	0.00e+00	0.00e+00	4.68e-02	2.16e-01	9.02e-03	9.68	7.17e+00	2.68e+00	2.77e-01	0.01111	0.1054	0.01088
A_24_P211797	ICA1L	0.3385	2.58e-06	1.61e-03	4.74e-03	1.22e-02	1.11e-01	0.326810	11.90206	3.42e-02	1.85e-01	7.71e-03	1.86e-01	4.32e-01	1.80e-02	5.11	9.95e-02	3.16e-01	6.18e-02	0.04452	0.2110	0.04133
A_23_P369994	DCLK1	0.1841	9.72e-04	3.12e-02	1.69e-01	1.43e-02	1.20e-01	0.649785	-11.27237	7.72e-01	8.78e-01	3.66e-02	2.06e-01	4.54e-01	1.89e-02	7.58	1.21e+01	3.48e+00	4.60e-01	0.04881	0.2209	0.02916
A_24_P100234	MORC2	0.2942	0.00e+00	0.00e+00	0.00e+00	4.43e-02	2.10e-01	0.715367	-0.62629	0.00e+00	0.00e+00	0.00e+00	2.24e-01	4.73e-01	1.97e-02	6.22	7.73e-02	2.78e-01	4.47e-02	0.08000	0.2828	0.04548
A_24_P38081	FKBP5	0.7295	0.00e+00	0.00e+00	0.00e+00	9.37e-03	9.68e-02	0.132728	7.88990	0.00e+00	0.00e+00	0.00e+00	2.01e-01	4.48e-01	1.87e-02	7.05	2.43e-03	4.93e-02	6.99e-03	0.08185	0.2861	0.04058
A_24_P323941	FAM209A	0.6517	1.52e-03	3.90e-02	5.98e-02	3.02e-02	1.74e-01	0.266831	-10.85853	3.39e-04	1.84e-02	7.67e-04	4.62e-02	2.15e-01	8.96e-03	7.17	3.61e-03	6.01e-02	8.38e-03	0.09795	0.3130	0.04367
A_23_P120812	IGLL1	0.3037	1.86e-03	4.32e-02	1.42e-01	3.35e-03	5.79e-02	0.190557	3.17453	1.84e-02	1.36e-01	5.66e-03	8.68e-02	2.95e-01	1.23e-02	5.39	0.00e+00	0.00e+00	0.00e+00	0.04113	0.2028	0.03760
A_32_P28685	SNRPA1	0.2217	2.74e-04	1.66e-02	7.47e-02	1.24e-03	3.52e-02	0.158593	-9.40424	8.54e-03	9.24e-02	3.85e-03	2.39e-02	1.55e-01	6.44e-03	8.92	2.54e-02	1.59e-01	1.79e-02	0.01447	0.1203	0.01348
A_23_P5654	IL37	0.3503	1.12e-09	3.35e-05	9.55e-05	7.19e-03	8.48e-02	0.242028	2.55849	1.45e-08	1.21e-04	5.03e-06	1.49e-02	1.22e-01	5.08e-03	8.98	1.39e+01	3.73e+00	4.15e-01	0.02805	0.1675	0.01865
A_23_P86470	CH25H	0.6822	1.18e-01	3.43e-01	5.03e-01	4.82e-02	2.20e-01	0.321944	-0.42716	1.15e-01	3.39e-01	1.41e-02	8.18e-04	2.86e-02	1.19e-03	6.61	3.40e+00	1.84e+00	2.79e-01	0.18172	0.4263	0.06447
A_23_P396981	CCDC66	0.2219	1.78e-02	1.33e-01	6.02e-01	1.75e-02	1.32e-01	0.595456	6.20742	1.07e-03	3.27e-02	1.36e-03	7.03e-01	8.38e-01	3.49e-02	6.36	4.20e-03	6.48e-02	1.02e-02	0.07000	0.2646	0.04162
A_24_P113144	ATAD5	0.2269	6.08e-05	7.80e-03	3.44e-02	4.09e-03	6.40e-02	0.281992	-10.49404	2.05e-04	1.43e-02	5.96e-04	3.76e-01	6.13e-01	2.56e-02	5.23	6.32e-02	2.51e-01	4.80e-02	0.01200	0.1096	0.02093
A_23_P65963	BFAR	0.2698	4.42e-03	6.65e-02	2.46e-01	6.79e-02	2.61e-01	0.966070	-0.86157	3.20e-03	5.65e-02	2.36e-03	1.03e-02	1.01e-01	4.22e-03	8.33	5.83e-01	7.63e-01	9.17e-02	0.01190	0.1091	0.01310
A_23_P304716	HES2	0.2621	4.39e-03	6.62e-02	2.53e-01	9.35e-03	9.67e-02	0.369045	-10.87234	5.91e-03	7.68e-02	3.20e-03	1.70e-01	4.12e-01	1.72e-02	8.58	7.22e-01	8.49e-01	9.90e-02	0.05415	0.2327	0.02712
A_23_P129157	NEIL1	0.1871	4.62e-03	6.80e-02	3.63e-01	1.90e-02	1.38e-01	0.737627	0.69831	4.51e-03	6.72e-02	2.80e-03	8.42e-03	9.18e-02	3.82e-03	9.40	9.65e-02	3.11e-01	3.31e-02	0.02640	0.1625	0.01729
A_23_P5441	ABCB6	0.2872	0.00e+00	0.00e+00	0.00e+00	1.44e-02	1.20e-01	0.418496	1.95114	0.00e+00	0.00e+00	0.00e+00	1.16e-01	3.41e-01	1.42e-02	9.57	1.54e-03	3.92e-02	4.10e-03	0.00298	0.0546	0.00571
A_23_P334263	SENP8	0.3328	0.00e+00	0.00e+00	0.00e+00	6.80e-03	8.25e-02	0.247889	-0.28322	0.00e+00	0.00e+00	0.00e+00	6.59e-03	8.12e-02	3.38e-03	6.23	1.23e-01	3.50e-01	5.63e-02	0.03634	0.1906	0.03062
A_23_P59130	LY6G5B	0.4149	6.80e-06	2.61e-03	6.28e-03	5.87e-02	2.42e-01	0.584152	-11.61174	3.80e-03	6.16e-02	2.57e-03	7.43e-03	8.62e-02	3.59e-03	6.86	1.42e-01	3.77e-01	5.49e-02	0.09496	0.3082	0.04492
A_23_P218058	KLRC4	0.1999	8.47e-03	9.20e-02	4.60e-01	1.14e-02	1.07e-01	0.535169	11.19475	9.71e-03	9.85e-02	4.10e-03	2.75e-02	1.66e-01	6.91e-03	5.27	1.67e-01	4.09e-01	7.75e-02	0.14498	0.3808	0.07219
A_23_P93302	GABBR1	0.2606	3.55e-03	5.96e-02	2.29e-01	5.22e-03	7.23e-02	0.277352	2.63406	3.56e-02	1.89e-01	7.86e-03	6.04e-02	2.46e-01	1.02e-02	7.34	5.52e-02	2.35e-01	3.20e-02	0.07096	0.2664	0.03628
A_23_P146077	ZNF395	0.3123	1.49e-03	3.86e-02	1.24e-01	1.62e-03	4.03e-02	0.128929	-9.13460	1.32e-02	1.15e-01	4.80e-03	1.19e-01	3.46e-01	1.44e-02	11.63	3.33e-03	5.77e-02	4.96e-03	0.00848	0.0921	0.00792
A_23_P135454	AFG3L2	0.2447	1.24e-03	3.53e-02	1.44e-01	6.26e-03	7.91e-02	0.323259	-9.95431	5.90e-02	2.43e-01	1.01e-02	1.10e-01	3.32e-01	1.38e-02	7.96	5.16e-02	2.27e-01	2.85e-02	0.11684	0.3418	0.04295
A_23_P214533	ZSCAN31	0.3735	1.03e-02	1.02e-01	2.72e-01	8.17e-03	9.04e-02	0.241942	1.61769	1.42e-01	3.77e-01	1.57e-02	2.03e-01	4.51e-01	1.88e-02	5.34	1.62e-03	4.02e-02	7.54e-03	0.08486	0.2913	0.05455
A_24_P307175	SMYD4	0.2691	0.00e+00	0.00e+00	0.00e+00	1.48e-02	1.22e-01	0.451748	-0.38625	0.00e+00	0.00e+00	0.00e+00	8.62e-04	2.94e-02	1.22e-03	7.57	3.43e-03	5.86e-02	7.73e-03	0.02912	0.1706	0.02253
A_23_P88069	LHFPL6	0.1733	1.77e-02	1.33e-01	7.67e-01	2.02e-03	4.49e-02	0.259203	-11.05220	2.72e-01	5.21e-01	2.17e-02	2.85e-01	5.33e-01	2.22e-02	9.09	1.03e+01	3.21e+00	3.53e-01	0.08395	0.2897	0.03187
A_32_P146659	ATP6V0E2-AS1	0.3708	8.98e-04	3.00e-02	8.08e-02	4.81e-02	2.19e-01	0.591427	0.16309	1.19e-05	3.45e-03	1.44e-04	3.17e-02	1.78e-01	7.41e-03	5.20	8.00e-01	8.94e-01	1.72e-01	0.02658	0.1630	0.03133
A_24_P14260	CARD8	0.2580	0.00e+00	0.00e+00	0.00e+00	2.00e-02	1.41e-01	0.547835	0.41358	0.00e+00	0.00e+00	0.00e+00	1.11e-01	3.34e-01	1.39e-02	8.21	2.44e-01	4.94e-01	6.02e-02	0.08789	0.2965	0.03612
A_23_P165494	GORASP2	0.2616	1.76e-04	1.33e-02	5.08e-02	5.60e-03	7.48e-02	0.285946	-10.05458	8.04e-04	2.84e-02	1.18e-03	2.02e-01	4.49e-01	1.87e-02	10.23	1.25e-02	1.12e-01	1.09e-02	0.02661	0.1631	0.01595
A_24_P100551	SH3RF1	0.1593	1.13e-02	1.07e-01	6.69e-01	2.26e-03	4.75e-02	0.298455	11.72319	2.36e-03	4.85e-02	2.02e-03	1.18e-03	3.43e-02	1.43e-03	8.23	4.30e-01	6.56e-01	7.97e-02	0.02585	0.1608	0.01954
A_23_P7976	HIST1H1E	0.4634	0.00e+00	0.00e+00	0.00e+00	3.08e-02	1.75e-01	0.378617	11.79435	0.00e+00	0.00e+00	0.00e+00	3.98e-02	2.00e-01	8.31e-03	10.51	2.23e-02	1.49e-01	1.42e-02	0.21788	0.4668	0.04442
A_24_P9671	DNAJA1	0.4130	1.95e-05	4.41e-03	1.07e-02	1.43e-02	1.19e-01	0.289307	0.30065	1.83e-02	1.35e-01	5.64e-03	4.95e-02	2.23e-01	9.27e-03	9.38	8.58e-02	2.93e-01	3.12e-02	0.04774	0.2185	0.02329
A_24_P627984	EPM2AIP1	0.4084	2.27e-03	4.76e-02	1.17e-01	9.53e-02	3.09e-01	0.755953	-1.06443	1.11e-03	3.34e-02	1.39e-03	6.71e-02	2.59e-01	1.08e-02	5.78	1.55e-02	1.25e-01	2.15e-02	0.02715	0.1648	0.02848
A_23_P571	SLC2A1	0.6352	2.27e-02	1.51e-01	2.37e-01	9.16e-04	3.03e-02	0.047654	-10.02904	2.79e-02	1.67e-01	6.96e-03	1.83e-01	4.28e-01	1.78e-02	10.65	6.07e-01	7.79e-01	7.32e-02	0.12743	0.3570	0.03353
A_23_P361569	SLC35F5	0.2149	6.66e-03	8.16e-02	3.80e-01	2.95e-03	5.43e-02	0.252941	3.56389	7.92e-02	2.81e-01	1.17e-02	2.54e-01	5.04e-01	2.10e-02	9.49	4.87e-01	6.98e-01	7.36e-02	0.12647	0.3556	0.03748
A_23_P382775	BBC3	0.2181	9.74e-11	9.87e-06	4.53e-05	9.76e-04	3.12e-02	0.143249	-3.25647	2.68e-09	5.18e-05	2.16e-06	7.83e-02	2.80e-01	1.17e-02	9.14	6.50e-03	8.06e-02	8.82e-03	0.03399	0.1844	0.02017
A_23_P14083	AMIGO2	0.2220	0.00e+00	0.00e+00	0.00e+00	2.85e-04	1.69e-02	0.076063	-10.38621	0.00e+00	0.00e+00	0.00e+00	3.00e-01	5.48e-01	2.28e-02	5.99	2.44e+00	1.56e+00	2.61e-01	0.03269	0.1808	0.03020
A_23_P376488	TNF	0.3142	3.91e-03	6.25e-02	1.99e-01	4.24e-02	2.06e-01	0.655715	-2.13188	3.29e-02	1.81e-01	7.56e-03	4.18e-02	2.04e-01	8.51e-03	6.35	3.72e-02	1.93e-01	3.04e-02	0.18278	0.4275	0.06729
A_23_P33723	CD163	0.1966	1.66e-03	4.07e-02	2.07e-01	2.44e-03	4.94e-02	0.251164	-10.79631	4.04e-01	6.36e-01	2.65e-02	9.45e-02	3.07e-01	1.28e-02	6.76	8.92e+00	2.99e+00	4.42e-01	0.06745	0.2597	0.03840
A_23_P401568	MAT2A	0.2971	1.54e-02	1.24e-01	4.18e-01	1.90e-02	1.38e-01	0.463490	1.00139	3.17e-02	1.78e-01	7.42e-03	6.90e-03	8.31e-02	3.46e-03	10.19	2.79e-03	5.28e-02	5.18e-03	0.05606	0.2368	0.02324
A_23_P126757	INTS3	0.3639	7.26e-04	2.69e-02	7.40e-02	6.14e-03	7.84e-02	0.215363	3.08260	5.02e-03	7.09e-02	2.95e-03	7.63e-02	2.76e-01	1.15e-02	7.57	5.28e-04	2.30e-02	3.03e-03	0.02147	0.1465	0.01935
A_23_P391164	ZNF512	0.2544	1.25e-02	1.12e-01	4.39e-01	5.03e-03	7.09e-02	0.278887	2.06072	9.76e-02	3.12e-01	1.30e-02	8.89e-03	9.43e-02	3.93e-03	6.70	2.29e-01	4.78e-01	7.13e-02	0.02299	0.1516	0.02263
A_23_P72025	SLC25A20	0.2306	2.65e-03	5.14e-02	2.23e-01	2.99e-03	5.47e-02	0.237299	3.62456	2.56e-02	1.60e-01	6.66e-03	1.73e-01	4.15e-01	1.73e-02	6.75	1.05e-01	3.25e-01	4.81e-02	0.08323	0.2885	0.04276
A_23_P324340	DISP2	0.2552	0.00e+00	0.00e+00	0.00e+00	1.28e-02	1.13e-01	0.442560	4.95005	0.00e+00	0.00e+00	0.00e+00	1.82e-01	4.27e-01	1.78e-02	6.22	3.83e-02	1.96e-01	3.15e-02	0.70413	0.8391	0.13484
A_23_P340171	TP53AIP1	0.1828	1.48e-02	1.22e-01	6.65e-01	5.90e-02	2.43e-01	1.329299	-0.88807	2.48e-02	1.58e-01	6.56e-03	1.74e-02	1.32e-01	5.50e-03	6.80	3.22e-01	5.68e-01	8.35e-02	0.07017	0.2649	0.03895
A_23_P45955	TEKT2	0.2426	5.82e-03	7.63e-02	3.15e-01	9.41e-03	9.70e-02	0.399858	-9.74874	6.85e-02	2.62e-01	1.09e-02	2.21e-01	4.70e-01	1.96e-02	4.92	1.03e-03	3.22e-02	6.54e-03	0.05777	0.2403	0.04885
A_23_P394395	JPH2	0.1175	2.22e-02	1.49e-01	1.27e+00	1.53e-02	1.24e-01	1.051681	8.53010	9.76e-01	9.88e-01	4.12e-02	9.98e-01	9.99e-01	4.16e-02	6.26	1.54e+00	1.24e+00	1.98e-01	0.01885	0.1373	0.02193
A_23_P115375	HIST2H3PS2	0.2686	6.05e-15	7.78e-08	2.90e-07	1.05e-03	3.23e-02	0.120376	11.95834	7.05e-10	2.66e-05	1.11e-06	2.23e-01	4.72e-01	1.97e-02	12.02	3.11e-02	1.76e-01	1.47e-02	0.07631	0.2762	0.02299
A_23_P210482	ADA	0.1651	1.58e-02	1.26e-01	7.62e-01	1.71e-04	1.31e-02	0.079267	0.76380	2.40e-01	4.90e-01	2.04e-02	1.05e-01	3.24e-01	1.35e-02	9.99	1.55e+00	1.24e+00	1.25e-01	0.04017	0.2004	0.02007
A_23_P90790	METAP1D	0.1608	1.04e-02	1.02e-01	6.35e-01	1.53e-03	3.91e-02	0.243278	5.42309	9.33e-03	9.66e-02	4.03e-03	1.41e-02	1.19e-01	4.95e-03	5.72	1.92e-02	1.38e-01	2.42e-02	0.01166	0.1080	0.01888
A_23_P87742	IFFO1	0.2360	2.45e-03	4.95e-02	2.10e-01	9.07e-03	9.52e-02	0.403419	-0.98618	3.06e-03	5.53e-02	2.31e-03	9.14e-02	3.02e-01	1.26e-02	8.86	5.76e+00	2.40e+00	2.71e-01	0.06106	0.2471	0.02790
A_23_P348298	SAC3D1	0.2377	3.74e-03	6.12e-02	2.57e-01	5.97e-03	7.73e-02	0.325218	0.83787	1.26e-02	1.12e-01	4.68e-03	7.92e-03	8.90e-02	3.71e-03	9.15	1.89e-01	4.34e-01	4.75e-02	0.01337	0.1156	0.01264
A_23_P52082	INTS7	0.2186	3.09e-04	1.76e-02	8.03e-02	2.42e-02	1.56e-01	0.711401	1.03506	4.98e-04	2.23e-02	9.30e-04	7.20e-02	2.68e-01	1.12e-02	6.40	4.28e-01	6.55e-01	1.02e-01	0.03026	0.1739	0.02719
A_23_P416774	CLIC5	0.2016	1.17e-02	1.08e-01	5.35e-01	9.83e-04	3.14e-02	0.155528	2.04806	1.43e-01	3.78e-01	1.58e-02	6.71e-01	8.19e-01	3.41e-02	6.41	7.05e+00	2.66e+00	4.14e-01	0.03263	0.1806	0.02816
A_23_P78014	TUBG2	0.1983	2.26e-03	4.76e-02	2.40e-01	1.67e-02	1.29e-01	0.652604	-3.41823	8.94e-02	2.99e-01	1.25e-02	2.06e-01	4.54e-01	1.89e-02	7.57	3.64e-02	1.91e-01	2.52e-02	0.04874	0.2208	0.02915
A_23_P132226	TPST2	0.3397	2.17e-12	1.47e-06	4.34e-06	1.50e-02	1.22e-01	0.360205	1.64983	8.86e-11	9.41e-06	3.92e-07	3.51e-02	1.87e-01	7.80e-03	8.67	0.00e+00	0.00e+00	0.00e+00	0.05574	0.2361	0.02723
A_32_P122793	MORC2-AS1	0.2902	8.47e-04	2.91e-02	1.00e-01	2.14e-03	4.62e-02	0.159214	-11.09716	1.73e-01	4.16e-01	1.73e-02	3.63e-01	6.02e-01	2.51e-02	7.14	1.39e-03	3.73e-02	5.23e-03	0.25419	0.5042	0.07066
A_23_P129695	VASN	0.2854	3.38e-02	1.84e-01	6.44e-01	2.58e-02	1.61e-01	0.562874	-6.76212	4.29e-01	6.55e-01	2.73e-02	1.25e-02	1.12e-01	4.66e-03	10.79	1.06e+00	1.03e+00	9.54e-02	0.08270	0.2876	0.02664
A_23_P26386	TPPP3	0.3549	3.12e-02	1.77e-01	4.98e-01	3.13e-02	1.77e-01	0.498144	-9.21652	2.19e-01	4.68e-01	1.95e-02	2.66e-01	5.16e-01	2.15e-02	10.21	6.13e-02	2.47e-01	2.42e-02	0.13739	0.3707	0.03632
A_24_P98109	SNX10	0.1787	2.42e-03	4.92e-02	2.75e-01	8.11e-04	2.85e-02	0.159386	-11.11024	4.27e-03	6.53e-02	2.72e-03	2.07e-02	1.44e-01	6.00e-03	5.35	3.39e-01	5.82e-01	1.09e-01	0.02426	0.1558	0.02912
A_23_P153897	GNG7	0.2204	0.00e+00	0.00e+00	0.00e+00	1.52e-02	1.23e-01	0.558965	7.00444	0.00e+00	0.00e+00	0.00e+00	1.40e-01	3.74e-01	1.56e-02	7.24	1.43e-01	3.78e-01	5.22e-02	0.10329	0.3214	0.04442
A_23_P359738	EPC2	0.2571	0.00e+00	0.00e+00	0.00e+00	1.04e-02	1.02e-01	0.396371	0.09352	0.00e+00	0.00e+00	0.00e+00	9.06e-03	9.52e-02	3.97e-03	9.07	0.00e+00	0.00e+00	0.00e+00	0.01258	0.1122	0.01237
A_23_P143016	ARID5A	0.1703	6.73e-02	2.59e-01	1.52e+00	4.14e-02	2.03e-01	1.195181	-2.61235	1.67e+00	1.29e+00	5.39e-02	1.17e+00	1.08e+00	4.51e-02	8.09	3.94e+00	1.99e+00	2.45e-01	0.05563	0.2359	0.02915
A_24_P497464	SOX9-AS1	0.1420	2.61e-02	1.61e-01	1.14e+00	8.73e-04	2.95e-02	0.208037	9.06803	1.34e+00	1.16e+00	4.82e-02	6.71e-02	2.59e-01	1.08e-02	6.63	1.49e+00	1.22e+00	1.84e-01	0.05206	0.2282	0.03441
A_23_P251505	NSUN5	0.1907	8.97e-03	9.47e-02	4.97e-01	1.64e-02	1.28e-01	0.670897	1.37437	3.49e-02	1.87e-01	7.78e-03	5.61e-02	2.37e-01	9.87e-03	10.44	2.95e-03	5.43e-02	5.20e-03	0.01248	0.1117	0.01070
A_23_P365614	NOTCH4	0.2731	0.00e+00	0.00e+00	0.00e+00	9.46e-03	9.72e-02	0.356110	4.46315	0.00e+00	0.00e+00	0.00e+00	1.04e-02	1.02e-01	4.25e-03	7.88	2.61e+00	1.62e+00	2.05e-01	0.06768	0.2602	0.03303
A_23_P17382	ZNF335	0.1462	1.50e-02	1.22e-01	8.37e-01	2.98e-02	1.73e-01	1.179763	0.25090	3.03e-03	5.51e-02	2.29e-03	4.97e-02	2.23e-01	9.29e-03	8.29	4.06e-02	2.01e-01	2.43e-02	0.05387	0.2321	0.02799
A_24_P807031	ATP6AP1L	0.4040	0.00e+00	0.00e+00	0.00e+00	7.24e-02	2.69e-01	0.665911	0.26504	0.00e+00	0.00e+00	0.00e+00	2.51e-02	1.58e-01	6.60e-03	7.42	3.29e-03	5.74e-02	7.73e-03	0.24063	0.4905	0.06612
A_23_P64888	TAS2R10	0.2683	0.00e+00	0.00e+00	0.00e+00	9.98e-03	9.99e-02	0.372405	11.57305	0.00e+00	0.00e+00	0.00e+00	4.69e-03	6.85e-02	2.85e-03	5.30	2.03e-01	4.50e-01	8.49e-02	0.03601	0.1898	0.03581
A_23_P502553	TRIM35	0.2293	5.13e-03	7.16e-02	3.12e-01	2.07e-03	4.55e-02	0.198406	8.88557	8.65e-02	2.94e-01	1.23e-02	2.87e-01	5.35e-01	2.23e-02	8.68	1.70e-01	4.12e-01	4.75e-02	0.03000	0.1732	0.01994
A_23_P14892	IGFALS	0.3560	2.13e-02	1.46e-01	4.10e-01	3.12e-02	1.77e-01	0.495861	-11.58471	1.57e-02	1.25e-01	5.23e-03	2.92e-02	1.71e-01	7.13e-03	6.38	4.59e-03	6.77e-02	1.06e-02	0.03125	0.1768	0.02771
A_23_P301984	C8orf48	0.1670	1.78e-02	1.33e-01	7.99e-01	1.47e-02	1.21e-01	0.727128	-0.08801	3.28e-01	5.72e-01	2.38e-02	8.36e-01	9.15e-01	3.81e-02	5.11	2.40e-02	1.55e-01	3.04e-02	0.04631	0.2152	0.04215
A_23_P430658	HEYL	0.3257	2.76e-03	5.25e-02	1.61e-01	5.48e-03	7.41e-02	0.227415	1.88292	9.02e-02	3.00e-01	1.25e-02	3.86e-02	1.96e-01	8.19e-03	6.18	1.47e+00	1.21e+00	1.96e-01	0.06398	0.2529	0.04092
A_23_P365418	ZNF783	0.1995	1.01e-02	1.00e-01	5.03e-01	1.80e-03	4.24e-02	0.212655	2.63603	1.87e-01	4.33e-01	1.80e-02	6.21e-01	7.88e-01	3.28e-02	6.77	2.27e-02	1.51e-01	2.23e-02	0.06929	0.2632	0.03890
A_23_P425104	BRD4	0.2401	3.60e-06	1.90e-03	7.90e-03	4.09e-03	6.39e-02	0.266205	-11.58515	5.25e-03	7.25e-02	3.02e-03	2.04e-01	4.52e-01	1.88e-02	7.37	1.20e-01	3.46e-01	4.69e-02	0.03450	0.1858	0.02520
A_23_P259344	TMEM121B	0.2166	1.01e-02	1.00e-01	4.64e-01	1.48e-03	3.85e-02	0.177588	-8.28716	3.25e-01	5.70e-01	2.38e-02	2.74e-01	5.23e-01	2.18e-02	5.38	3.45e-01	5.88e-01	1.09e-01	0.02852	0.1689	0.03138
A_23_P364437	CDH23	0.1861	2.57e-03	5.07e-02	2.73e-01	6.24e-04	2.50e-02	0.134217	-8.81055	9.06e-02	3.01e-01	1.25e-02	8.24e-01	9.08e-01	3.78e-02	6.03	6.22e-02	2.49e-01	4.13e-02	0.04493	0.2120	0.03513
A_23_P48295	CDADC1	0.3084	0.00e+00	0.00e+00	0.00e+00	4.21e-03	6.49e-02	0.210474	0.74233	0.00e+00	0.00e+00	0.00e+00	1.88e-03	4.34e-02	1.81e-03	5.70	1.10e-02	1.05e-01	1.84e-02	0.02549	0.1597	0.02801
A_23_P376735	ZNF524	0.2453	0.00e+00	0.00e+00	0.00e+00	9.31e-03	9.65e-02	0.393298	1.73965	0.00e+00	0.00e+00	0.00e+00	8.73e-02	2.95e-01	1.23e-02	10.25	2.00e-01	4.48e-01	4.37e-02	0.04303	0.2074	0.02023
A_23_P36305	ATG16L2	0.3704	2.08e-03	4.56e-02	1.23e-01	3.03e-02	1.74e-01	0.469585	2.18832	8.92e-03	9.45e-02	3.94e-03	2.14e-02	1.46e-01	6.10e-03	11.73	6.20e-01	7.88e-01	6.71e-02	0.01846	0.1359	0.01158
A_23_P5018	CEBPA-DT	0.3369	2.89e-04	1.70e-02	5.04e-02	1.93e-02	1.39e-01	0.411951	0.70961	8.99e-05	9.48e-03	3.95e-04	1.67e-01	4.09e-01	1.70e-02	5.08	1.42e-01	3.77e-01	7.41e-02	0.08290	0.2879	0.05663
A_23_P426305	AOC3	0.1848	3.24e-02	1.80e-01	9.73e-01	8.39e-03	9.16e-02	0.495571	-11.89265	7.49e-04	2.74e-02	1.14e-03	2.18e-01	4.67e-01	1.95e-02	7.98	1.11e+01	3.33e+00	4.18e-01	0.06962	0.2639	0.03305
A_23_P161727	HSPB2	0.0878	2.04e-02	1.43e-01	1.63e+00	8.29e-04	2.88e-02	0.327783	2.34899	4.59e+00	2.14e+00	8.93e-02	2.46e-02	1.57e-01	6.54e-03	9.53	4.71e+00	2.17e+00	2.28e-01	0.04419	0.2102	0.02207
A_24_P140788	FGD2	0.1056	3.33e-02	1.82e-01	1.73e+00	8.47e-03	9.20e-02	0.871054	11.07181	1.83e-01	4.28e-01	1.78e-02	3.12e-02	1.77e-01	7.37e-03	5.68	2.65e-01	5.15e-01	9.07e-02	0.01968	0.1403	0.02470
A_23_P350698	ANKFN1	0.2226	0.00e+00	0.00e+00	0.00e+00	1.42e-04	1.19e-02	0.053628	2.23186	0.00e+00	0.00e+00	0.00e+00	8.45e-04	2.91e-02	1.21e-03	6.59	1.24e+00	1.12e+00	1.69e-01	0.05379	0.2319	0.03517
A_23_P70007	HMMR	0.2158	1.08e-04	1.04e-02	4.81e-02	6.83e-02	2.61e-01	1.211549	-2.64898	1.60e-03	4.00e-02	1.67e-03	1.94e-01	4.40e-01	1.83e-02	5.70	8.80e-02	2.97e-01	5.20e-02	0.08663	0.2943	0.05164
A_23_P48327	KCTD4	0.5327	2.69e-02	1.64e-01	3.08e-01	1.43e-02	1.20e-01	0.224384	1.80721	2.48e-02	1.58e-01	6.57e-03	9.12e-02	3.02e-01	1.26e-02	5.83	3.31e+00	1.82e+00	3.12e-01	0.08089	0.2844	0.04877
A_32_P108254	FAM20A	0.2028	5.21e-03	7.22e-02	3.56e-01	1.26e-02	1.12e-01	0.554062	-4.65284	1.72e-02	1.31e-01	5.46e-03	9.78e-05	9.89e-03	4.12e-04	5.86	3.03e+00	1.74e+00	2.97e-01	0.01795	0.1340	0.02284
A_23_P94546	GKAP1	0.3385	0.00e+00	0.00e+00	0.00e+00	1.22e-03	3.50e-02	0.103363	1.50142	0.00e+00	0.00e+00	0.00e+00	2.74e-01	5.23e-01	2.18e-02	6.41	3.34e-01	5.78e-01	9.02e-02	0.05682	0.2384	0.03717
A_23_P502047	CHRD	0.0753	2.95e-02	1.72e-01	2.28e+00	1.20e-03	3.47e-02	0.461061	-6.58766	8.90e-01	9.44e-01	3.93e-02	2.58e-01	5.08e-01	2.12e-02	7.62	3.78e+00	1.95e+00	2.55e-01	0.06808	0.2609	0.03422
A_24_P194755	MUM1	0.2014	3.34e-03	5.78e-02	2.87e-01	1.12e-02	1.06e-01	0.524726	2.59892	1.15e-01	3.39e-01	1.41e-02	4.84e-02	2.20e-01	9.17e-03	7.82	3.04e-02	1.74e-01	2.23e-02	0.01507	0.1228	0.01570
A_23_P82674	NIPSNAP2	0.2136	9.54e-03	9.77e-02	4.57e-01	2.60e-04	1.61e-02	0.075552	-10.69354	6.89e-02	2.63e-01	1.09e-02	3.87e-01	6.22e-01	2.59e-02	7.57	3.15e-01	5.61e-01	7.41e-02	0.03731	0.1932	0.02552
A_23_P106806	PRSS27	0.2831	1.04e-02	1.02e-01	3.61e-01	2.63e-03	5.13e-02	0.181225	-9.61011	2.49e-01	4.99e-01	2.08e-02	1.56e-02	1.25e-01	5.20e-03	6.03	2.49e-01	4.99e-01	8.27e-02	0.03449	0.1857	0.03079
A_23_P354805	KLF12	0.3353	7.72e-03	8.79e-02	2.62e-01	4.36e-05	6.61e-03	0.019707	4.39918	5.84e-02	2.42e-01	1.01e-02	1.02e-01	3.20e-01	1.33e-02	7.22	1.00e-01	3.17e-01	4.38e-02	0.07961	0.2821	0.03908
A_24_P305662	TRMT2A	0.1870	1.01e-02	1.00e-01	5.37e-01	2.59e-02	1.61e-01	0.860372	-0.93119	1.79e-02	1.34e-01	5.57e-03	8.72e-02	2.95e-01	1.23e-02	7.07	1.54e-02	1.24e-01	1.76e-02	0.08252	0.2873	0.04060
A_23_P314086	RNF126	0.2649	1.01e-11	3.18e-06	1.20e-05	3.50e-03	5.92e-02	0.223369	-11.63482	1.32e-12	1.15e-06	4.79e-08	6.21e-02	2.49e-01	1.04e-02	11.95	2.08e-01	4.56e-01	3.82e-02	0.01946	0.1395	0.01168
A_24_P937405	PRSS23	0.3083	8.24e-03	9.08e-02	2.94e-01	1.27e-03	3.56e-02	0.115413	-10.77073	9.63e-03	9.81e-02	4.09e-03	2.52e-02	1.59e-01	6.61e-03	7.84	2.35e+00	1.53e+00	1.96e-01	0.07766	0.2787	0.03555
A_23_P153524	C19orf73	0.2732	6.65e-09	8.16e-05	2.99e-04	9.87e-04	3.14e-02	0.115027	0.09051	5.01e-11	7.08e-06	2.95e-07	1.36e-02	1.17e-01	4.87e-03	5.84	7.59e-01	8.71e-01	1.49e-01	0.00897	0.0947	0.01620
A_23_P38735	CDH19	0.3076	0.00e+00	0.00e+00	0.00e+00	4.72e-02	2.17e-01	0.706700	9.88194	0.00e+00	0.00e+00	0.00e+00	9.23e-02	3.04e-01	1.27e-02	6.12	4.64e+00	2.15e+00	3.52e-01	0.06562	0.2562	0.04186
A_23_P359588	PCDHGB4	0.2530	2.24e-03	4.74e-02	1.87e-01	1.17e-03	3.43e-02	0.135497	2.60770	5.30e-02	2.30e-01	9.59e-03	2.15e-04	1.47e-02	6.11e-04	7.54	1.33e-01	3.64e-01	4.83e-02	0.10314	0.3212	0.04261
A_23_P57588	GTSE1	0.2224	1.75e-03	4.19e-02	1.88e-01	2.30e-02	1.52e-01	0.682581	-8.03597	1.23e-02	1.11e-01	4.63e-03	2.40e-01	4.89e-01	2.04e-02	5.51	9.36e-02	3.06e-01	5.56e-02	0.03672	0.1916	0.03479
A_23_P151133	TSPAN9	0.2013	8.10e-03	9.00e-02	4.47e-01	8.38e-03	9.15e-02	0.454738	-7.41512	3.02e-02	1.74e-01	7.24e-03	1.16e+00	1.08e+00	4.49e-02	7.49	8.72e-02	2.95e-01	3.94e-02	0.15056	0.3880	0.05177
A_23_P106080	RNASE7	0.3147	3.78e-02	1.94e-01	6.18e-01	5.88e-04	2.42e-02	0.077050	1.89246	1.12e-01	3.34e-01	1.39e-02	3.76e-02	1.94e-01	8.08e-03	6.32	2.95e+00	1.72e+00	2.72e-01	0.03604	0.1899	0.03004
A_23_P70719	LAMA2	0.1154	3.08e-02	1.76e-01	1.52e+00	1.68e-03	4.09e-02	0.354542	-6.82881	1.12e-01	3.35e-01	1.40e-02	3.49e-01	5.91e-01	2.46e-02	6.64	7.69e+00	2.77e+00	4.18e-01	0.05975	0.2444	0.03681
A_23_P127891	BDNF	0.2667	8.51e-06	2.92e-03	1.09e-02	1.18e-02	1.09e-01	0.406964	-11.80554	4.61e-02	2.15e-01	8.95e-03	2.85e-02	1.69e-01	7.04e-03	5.17	2.84e-01	5.33e-01	1.03e-01	0.07423	0.2725	0.05269
A_32_P178499	C16orf86	0.1792	7.10e-04	2.66e-02	1.49e-01	2.35e-02	1.53e-01	0.855052	-4.90351	1.93e-03	4.39e-02	1.83e-03	8.49e-03	9.21e-02	3.84e-03	5.58	5.94e-01	7.71e-01	1.38e-01	0.03094	0.1759	0.03151
A_23_P97394	BCAR3	0.1596	1.97e-02	1.40e-01	8.79e-01	6.44e-03	8.03e-02	0.502870	-9.99984	3.69e-01	6.07e-01	2.53e-02	6.43e-01	8.02e-01	3.34e-02	7.83	1.14e-01	3.38e-01	4.31e-02	0.03696	0.1922	0.02455
A_23_P136573	ST3GAL5	0.0631	2.91e-02	1.71e-01	2.70e+00	2.09e-03	4.57e-02	0.724253	-3.76842	3.23e+00	1.80e+00	7.49e-02	8.47e-02	2.91e-01	1.21e-02	7.78	8.24e-01	9.08e-01	1.17e-01	0.08119	0.2849	0.03661
A_24_P178065	PHLDB2	0.1571	5.74e-03	7.58e-02	4.82e-01	2.93e-02	1.71e-01	1.089154	-2.88194	2.05e-01	4.53e-01	1.89e-02	4.92e-01	7.01e-01	2.92e-02	4.90	0.00e+00	0.00e+00	0.00e+00	0.03181	0.1784	0.03637
A_24_P316939	LRRFIP1	0.3266	2.42e-02	1.56e-01	4.77e-01	1.11e-02	1.05e-01	0.322316	-11.61806	2.29e-02	1.51e-01	6.31e-03	1.70e-02	1.30e-01	5.43e-03	8.58	1.37e+00	1.17e+00	1.36e-01	0.05196	0.2279	0.02655
A_23_P112798	CRIP2	0.2551	1.96e-02	1.40e-01	5.49e-01	1.34e-02	1.16e-01	0.454139	-7.51405	8.56e-02	2.93e-01	1.22e-02	3.44e-01	5.86e-01	2.44e-02	9.61	2.00e-02	1.41e-01	1.47e-02	0.02997	0.1731	0.01802
A_23_P318904	SERTAD4	0.2976	3.08e-02	1.76e-01	5.90e-01	8.17e-03	9.04e-02	0.303612	-7.72046	8.14e-02	2.85e-01	1.19e-02	4.57e-01	6.76e-01	2.82e-02	7.85	7.56e-01	8.70e-01	1.11e-01	0.03349	0.1830	0.02331
A_23_P250564	PRKCE	0.1310	2.61e-02	1.61e-01	1.23e+00	4.27e-03	6.54e-02	0.499082	-11.78796	4.69e-03	6.85e-02	2.85e-03	1.92e-02	1.38e-01	5.77e-03	6.22	2.44e-01	4.94e-01	7.94e-02	0.11317	0.3364	0.05407
A_23_P134237	RARRES2	0.1573	2.82e-02	1.68e-01	1.07e+00	1.90e-02	1.38e-01	0.877189	10.88401	1.03e-01	3.21e-01	1.34e-02	2.66e-01	5.16e-01	2.15e-02	7.26	8.61e+00	2.94e+00	4.04e-01	0.08227	0.2868	0.03950
A_24_P342096	FAM27C	0.2004	1.24e-02	1.11e-01	5.55e-01	6.23e-03	7.90e-02	0.394050	1.04063	2.71e-02	1.65e-01	6.85e-03	1.77e-01	4.21e-01	1.75e-02	7.31	3.39e-01	5.82e-01	7.96e-02	0.10679	0.3268	0.04469
A_23_P81934	MPIG6B	0.2052	6.39e-04	2.53e-02	1.23e-01	5.73e-03	7.57e-02	0.368815	0.79441	3.21e-02	1.79e-01	7.47e-03	3.54e-02	1.88e-01	7.84e-03	5.82	1.26e+00	1.12e+00	1.93e-01	0.02405	0.1551	0.02666
A_24_P148750	SH3BP5	0.2097	1.01e-02	1.01e-01	4.80e-01	9.29e-03	9.64e-02	0.459567	-7.94549	7.18e-02	2.68e-01	1.12e-02	1.01e-01	3.18e-01	1.32e-02	7.15	2.44e+00	1.56e+00	2.19e-01	0.06577	0.2565	0.03589
A_23_P200637	FBXO44	0.2729	4.59e-03	6.78e-02	2.48e-01	4.06e-02	2.01e-01	0.738378	0.78628	2.69e-03	5.19e-02	2.16e-03	1.40e-02	1.18e-01	4.94e-03	7.10	7.78e-02	2.79e-01	3.93e-02	0.05797	0.2408	0.03391
A_32_P66035	TMEM86A	0.2115	9.51e-03	9.75e-02	4.61e-01	9.07e-04	3.01e-02	0.142380	2.19496	8.92e-02	2.99e-01	1.24e-02	1.09e-01	3.31e-01	1.38e-02	6.43	1.91e+00	1.38e+00	2.15e-01	0.02873	0.1695	0.02637
A_23_P344451	HDGFL3	0.1651	1.00e-03	3.17e-02	1.92e-01	1.38e-03	3.72e-02	0.225120	10.65932	4.93e-03	7.02e-02	2.93e-03	1.72e-04	1.31e-02	5.47e-04	6.76	1.49e+00	1.22e+00	1.81e-01	0.03679	0.1918	0.02837
A_23_P154208	NAGK	0.3918	3.54e-03	5.95e-02	1.52e-01	7.25e-03	8.52e-02	0.217408	1.64604	2.69e-02	1.64e-01	6.83e-03	5.28e-02	2.30e-01	9.58e-03	9.39	5.69e-02	2.39e-01	2.54e-02	0.09745	0.3122	0.03326
A_23_P306215	FAM84A	0.3828	0.00e+00	0.00e+00	0.00e+00	1.65e-02	1.28e-01	0.335359	0.70215	0.00e+00	0.00e+00	0.00e+00	6.91e-02	2.63e-01	1.10e-02	7.83	2.09e-01	4.57e-01	5.84e-02	0.00631	0.0794	0.01014
A_23_P5301	TFCP2L1	0.2015	4.20e-04	2.05e-02	1.02e-01	2.36e-02	1.54e-01	0.763165	9.76716	2.36e-02	1.54e-01	6.41e-03	1.69e-02	1.30e-01	5.42e-03	9.40	4.23e-01	6.50e-01	6.92e-02	0.08528	0.2920	0.03107
A_24_P169092	MAML2	0.2147	4.48e-04	2.12e-02	9.86e-02	1.59e-02	1.26e-01	0.586621	9.00924	9.82e-03	9.91e-02	4.13e-03	3.38e-01	5.81e-01	2.42e-02	6.21	2.51e-03	5.01e-02	8.07e-03	0.20705	0.4550	0.07327
A_23_P68211	SPR	0.2869	6.32e-04	2.51e-02	8.76e-02	4.03e-03	6.35e-02	0.221238	2.24252	1.73e-02	1.32e-01	5.49e-03	3.76e-03	6.13e-02	2.56e-03	7.13	3.72e-01	6.10e-01	8.56e-02	0.04014	0.2004	0.02810
A_23_P420692	PPFIA4	0.3447	3.57e-02	1.89e-01	5.48e-01	1.66e-03	4.08e-02	0.118316	-7.30059	3.77e-02	1.94e-01	8.09e-03	9.05e-03	9.51e-02	3.96e-03	5.48	1.45e-01	3.81e-01	6.95e-02	0.09394	0.3065	0.05593
A_23_P200936	MTR	0.2016	6.17e-03	7.85e-02	3.89e-01	7.50e-06	2.74e-03	0.013583	-8.91772	1.63e-01	4.04e-01	1.68e-02	1.82e-03	4.26e-02	1.78e-03	9.26	8.13e-02	2.85e-01	3.08e-02	0.01611	0.1269	0.01370
A_24_P206736	ZNF143	0.1799	4.35e-03	6.59e-02	3.66e-01	3.71e-04	1.93e-02	0.107068	2.98454	1.32e-01	3.63e-01	1.51e-02	1.12e-01	3.34e-01	1.39e-02	7.80	1.59e-02	1.26e-01	1.62e-02	0.00769	0.0877	0.01123
A_23_P97309	CASP9	0.2746	3.63e-04	1.90e-02	6.94e-02	1.65e-03	4.07e-02	0.148108	2.09032	1.79e-03	4.23e-02	1.76e-03	1.79e-01	4.23e-01	1.76e-02	6.69	5.60e-01	7.48e-01	1.12e-01	0.01333	0.1155	0.01726
A_23_P144916	GFPT2	0.2385	3.70e-03	6.08e-02	2.55e-01	1.21e-02	1.10e-01	0.461806	-8.60545	9.86e-02	3.14e-01	1.31e-02	1.44e+00	1.20e+00	5.00e-02	6.85	5.31e+00	2.31e+00	3.36e-01	0.04359	0.2088	0.03047
A_32_P234184	HES5	0.3919	0.00e+00	0.00e+00	0.00e+00	1.32e-02	1.15e-01	0.292665	-0.72448	0.00e+00	0.00e+00	0.00e+00	8.06e-03	8.98e-02	3.74e-03	8.43	3.71e+00	1.93e+00	2.28e-01	0.03561	0.1887	0.02238
A_23_P502350	RFX2	0.4745	1.35e-02	1.16e-01	2.45e-01	3.31e-02	1.82e-01	0.383638	-11.54289	8.66e-04	2.94e-02	1.23e-03	2.46e-01	4.96e-01	2.07e-02	8.12	0.00e+00	0.00e+00	0.00e+00	0.01984	0.1409	0.01735
A_23_P334218	TBC1D31	0.1735	7.16e-03	8.46e-02	4.87e-01	9.76e-04	3.12e-02	0.180052	2.31959	2.20e-01	4.69e-01	1.95e-02	7.29e-02	2.70e-01	1.13e-02	6.26	2.19e-02	1.48e-01	2.36e-02	0.00985	0.0992	0.01585
A_24_P251599	CAV3	0.1212	6.91e-03	8.31e-02	6.86e-01	2.26e-02	1.50e-01	1.240807	10.19929	1.81e+00	1.35e+00	5.61e-02	1.44e-01	3.79e-01	1.58e-02	6.64	1.08e+00	1.04e+00	1.57e-01	0.22625	0.4757	0.07159
A_32_P103695	FAM92A	0.2227	6.99e-03	8.36e-02	3.75e-01	9.06e-03	9.52e-02	0.427315	11.89307	1.54e-01	3.93e-01	1.64e-02	8.29e-05	9.10e-03	3.79e-04	5.91	1.75e+00	1.32e+00	2.24e-01	0.02391	0.1546	0.02618
A_23_P381017	METTL27	0.2379	1.15e-09	3.39e-05	1.43e-04	1.46e-02	1.21e-01	0.508699	0.79511	9.06e-10	3.01e-05	1.25e-06	3.17e-03	5.63e-02	2.35e-03	5.12	4.32e-01	6.57e-01	1.28e-01	0.22048	0.4696	0.09170
A_23_P23996	MAT1A	0.3700	2.39e-02	1.55e-01	4.18e-01	2.65e-03	5.15e-02	0.139214	3.04828	1.66e-01	4.08e-01	1.70e-02	4.30e-04	2.07e-02	8.64e-04	5.74	8.73e-01	9.34e-01	1.63e-01	0.27972	0.5289	0.09207
A_23_P54517	TYRO3	0.2661	0.00e+00	0.00e+00	0.00e+00	5.02e-03	7.09e-02	0.266322	3.15195	0.00e+00	0.00e+00	0.00e+00	3.18e-02	1.78e-01	7.43e-03	8.62	1.80e+00	1.34e+00	1.56e-01	0.03621	0.1903	0.02209
A_23_P311901	ATP10B	0.2358	0.00e+00	0.00e+00	0.00e+00	9.40e-03	9.70e-02	0.411183	5.51527	0.00e+00	0.00e+00	0.00e+00	9.28e-02	3.05e-01	1.27e-02	5.86	2.89e+00	1.70e+00	2.90e-01	0.08237	0.2870	0.04896
A_23_P360240	MYEOV	0.3091	9.42e-04	3.07e-02	9.93e-02	1.85e-02	1.36e-01	0.439736	0.70433	2.83e-01	5.32e-01	2.22e-02	4.88e-01	6.99e-01	2.91e-02	7.09	1.04e-01	3.22e-01	4.55e-02	0.03538	0.1881	0.02654
A_23_P76743	ASPG	0.2353	3.06e-04	1.75e-02	7.43e-02	4.62e-04	2.15e-02	0.091363	5.32724	1.74e-01	4.17e-01	1.74e-02	9.82e-02	3.13e-01	1.31e-02	8.39	3.11e+00	1.76e+00	2.10e-01	0.04690	0.2166	0.02580
A_23_P57856	BCL6	0.2114	2.01e-03	4.48e-02	2.12e-01	9.74e-03	9.87e-02	0.466853	8.88521	5.07e-02	2.25e-01	9.38e-03	5.64e-02	2.38e-01	9.90e-03	10.75	1.60e-01	4.00e-01	3.72e-02	0.01316	0.1147	0.01067
A_24_P227415	CLEC7A	0.3026	0.00e+00	0.00e+00	0.00e+00	4.02e-03	6.34e-02	0.209561	-10.58953	0.00e+00	0.00e+00	0.00e+00	1.46e-03	3.81e-02	1.59e-03	5.00	5.17e-03	7.19e-02	1.44e-02	0.02827	0.1681	0.03365
A_23_P39790	CD207	0.3115	6.70e-03	8.19e-02	2.63e-01	5.16e-05	7.18e-03	0.023061	2.46461	3.91e-02	1.98e-01	8.24e-03	1.20e-01	3.46e-01	1.44e-02	5.82	1.27e+00	1.13e+00	1.94e-01	0.30533	0.5526	0.09495
A_23_P14708	ZNF280D	0.2002	3.24e-03	5.69e-02	2.84e-01	1.51e-03	3.88e-02	0.193829	3.13512	9.31e-02	3.05e-01	1.27e-02	5.02e-01	7.08e-01	2.95e-02	7.54	1.62e-01	4.02e-01	5.34e-02	0.01477	0.1215	0.01612
A_23_P382065	EMCN	0.0770	1.35e-02	1.16e-01	1.51e+00	1.43e-03	3.78e-02	0.490996	8.56123	2.98e+00	1.73e+00	7.19e-02	4.21e+00	2.05e+00	8.55e-02	7.28	1.39e+01	3.72e+00	5.11e-01	0.07069	0.2659	0.03650
A_23_P132738	CRYGS	0.2434	7.53e-03	8.68e-02	3.57e-01	2.44e-02	1.56e-01	0.641959	-1.44649	2.01e-02	1.42e-01	5.91e-03	5.74e-03	7.58e-02	3.16e-03	6.78	1.09e-02	1.04e-01	1.54e-02	0.03937	0.1984	0.02927
A_23_P69738	RASL11B	0.3180	3.53e-02	1.88e-01	5.91e-01	1.41e-02	1.19e-01	0.373110	-0.45672	6.00e-02	2.45e-01	1.02e-02	4.80e-02	2.19e-01	9.13e-03	6.59	4.14e-03	6.44e-02	9.76e-03	0.12964	0.3601	0.05462
A_23_P323751	FAM83D	0.0980	4.93e-02	2.22e-01	2.27e+00	3.42e-02	1.85e-01	1.886065	0.54812	1.52e+00	1.23e+00	5.14e-02	2.91e+00	1.71e+00	7.11e-02	6.59	1.90e+00	1.38e+00	2.09e-01	0.15658	0.3957	0.06006
A_23_P72068	GMDS	0.3130	0.00e+00	0.00e+00	0.00e+00	1.08e-03	3.28e-02	0.104822	7.44082	0.00e+00	0.00e+00	0.00e+00	8.82e-03	9.39e-02	3.91e-03	6.04	2.22e-01	4.72e-01	7.81e-02	0.03225	0.1796	0.02972
A_23_P210726	CDC25B	0.4026	8.84e-04	2.97e-02	7.39e-02	3.44e-02	1.85e-01	0.460407	-1.80977	2.08e-02	1.44e-01	6.00e-03	1.61e-04	1.27e-02	5.29e-04	7.83	1.10e+00	1.05e+00	1.34e-01	0.08925	0.2987	0.03814
A_23_P59950	SLC39A14	0.1858	1.02e-03	3.19e-02	1.72e-01	6.10e-03	7.81e-02	0.420106	0.80064	6.52e-01	8.07e-01	3.36e-02	1.30e-02	1.14e-01	4.76e-03	8.09	1.40e+00	1.18e+00	1.46e-01	0.07856	0.2803	0.03463
A_23_P46378	PIGV	0.4072	9.31e-03	9.65e-02	2.37e-01	2.85e-02	1.69e-01	0.414528	1.15865	5.50e-03	7.42e-02	3.09e-03	1.44e-02	1.20e-01	5.00e-03	7.69	5.59e-02	2.36e-01	3.07e-02	0.05354	0.2314	0.03009
A_23_P99226	SIRT4	0.2809	7.21e-04	2.68e-02	9.56e-02	2.33e-02	1.53e-01	0.542956	-0.01746	3.05e-02	1.75e-01	7.28e-03	1.83e-01	4.28e-01	1.78e-02	5.49	6.77e-02	2.60e-01	4.74e-02	0.08828	0.2971	0.05409
A_32_P132317	GPR155	0.2047	1.03e-03	3.20e-02	1.57e-01	2.39e-03	4.89e-02	0.238849	-9.26486	1.86e-02	1.36e-01	5.68e-03	2.47e-01	4.97e-01	2.07e-02	8.74	2.44e-02	1.56e-01	1.79e-02	0.04309	0.2076	0.02374
A_23_P107933	VRK3	0.2029	2.41e-03	4.91e-02	2.42e-01	1.24e-02	1.12e-01	0.549700	0.78535	2.55e-03	5.05e-02	2.10e-03	6.14e-03	7.83e-02	3.26e-03	6.56	2.74e-02	1.65e-01	2.52e-02	0.05592	0.2365	0.03605
A_23_P4899	NTF4	0.2491	9.15e-03	9.57e-02	3.84e-01	3.53e-02	1.88e-01	0.754431	2.42894	8.04e-02	2.83e-01	1.18e-02	2.56e-01	5.06e-01	2.11e-02	7.28	6.63e-02	2.57e-01	3.53e-02	0.06651	0.2579	0.03540
A_24_P151692	POF1B	0.2477	0.00e+00	0.00e+00	0.00e+00	1.91e-02	1.38e-01	0.558347	5.86737	0.00e+00	0.00e+00	0.00e+00	4.56e-02	2.14e-01	8.90e-03	9.03	6.98e+00	2.64e+00	2.93e-01	0.07300	0.2702	0.02993
A_23_P154605	SULF2	0.2074	7.07e-03	8.41e-02	4.05e-01	1.97e-03	4.44e-02	0.213935	-9.50003	1.09e-01	3.30e-01	1.37e-02	3.73e-01	6.11e-01	2.54e-02	10.92	7.29e-01	8.54e-01	7.82e-02	0.05662	0.2380	0.02180
A_24_P932416	TMEM14EP	0.1992	1.65e-10	1.29e-05	6.46e-05	2.68e-02	1.64e-01	0.822267	-2.50188	7.07e-09	8.41e-05	3.50e-06	3.64e-02	1.91e-01	7.95e-03	4.90	5.81e-02	2.41e-01	4.92e-02	0.06170	0.2484	0.05073
A_23_P103465	PLA2G5	0.1299	3.85e-02	1.96e-01	1.51e+00	2.00e-02	1.41e-01	1.088524	1.41669	1.36e+00	1.17e+00	4.85e-02	1.76e-01	4.19e-01	1.75e-02	5.76	4.04e-01	6.35e-01	1.10e-01	0.02595	0.1611	0.02798
A_23_P167468	PRLR	0.1920	1.58e-02	1.26e-01	6.55e-01	1.65e-03	4.06e-02	0.211520	-7.59897	8.50e-02	2.92e-01	1.22e-02	1.85e-02	1.36e-01	5.67e-03	6.12	1.04e-01	3.22e-01	5.27e-02	0.10818	0.3289	0.05378
A_23_P413788	FUT11	0.2249	1.35e-02	1.16e-01	5.17e-01	6.54e-04	2.56e-02	0.113679	-8.48868	4.51e-01	6.71e-01	2.80e-02	5.72e-01	7.56e-01	3.15e-02	6.42	0.00e+00	0.00e+00	0.00e+00	0.02136	0.1462	0.02275
A_23_P329353	CNRIP1	0.0900	3.28e-02	1.81e-01	2.01e+00	1.46e-02	1.21e-01	1.340494	11.03755	8.92e-01	9.44e-01	3.93e-02	8.00e-01	8.95e-01	3.73e-02	6.74	9.48e+00	3.08e+00	4.57e-01	0.01055	0.1027	0.01524
A_24_P171873	FBXO4	0.3813	1.91e-03	4.37e-02	1.15e-01	8.73e-03	9.34e-02	0.245090	-9.51106	1.91e-02	1.38e-01	5.75e-03	1.06e-01	3.25e-01	1.36e-02	7.14	2.06e-02	1.44e-01	2.01e-02	0.02642	0.1625	0.02276
A_24_P322353	PSTPIP2	0.2109	0.00e+00	0.00e+00	0.00e+00	1.44e-02	1.20e-01	0.569924	-9.76920	0.00e+00	0.00e+00	0.00e+00	2.90e-03	5.39e-02	2.24e-03	5.50	6.24e-02	2.50e-01	4.54e-02	0.01357	0.1165	0.02116
A_24_P263910	LINC01588	0.2068	7.93e-03	8.91e-02	4.31e-01	1.65e-02	1.28e-01	0.621304	2.39135	1.94e-01	4.41e-01	1.84e-02	1.12e-01	3.34e-01	1.39e-02	6.18	6.40e-02	2.53e-01	4.09e-02	0.03845	0.1961	0.03171
A_23_P257043	GEM	0.2236	2.93e-02	1.71e-01	7.65e-01	5.55e-03	7.45e-02	0.333111	9.66089	5.06e-01	7.11e-01	2.96e-02	6.07e-01	7.79e-01	3.25e-02	6.36	2.72e+00	1.65e+00	2.59e-01	0.04873	0.2208	0.03472
A_23_P307860	SVOPL	0.2235	1.10e-04	1.05e-02	4.70e-02	4.48e-03	6.69e-02	0.299387	10.66902	2.91e-04	1.71e-02	7.11e-04	2.10e-03	4.58e-02	1.91e-03	5.29	2.02e-01	4.50e-01	8.51e-02	0.02745	0.1657	0.03135
A_23_P97283	PAQR6	0.2455	3.30e-03	5.74e-02	2.34e-01	6.96e-06	2.64e-03	0.010747	-8.52239	3.30e-02	1.82e-01	7.57e-03	5.02e-01	7.08e-01	2.95e-02	10.32	2.36e-01	4.86e-01	4.71e-02	0.08440	0.2905	0.02816
A_23_P44724	CSRP2	0.2090	9.36e-03	9.68e-02	4.63e-01	1.00e-02	1.00e-01	0.479681	0.29998	2.98e-01	5.46e-01	2.27e-02	4.37e-02	2.09e-01	8.71e-03	10.46	1.11e+00	1.05e+00	1.01e-01	0.05974	0.2444	0.02336
A_23_P211957	TGFBR2	0.1041	2.00e-02	1.41e-01	1.36e+00	6.51e-03	8.07e-02	0.775133	-10.09346	5.67e-01	7.53e-01	3.14e-02	2.43e-02	1.56e-01	6.49e-03	10.08	2.73e+00	1.65e+00	1.64e-01	0.12983	0.3603	0.03573
A_32_P27917	KIF26A	0.1693	1.89e-03	4.35e-02	2.57e-01	2.35e-03	4.84e-02	0.286010	-11.04332	4.32e-03	6.57e-02	2.74e-03	5.26e-01	7.25e-01	3.02e-02	6.73	2.15e+00	1.47e+00	2.18e-01	0.02459	0.1568	0.02329
A_24_P506977	SNHG15	0.1645	1.58e-02	1.26e-01	7.63e-01	7.41e-03	8.61e-02	0.523183	-1.29093	9.45e-02	3.07e-01	1.28e-02	7.78e-02	2.79e-01	1.16e-02	9.20	3.47e-04	1.86e-02	2.03e-03	0.00983	0.0991	0.01077
A_23_P399797	SMAD5-AS1	0.2789	2.11e-11	4.60e-06	1.65e-05	5.04e-02	2.25e-01	0.805083	-1.41430	4.09e-11	6.40e-06	2.67e-07	8.61e-02	2.93e-01	1.22e-02	7.15	1.47e+00	1.21e+00	1.70e-01	0.08612	0.2935	0.04105
A_24_P303420	ADCY10P1	0.2718	0.00e+00	0.00e+00	0.00e+00	3.48e-03	5.90e-02	0.217128	4.41285	0.00e+00	0.00e+00	0.00e+00	4.93e-01	7.02e-01	2.93e-02	5.19	0.00e+00	0.00e+00	0.00e+00	0.03776	0.1943	0.03742
A_23_P343366	MAB21L3	0.2554	4.28e-02	2.07e-01	8.10e-01	4.13e-02	2.03e-01	0.795779	-0.20446	1.88e-03	4.34e-02	1.81e-03	2.32e-02	1.52e-01	6.34e-03	6.48	1.25e+00	1.12e+00	1.73e-01	0.02783	0.1668	0.02573
A_23_P150931	LMBR1L	0.1981	4.25e-03	6.52e-02	3.29e-01	2.04e-03	4.52e-02	0.228148	-1.98988	3.57e-02	1.89e-01	7.87e-03	1.79e-02	1.34e-01	5.58e-03	8.07	3.91e-03	6.26e-02	7.75e-03	0.03463	0.1861	0.02305
A_24_P38951	RELT	0.2027	1.34e-03	3.66e-02	1.80e-01	4.28e-03	6.54e-02	0.322526	-9.12767	3.72e-02	1.93e-01	8.04e-03	4.13e-02	2.03e-01	8.47e-03	8.66	7.73e-02	2.78e-01	3.21e-02	0.04833	0.2198	0.02539
A_23_P133712	CYP39A1	0.2173	3.71e-03	6.09e-02	2.80e-01	4.58e-02	2.14e-01	0.984493	1.41176	1.44e-02	1.20e-01	5.00e-03	1.64e-01	4.04e-01	1.68e-02	6.46	1.56e+00	1.25e+00	1.94e-01	0.14539	0.3813	0.05906
A_23_P416468	PIF1	0.2732	1.41e-02	1.19e-01	4.34e-01	7.02e-02	2.65e-01	0.969553	-1.60914	8.59e-02	2.93e-01	1.22e-02	4.96e-02	2.23e-01	9.28e-03	5.99	3.62e-02	1.90e-01	3.18e-02	0.05703	0.2388	0.03988
A_23_P128744	BDKRB1	0.2839	9.61e-11	9.80e-06	3.45e-05	6.11e-02	2.47e-01	0.870938	-3.46942	1.41e-09	3.76e-05	1.57e-06	3.47e-02	1.86e-01	7.76e-03	6.32	1.71e-02	1.31e-01	2.07e-02	0.06949	0.2636	0.04172
A_23_P252306	ID1	0.2343	4.23e-02	2.06e-01	8.77e-01	1.81e-02	1.35e-01	0.574245	-4.58439	1.16e-01	3.41e-01	1.42e-02	1.89e-02	1.37e-01	5.73e-03	11.34	1.33e+00	1.15e+00	1.02e-01	0.06602	0.2569	0.02266
A_32_P169735	TTC8	0.2311	1.17e-02	1.08e-01	4.68e-01	4.39e-03	6.63e-02	0.286697	-10.60043	3.23e-02	1.80e-01	7.49e-03	3.75e-02	1.94e-01	8.07e-03	7.69	3.46e-02	1.86e-01	2.42e-02	0.05058	0.2249	0.02923
A_23_P201264	NMNAT1	0.2699	1.52e-03	3.90e-02	1.45e-01	1.89e-02	1.37e-01	0.509189	-0.22984	7.58e-05	8.71e-03	3.63e-04	2.60e-02	1.61e-01	6.71e-03	6.03	4.26e-02	2.06e-01	3.42e-02	0.00451	0.0672	0.01114
A_24_P170753	EP400P1	0.3665	0.00e+00	0.00e+00	0.00e+00	8.05e-03	8.97e-02	0.244831	-11.40024	0.00e+00	0.00e+00	0.00e+00	1.73e-01	4.15e-01	1.73e-02	5.59	5.37e-02	2.32e-01	4.15e-02	0.03316	0.1821	0.03261
A_24_P407235	CRY1	0.3772	5.86e-03	7.66e-02	2.03e-01	8.71e-03	9.33e-02	0.247365	-10.58547	6.21e-03	7.88e-02	3.28e-03	5.97e-01	7.72e-01	3.22e-02	6.36	5.66e-02	2.38e-01	3.74e-02	0.08078	0.2842	0.04468
A_23_P47034	HHEX	0.2394	3.02e-02	1.74e-01	7.25e-01	2.08e-02	1.44e-01	0.602683	-8.72953	3.96e-01	6.29e-01	2.62e-02	1.76e-01	4.19e-01	1.75e-02	5.32	1.39e+00	1.18e+00	2.21e-01	0.08205	0.2864	0.05380
A_23_P136355	HHAT	0.2894	1.20e-03	3.46e-02	1.20e-01	1.45e-02	1.21e-01	0.416416	6.89005	4.98e-02	2.23e-01	9.30e-03	7.28e-02	2.70e-01	1.12e-02	7.63	7.25e-03	8.52e-02	1.12e-02	0.05781	0.2404	0.03151
A_23_P427014	CLDN8	0.2241	1.14e-02	1.07e-01	4.77e-01	2.28e-03	4.78e-02	0.213216	7.05366	1.82e-02	1.35e-01	5.62e-03	4.41e-02	2.10e-01	8.75e-03	6.49	9.42e-02	3.07e-01	4.73e-02	0.04043	0.2011	0.03099
A_23_P15692	SLC52A1	0.1245	2.09e-02	1.45e-01	1.16e+00	2.34e-02	1.53e-01	1.227414	0.06822	1.02e-01	3.19e-01	1.33e-02	1.65e-01	4.06e-01	1.69e-02	7.94	7.98e-01	8.93e-01	1.12e-01	0.31265	0.5592	0.07044
A_24_P303199	ARL15	0.2237	4.94e-09	7.03e-05	3.14e-04	1.19e-02	1.09e-01	0.488494	8.63615	1.45e-07	3.81e-04	1.59e-05	2.15e-01	4.64e-01	1.93e-02	6.67	2.39e-03	4.89e-02	7.33e-03	0.11254	0.3355	0.05028
A_23_P96087	H1FX	0.3823	0.00e+00	0.00e+00	0.00e+00	1.87e-03	4.32e-02	0.113130	-11.95002	0.00e+00	0.00e+00	0.00e+00	1.65e-01	4.06e-01	1.69e-02	7.57	5.00e-02	2.24e-01	2.95e-02	0.09606	0.3099	0.04093
A_23_P82651	NPTX2	0.2234	4.71e-03	6.86e-02	3.07e-01	1.29e-02	1.14e-01	0.508860	11.15932	4.72e-03	6.87e-02	2.86e-03	8.94e-01	9.45e-01	3.94e-02	5.46	2.13e+00	1.46e+00	2.67e-01	0.03886	0.1971	0.03613
A_24_P225616	RRM2	0.3053	0.00e+00	0.00e+00	0.00e+00	7.91e-02	2.81e-01	0.920877	-1.24073	0.00e+00	0.00e+00	0.00e+00	3.48e-01	5.90e-01	2.46e-02	5.20	5.66e-02	2.38e-01	4.57e-02	0.06611	0.2571	0.04941
A_23_P133814	HIST1H3C	0.2668	2.98e-06	1.73e-03	6.47e-03	8.62e-04	2.94e-02	0.110057	-11.79968	1.52e-02	1.23e-01	5.14e-03	2.20e-01	4.69e-01	1.96e-02	12.05	5.34e-02	2.31e-01	1.92e-02	0.03303	0.1818	0.01509
A_24_P734953	TRNP1	0.2449	2.27e-03	4.77e-02	1.95e-01	1.57e-03	3.96e-02	0.161817	5.05081	2.44e-03	4.94e-02	2.06e-03	2.27e-04	1.51e-02	6.28e-04	5.99	4.97e-02	2.23e-01	3.72e-02	0.05505	0.2346	0.03917
A_24_P356916	SLC13A3	0.1592	1.14e-02	1.07e-01	6.71e-01	5.48e-03	7.40e-02	0.464931	-9.40393	3.02e-01	5.50e-01	2.29e-02	2.75e-01	5.25e-01	2.19e-02	7.00	7.48e-03	8.65e-02	1.24e-02	0.11332	0.3366	0.04811
A_23_P103756	OVGP1	0.6058	2.24e-02	1.50e-01	2.47e-01	9.85e-04	3.14e-02	0.051802	-8.74150	8.00e-02	2.83e-01	1.18e-02	7.04e-02	2.65e-01	1.11e-02	7.80	1.17e-02	1.08e-01	1.39e-02	0.05064	0.2250	0.02887
A_23_P64785	ZNF641	0.2647	0.00e+00	0.00e+00	0.00e+00	8.92e-04	2.99e-02	0.112794	-1.34688	0.00e+00	0.00e+00	0.00e+00	2.63e-01	5.13e-01	2.14e-02	6.03	2.84e-01	5.33e-01	8.83e-02	0.10034	0.3168	0.05251
A_24_P835500	ITPRIPL2	0.2205	4.19e-03	6.47e-02	2.93e-01	2.85e-05	5.34e-03	0.024217	-2.31830	4.15e-02	2.04e-01	8.49e-03	4.63e-04	2.15e-02	8.97e-04	10.86	6.81e-02	2.61e-01	2.40e-02	0.02822	0.1680	0.01547
A_32_P122226	AMDHD1	0.2932	2.16e-02	1.47e-01	5.02e-01	9.12e-04	3.02e-02	0.103016	5.04713	1.01e-01	3.18e-01	1.32e-02	1.97e-01	4.44e-01	1.85e-02	5.41	7.70e-01	8.77e-01	1.62e-01	0.33676	0.5803	0.10735
A_23_P52939	SLC43A1	0.2980	6.72e-03	8.20e-02	2.75e-01	9.75e-03	9.87e-02	0.331340	-0.89164	6.32e-03	7.95e-02	3.31e-03	1.51e-02	1.23e-01	5.13e-03	7.58	8.14e-02	2.85e-01	3.76e-02	0.04225	0.2055	0.02711
A_23_P5392	TP53I3	0.1979	6.71e-03	8.19e-02	4.14e-01	6.47e-03	8.04e-02	0.406334	0.20392	4.89e-04	2.21e-02	9.22e-04	8.52e-02	2.92e-01	1.22e-02	8.12	3.88e-01	6.23e-01	7.67e-02	0.09650	0.3106	0.03825
A_24_P102880	NAV1	0.2270	2.47e-02	1.57e-01	6.93e-01	4.94e-03	7.03e-02	0.309435	-10.08062	1.45e-01	3.81e-01	1.59e-02	5.52e-01	7.43e-01	3.10e-02	5.01	3.85e-01	6.20e-01	1.24e-01	0.05063	0.2250	0.04494
A_23_P127652	ZNF202	0.3152	1.60e-03	4.00e-02	1.27e-01	5.06e-02	2.25e-01	0.713986	-0.53761	3.23e-04	1.80e-02	7.49e-04	1.01e-01	3.18e-01	1.33e-02	5.11	2.76e-02	1.66e-01	3.25e-02	0.03273	0.1809	0.03539
A_24_P576506	SPRN	0.1707	9.30e-03	9.64e-02	5.65e-01	1.17e-02	1.08e-01	0.632763	-11.26282	1.22e-02	1.10e-01	4.60e-03	2.23e-02	1.49e-01	6.22e-03	5.36	2.11e-01	4.59e-01	8.57e-02	0.01321	0.1150	0.02146
A_24_P57700	ZHX3	0.1854	2.04e-03	4.52e-02	2.44e-01	5.33e-04	2.31e-02	0.124471	11.63095	5.57e-04	2.36e-02	9.83e-04	1.89e-01	4.35e-01	1.81e-02	9.23	1.46e-02	1.21e-01	1.31e-02	0.00137	0.0370	0.00401
A_23_P165624	TNFAIP6	0.2986	3.94e-03	6.28e-02	2.10e-01	1.20e-01	3.46e-01	1.158867	-10.85249	4.61e-01	6.79e-01	2.83e-02	2.83e-01	5.32e-01	2.22e-02	5.40	2.45e+00	1.57e+00	2.90e-01	0.08347	0.2889	0.05346
A_32_P231568	RASEF	0.1616	1.94e-02	1.39e-01	8.61e-01	3.74e-02	1.93e-01	1.197123	6.57416	1.70e-02	1.30e-01	5.43e-03	6.09e-02	2.47e-01	1.03e-02	6.18	3.29e-10	1.81e-05	2.93e-06	0.15105	0.3887	0.06289
A_23_P141362	FZD2	0.2571	1.70e-02	1.30e-01	5.07e-01	5.96e-03	7.72e-02	0.300332	-10.49621	4.44e-02	2.11e-01	8.78e-03	1.07e-01	3.27e-01	1.36e-02	5.83	8.77e-01	9.37e-01	1.61e-01	0.00833	0.0913	0.01566
A_23_P121282	TMEM89	0.4296	1.74e-04	1.32e-02	3.07e-02	4.43e-02	2.11e-01	0.490204	-10.97878	1.26e-02	1.12e-01	4.67e-03	4.03e-02	2.01e-01	8.37e-03	5.23	5.00e-02	2.24e-01	4.28e-02	0.04158	0.2039	0.03902
A_23_P384635	DZIP1L	0.4417	1.59e-02	1.26e-01	2.86e-01	9.78e-03	9.89e-02	0.223862	-10.55316	1.29e-02	1.14e-01	4.74e-03	2.65e-01	5.15e-01	2.14e-02	6.52	8.94e-02	2.99e-01	4.59e-02	0.17462	0.4179	0.06409
A_32_P8551	NRN1L	0.2171	5.27e-03	7.26e-02	3.34e-01	1.39e-03	3.73e-02	0.171628	-10.54591	7.45e-02	2.73e-01	1.14e-02	2.00e-01	4.47e-01	1.86e-02	7.12	6.07e-02	2.46e-01	3.46e-02	0.04662	0.2159	0.03034
A_23_P422044	PCDHGA2	0.2570	2.46e-03	4.96e-02	1.93e-01	6.47e-04	2.54e-02	0.098947	2.03733	3.51e-02	1.87e-01	7.81e-03	4.46e-03	6.68e-02	2.78e-03	8.70	8.84e-02	2.97e-01	3.42e-02	0.00880	0.0938	0.01078
A_24_P399083	TXNL4B	0.2549	0.00e+00	0.00e+00	0.00e+00	5.06e-02	2.25e-01	0.882241	-2.63687	0.00e+00	0.00e+00	0.00e+00	8.42e-02	2.90e-01	1.21e-02	5.39	2.23e-02	1.49e-01	2.77e-02	0.16271	0.4034	0.07484
A_24_P64393	MARCH5	0.2108	3.46e-05	5.88e-03	2.79e-02	3.19e-03	5.65e-02	0.268034	-10.94316	9.65e-03	9.83e-02	4.09e-03	1.38e-01	3.72e-01	1.55e-02	5.75	1.30e-02	1.14e-01	1.98e-02	0.01211	0.1100	0.01914
A_32_P122940	LOC642852	0.4095	6.91e-03	8.31e-02	2.03e-01	4.23e-02	2.06e-01	0.502346	1.84798	1.14e-02	1.07e-01	4.45e-03	9.46e-02	3.08e-01	1.28e-02	5.95	7.75e-02	2.78e-01	4.68e-02	0.12625	0.3553	0.05977
A_23_P211797	OPA1	0.2968	2.64e-04	1.62e-02	5.47e-02	3.20e-03	5.65e-02	0.190470	-10.10194	1.02e-02	1.01e-01	4.20e-03	1.86e-01	4.32e-01	1.80e-02	7.99	1.29e-02	1.14e-01	1.42e-02	0.03281	0.1811	0.02268
A_24_P393470	BORCS8	0.2437	6.17e-03	7.86e-02	3.22e-01	6.99e-03	8.36e-02	0.342994	2.00318	3.48e-02	1.86e-01	7.77e-03	1.43e-01	3.78e-01	1.57e-02	6.88	1.66e-01	4.07e-01	5.91e-02	0.01245	0.1116	0.01621
A_32_P126311	SLC38A9	0.3290	1.38e-02	1.17e-01	3.56e-01	1.98e-02	1.41e-01	0.427827	0.87751	8.85e-02	2.97e-01	1.24e-02	3.50e-02	1.87e-01	7.79e-03	8.34	0.00e+00	0.00e+00	0.00e+00	0.01873	0.1369	0.01642
A_23_P140384	CTSG	0.1789	1.26e-02	1.12e-01	6.28e-01	2.24e-03	4.73e-02	0.264331	8.31181	1.89e-01	4.35e-01	1.81e-02	4.29e-02	2.07e-01	8.64e-03	8.99	1.64e+01	4.04e+00	4.50e-01	0.11459	0.3385	0.03765
A_23_P428640	PPP1R3E	0.2810	5.32e-03	7.30e-02	2.60e-01	4.19e-02	2.05e-01	0.728678	0.19653	1.79e-04	1.34e-02	5.57e-04	1.11e-02	1.05e-01	4.39e-03	6.80	2.97e-01	5.45e-01	8.02e-02	0.02407	0.1551	0.02280
A_23_P56328	PLVAP	0.1807	2.17e-02	1.47e-01	8.15e-01	5.51e-02	2.35e-01	1.298594	10.32018	1.81e-01	4.25e-01	1.77e-02	6.02e-01	7.76e-01	3.23e-02	6.74	5.55e+00	2.36e+00	3.50e-01	0.00000	0.0000	0.00000
A_23_P251647	RFESD	0.2261	3.09e-03	5.56e-02	2.46e-01	1.56e-02	1.25e-01	0.553158	0.79076	2.66e-03	5.16e-02	2.15e-03	2.33e-02	1.53e-01	6.36e-03	6.82	7.76e-01	8.81e-01	1.29e-01	0.01194	0.1093	0.01603
A_23_P66719	DHRS13	0.2161	1.17e-02	1.08e-01	5.01e-01	2.44e-03	4.94e-02	0.228727	-7.81046	3.59e-01	5.99e-01	2.50e-02	2.97e-01	5.45e-01	2.27e-02	7.29	4.93e-02	2.22e-01	3.04e-02	0.06821	0.2612	0.03583
A_23_P8561	RHBDD2	0.2355	0.00e+00	0.00e+00	0.00e+00	1.82e-03	4.27e-02	0.181289	-8.39297	0.00e+00	0.00e+00	0.00e+00	2.76e-02	1.66e-01	6.93e-03	8.99	4.06e-03	6.37e-02	7.08e-03	0.03183	0.1784	0.01984
A_23_P326760	MYRIP	0.2922	3.66e-04	1.91e-02	6.55e-02	2.26e-03	4.75e-02	0.162637	-11.13192	8.02e-02	2.83e-01	1.18e-02	2.46e-01	4.96e-01	2.06e-02	6.00	4.64e+00	2.15e+00	3.59e-01	0.02602	0.1613	0.02691
A_23_P169409	RPP25L	0.3163	6.45e-03	8.03e-02	2.54e-01	2.41e-02	1.55e-01	0.490683	0.60983	1.67e-03	4.09e-02	1.70e-03	1.02e-01	3.19e-01	1.33e-02	10.70	9.84e-03	9.92e-02	9.27e-03	0.02728	0.1652	0.01544
A_24_P156886	DDX59	0.2309	6.67e-07	8.17e-04	3.54e-03	1.91e-02	1.38e-01	0.598766	-11.46577	2.48e-07	4.98e-04	2.08e-05	4.45e-02	2.11e-01	8.79e-03	7.81	4.57e-02	2.14e-01	2.74e-02	0.01053	0.1026	0.01313
A_23_P324538	LCE3B	0.3574	0.00e+00	0.00e+00	0.00e+00	4.98e-02	2.23e-01	0.624537	1.68918	0.00e+00	0.00e+00	0.00e+00	3.46e-01	5.89e-01	2.45e-02	8.96	1.01e+01	3.17e+00	3.54e-01	0.06274	0.2505	0.02797
A_23_P85082	RHOXF1	0.4116	2.75e-02	1.66e-01	4.03e-01	5.18e-03	7.20e-02	0.174882	-9.28163	1.50e-01	3.87e-01	1.61e-02	2.77e-01	5.26e-01	2.19e-02	5.52	1.59e-02	1.26e-01	2.29e-02	0.04504	0.2122	0.03847
A_23_P138541	AKR1C3	0.1641	5.47e-03	7.39e-02	4.51e-01	7.87e-05	8.87e-03	0.054070	0.21829	3.88e-01	6.23e-01	2.60e-02	7.98e-02	2.83e-01	1.18e-02	10.24	5.79e-01	7.61e-01	7.43e-02	0.09732	0.3120	0.03046
A_23_P256735	CPQ	0.1238	2.13e-02	1.46e-01	1.18e+00	3.97e-03	6.30e-02	0.508822	11.95496	5.80e-01	7.61e-01	3.17e-02	2.29e-01	4.79e-01	1.99e-02	8.97	2.16e+00	1.47e+00	1.64e-01	0.11721	0.3424	0.03818
A_23_P58082	CCDC80	0.2158	2.92e-02	1.71e-01	7.91e-01	1.24e-02	1.11e-01	0.516016	8.94754	5.98e-01	7.73e-01	3.22e-02	1.19e+00	1.09e+00	4.54e-02	8.58	2.02e+01	4.49e+00	5.24e-01	0.10870	0.3297	0.03844
A_23_P28246	SLC23A3	0.6994	0.00e+00	0.00e+00	0.00e+00	9.72e-02	3.12e-01	0.445788	1.02625	0.00e+00	0.00e+00	0.00e+00	1.39e-01	3.72e-01	1.55e-02	5.77	3.14e-01	5.61e-01	9.72e-02	0.04123	0.2031	0.03522
A_23_P20752	CDK20	0.3516	4.25e-11	6.52e-06	1.85e-05	2.32e-02	1.52e-01	0.432854	-0.41658	4.12e-12	2.03e-06	8.46e-08	3.65e-03	6.04e-02	2.52e-03	7.86	6.13e-04	2.48e-02	3.15e-03	0.01651	0.1285	0.01634
A_24_P203328	TPRXL	0.2013	1.67e-02	1.29e-01	6.43e-01	1.43e-02	1.20e-01	0.593804	1.12572	5.08e-02	2.25e-01	9.39e-03	7.68e-01	8.76e-01	3.65e-02	7.53	1.36e-02	1.16e-01	1.55e-02	0.07667	0.2769	0.03676
A_23_P132159	USP18	0.1652	7.23e-03	8.50e-02	5.15e-01	4.14e-04	2.03e-02	0.123086	3.32820	1.87e-01	4.33e-01	1.80e-02	8.67e-01	9.31e-01	3.88e-02	5.87	1.54e+00	1.24e+00	2.11e-01	0.18031	0.4246	0.07228
A_24_P416411	PEX12	0.1846	4.22e-03	6.50e-02	3.52e-01	2.71e-02	1.65e-01	0.891910	-1.21700	1.35e-02	1.16e-01	4.84e-03	3.61e-02	1.90e-01	7.92e-03	6.93	3.41e-02	1.85e-01	2.67e-02	0.00569	0.0754	0.01089
A_23_P129209	IDH2	0.1462	2.98e-02	1.73e-01	1.18e+00	5.58e-03	7.47e-02	0.511282	-7.39667	2.05e-01	4.52e-01	1.89e-02	5.96e-01	7.72e-01	3.22e-02	9.46	2.38e-03	4.88e-02	5.15e-03	0.07441	0.2728	0.02883
A_23_P379614	OIP5	0.1984	1.89e-03	4.35e-02	2.19e-01	3.67e-03	6.06e-02	0.305204	1.61677	1.80e-02	1.34e-01	5.59e-03	2.94e-02	1.71e-01	7.14e-03	6.68	9.56e-02	3.09e-01	4.63e-02	0.07586	0.2754	0.04123
A_23_P152235	IRX3	0.1841	3.05e-03	5.52e-02	3.00e-01	9.58e-03	9.79e-02	0.531546	3.95690	2.56e-01	5.06e-01	2.11e-02	1.77e-01	4.21e-01	1.75e-02	10.44	3.16e-01	5.62e-01	5.38e-02	0.06806	0.2609	0.02499
A_23_P51202	ZNF436	0.1545	1.81e-02	1.34e-01	8.70e-01	6.91e-03	8.31e-02	0.538156	-3.28425	9.63e-01	9.81e-01	4.09e-02	5.70e-02	2.39e-01	9.95e-03	8.52	2.40e-02	1.55e-01	1.82e-02	0.04697	0.2167	0.02543
A_23_P130194	PYCR1	0.3138	0.00e+00	0.00e+00	0.00e+00	3.36e-03	5.80e-02	0.184721	4.51365	0.00e+00	0.00e+00	0.00e+00	1.10e-01	3.32e-01	1.38e-02	9.34	7.85e-01	8.86e-01	9.49e-02	0.06118	0.2473	0.02649
A_23_P23829	CD34	0.2135	1.19e-02	1.09e-01	5.11e-01	1.77e-02	1.33e-01	0.623346	11.93784	8.42e-02	2.90e-01	1.21e-02	2.31e-01	4.81e-01	2.00e-02	6.30	8.46e+00	2.91e+00	4.62e-01	0.09823	0.3134	0.04972
A_23_P49816	ADAP2	0.2260	9.79e-03	9.89e-02	4.38e-01	1.12e-05	3.35e-03	0.014839	2.81273	2.33e-01	4.83e-01	2.01e-02	1.68e-01	4.09e-01	1.71e-02	9.92	4.10e-01	6.40e-01	6.45e-02	0.00000	0.0000	0.00000
A_23_P904	BEND5	0.2584	1.15e-02	1.07e-01	4.15e-01	2.34e-03	4.84e-02	0.187217	-10.22693	4.31e-02	2.08e-01	8.65e-03	7.07e-02	2.66e-01	1.11e-02	5.76	3.54e+00	1.88e+00	3.27e-01	0.04361	0.2088	0.03626
A_23_P254079	STBD1	0.1713	9.50e-03	9.75e-02	5.69e-01	8.63e-04	2.94e-02	0.171498	-9.53941	1.83e-01	4.28e-01	1.78e-02	9.64e-01	9.82e-01	4.09e-02	5.00	4.81e-01	6.93e-01	1.39e-01	0.04769	0.2184	0.04364
A_23_P124905	NPTX1	0.3068	7.73e-03	8.79e-02	2.87e-01	8.42e-04	2.90e-02	0.094543	2.75667	6.36e-02	2.52e-01	1.05e-02	3.01e-03	5.49e-02	2.29e-03	6.70	4.09e+00	2.02e+00	3.02e-01	0.25616	0.5061	0.07550
A_23_P81158	ADH1C	0.2544	2.80e-02	1.67e-01	6.58e-01	1.21e-02	1.10e-01	0.432671	8.84563	5.08e-01	7.13e-01	2.97e-02	1.77e-01	4.21e-01	1.75e-02	8.77	7.44e+00	2.73e+00	3.11e-01	0.13939	0.3733	0.04255
A_23_P13554	ALG8	0.2341	6.63e-04	2.57e-02	1.10e-01	3.30e-03	5.75e-02	0.245410	2.37662	6.22e-03	7.89e-02	3.29e-03	1.91e-02	1.38e-01	5.76e-03	9.69	3.72e-02	1.93e-01	1.99e-02	0.02308	0.1519	0.01567
A_23_P255535	ASMT	0.2252	4.01e-11	6.33e-06	2.81e-05	5.30e-04	2.30e-02	0.102217	-10.08278	2.63e-09	5.12e-05	2.13e-06	5.43e-01	7.37e-01	3.07e-02	5.18	2.03e-02	1.42e-01	2.75e-02	0.12288	0.3505	0.06769
A_24_P244470	RNF41	0.2646	0.00e+00	0.00e+00	0.00e+00	6.29e-05	7.93e-03	0.029973	-10.85839	0.00e+00	0.00e+00	0.00e+00	3.93e-01	6.27e-01	2.61e-02	6.17	6.29e-02	2.51e-01	4.06e-02	0.05261	0.2294	0.03715
A_23_P73667	RIBC1	0.1848	1.88e-03	4.34e-02	2.35e-01	8.21e-03	9.06e-02	0.490521	0.41118	6.44e-04	2.54e-02	1.06e-03	1.88e-01	4.33e-01	1.81e-02	6.08	1.04e-02	1.02e-01	1.68e-02	0.02560	0.1600	0.02634
A_23_P65278	NBEA	0.2253	1.77e-02	1.33e-01	5.90e-01	3.14e-02	1.77e-01	0.785997	10.85251	4.36e-01	6.60e-01	2.75e-02	7.68e-02	2.77e-01	1.15e-02	5.74	6.32e+00	2.51e+00	4.38e-01	0.01888	0.1374	0.02396
A_23_P69326	CADPS	0.2587	1.54e-05	3.93e-03	1.52e-02	2.41e-02	1.55e-01	0.599852	-6.56263	1.05e-02	1.02e-01	4.27e-03	8.73e-02	2.95e-01	1.23e-02	5.30	1.29e+00	1.13e+00	2.14e-01	0.03437	0.1854	0.03497
A_23_P19369	CARMIL1	0.1707	4.52e-03	6.72e-02	3.94e-01	1.40e-02	1.18e-01	0.692872	-7.39092	2.25e-02	1.50e-01	6.25e-03	1.31e+00	1.15e+00	4.78e-02	5.59	8.28e-03	9.10e-02	1.63e-02	0.18413	0.4291	0.07672
A_23_P144005	SSUH2	0.1652	1.32e-02	1.15e-01	6.96e-01	2.87e-03	5.36e-02	0.324337	7.79957	1.26e-01	3.55e-01	1.48e-02	4.87e-02	2.21e-01	9.19e-03	6.23	1.35e+00	1.16e+00	1.87e-01	0.11561	0.3400	0.05458
A_32_P54503	KDM7A-DT	0.2494	3.85e-03	6.20e-02	2.49e-01	3.51e-03	5.92e-02	0.237469	-8.06890	2.24e-02	1.50e-01	6.24e-03	2.42e-01	4.92e-01	2.05e-02	6.12	7.82e-02	2.80e-01	4.57e-02	0.14284	0.3779	0.06171
A_23_P501805	LIPT1	0.1964	7.14e-03	8.45e-02	4.30e-01	3.64e-03	6.03e-02	0.306984	-0.27366	9.52e-04	3.09e-02	1.29e-03	2.55e-02	1.60e-01	6.66e-03	7.19	3.70e-02	1.92e-01	2.67e-02	0.04286	0.2070	0.02878
A_23_P342709	FBXO15	0.3290	1.56e-03	3.94e-02	1.20e-01	8.46e-03	9.20e-02	0.279545	1.02216	1.91e-01	4.37e-01	1.82e-02	3.31e-01	5.75e-01	2.40e-02	5.11	6.76e-02	2.60e-01	5.09e-02	0.01429	0.1195	0.02340
A_23_P44264	EMX2	0.2619	0.00e+00	0.00e+00	0.00e+00	1.06e-03	3.26e-02	0.124294	-7.38782	0.00e+00	0.00e+00	0.00e+00	1.15e-01	3.40e-01	1.41e-02	8.00	4.09e+00	2.02e+00	2.53e-01	0.02480	0.1575	0.01969
A_23_P254648	FBXW2	0.2294	1.12e-03	3.35e-02	1.46e-01	9.65e-03	9.82e-02	0.428306	-8.83414	1.80e-02	1.34e-01	5.58e-03	8.71e-02	2.95e-01	1.23e-02	7.71	3.58e-02	1.89e-01	2.46e-02	0.04105	0.2026	0.02629
A_23_P209700	NMUR1	0.1802	1.18e-02	1.08e-01	6.02e-01	7.09e-02	2.66e-01	1.478086	11.90982	2.02e-04	1.42e-02	5.92e-04	1.31e-01	3.62e-01	1.51e-02	5.38	1.37e-01	3.70e-01	6.88e-02	0.03101	0.1761	0.03273
A_24_P289178	C16orf74	0.2949	1.11e-02	1.06e-01	3.58e-01	8.27e-03	9.10e-02	0.308467	-9.27531	1.71e-01	4.14e-01	1.72e-02	1.94e-01	4.40e-01	1.83e-02	6.71	2.28e-01	4.77e-01	7.12e-02	0.15220	0.3901	0.05817
A_23_P319572	NR1I3	0.2320	0.00e+00	0.00e+00	0.00e+00	2.28e-03	4.77e-02	0.205780	4.01992	0.00e+00	0.00e+00	0.00e+00	1.11e-01	3.33e-01	1.39e-02	5.49	1.37e+00	1.17e+00	2.13e-01	0.01616	0.1271	0.02316
A_23_P342600	STK35	0.2399	0.00e+00	0.00e+00	0.00e+00	2.40e-02	1.55e-01	0.645467	11.22593	0.00e+00	0.00e+00	0.00e+00	9.67e-02	3.11e-01	1.30e-02	5.49	1.30e-01	3.60e-01	6.56e-02	0.04616	0.2149	0.03914
A_23_P160869	LRIG2	0.2341	0.00e+00	0.00e+00	0.00e+00	3.12e-03	5.59e-02	0.238809	-10.43894	0.00e+00	0.00e+00	0.00e+00	1.83e-01	4.28e-01	1.78e-02	7.91	3.32e-02	1.82e-01	2.31e-02	0.01090	0.1044	0.01320
A_23_P389118	ANO6	0.1865	9.69e-03	9.84e-02	5.28e-01	2.12e-03	4.60e-02	0.246842	-7.79662	1.46e-01	3.82e-01	1.59e-02	1.31e-01	3.61e-01	1.51e-02	8.96	4.80e-01	6.93e-01	7.73e-02	0.09583	0.3096	0.03455
A_23_P61268	HGH1	0.2931	1.60e-04	1.26e-02	4.31e-02	3.11e-02	1.76e-01	0.601285	1.17231	1.87e-04	1.37e-02	5.70e-04	1.12e-02	1.06e-01	4.42e-03	7.72	1.01e-01	3.17e-01	4.11e-02	0.05554	0.2357	0.03053
A_23_P147563	PPM1L	0.1898	1.71e-02	1.31e-01	6.89e-01	1.30e-03	3.61e-02	0.190162	-10.74453	5.52e-02	2.35e-01	9.79e-03	3.33e-02	1.83e-01	7.61e-03	5.70	1.62e-01	4.02e-01	7.05e-02	0.12705	0.3564	0.06251
A_23_P327483	SPATA6	0.2313	6.00e-04	2.45e-02	1.06e-01	1.29e-02	1.14e-01	0.491051	-10.62103	7.87e-02	2.81e-01	1.17e-02	1.26e-01	3.56e-01	1.48e-02	6.80	6.02e-02	2.45e-01	3.61e-02	0.02609	0.1615	0.02374
A_23_P133770	CCDC167	0.3336	5.74e-03	7.57e-02	2.27e-01	1.58e-03	3.97e-02	0.119110	4.25076	1.25e-02	1.12e-01	4.66e-03	3.02e-02	1.74e-01	7.24e-03	7.35	8.72e-03	9.34e-02	1.27e-02	0.01928	0.1389	0.01890
A_23_P250619	ZDHHC14	0.3029	5.29e-02	2.30e-01	7.59e-01	7.28e-03	8.53e-02	0.281655	4.65219	7.82e-02	2.80e-01	1.17e-02	1.32e-01	3.63e-01	1.51e-02	7.29	3.30e-01	5.74e-01	7.88e-02	0.02657	0.1630	0.02235
A_32_P831725	C3orf62	0.1749	4.89e-03	6.99e-02	4.00e-01	2.55e-03	5.05e-02	0.288966	10.66718	2.81e-01	5.30e-01	2.21e-02	9.64e-02	3.11e-01	1.29e-02	5.33	5.94e-02	2.44e-01	4.57e-02	0.04356	0.2087	0.03916
A_23_P35576	ZNF518A	0.3220	2.46e-03	4.96e-02	1.54e-01	1.25e-02	1.12e-01	0.347671	1.21957	2.60e-03	5.10e-02	2.12e-03	1.11e-02	1.05e-01	4.39e-03	8.21	2.20e-02	1.48e-01	1.81e-02	0.05736	0.2395	0.02919
A_23_P433229	PHYHIP	0.2001	2.29e-03	4.78e-02	2.39e-01	1.28e-02	1.13e-01	0.564995	0.00372	6.74e-02	2.60e-01	1.08e-02	6.93e-02	2.63e-01	1.10e-02	7.91	6.01e-01	7.75e-01	9.80e-02	0.14876	0.3857	0.04877
A_24_P329065	BTN3A1	0.2324	3.34e-03	5.78e-02	2.49e-01	6.97e-03	8.35e-02	0.359188	2.33842	3.05e-02	1.75e-01	7.28e-03	7.09e-02	2.66e-01	1.11e-02	7.17	5.05e-02	2.25e-01	3.13e-02	0.07176	0.2679	0.03736
A_23_P200670	WDR78	0.0853	4.21e-02	2.05e-01	2.41e+00	4.14e-02	2.03e-01	2.383232	-11.12448	3.15e-01	5.61e-01	2.34e-02	2.39e+00	1.54e+00	6.44e-02	5.52	1.11e-01	3.33e-01	6.03e-02	0.04529	0.2128	0.03854
A_23_P165984	ZSWIM3	0.4766	0.00e+00	0.00e+00	0.00e+00	4.88e-02	2.21e-01	0.463482	-1.34433	0.00e+00	0.00e+00	0.00e+00	9.75e-03	9.87e-02	4.11e-03	6.09	1.04e-01	3.22e-01	5.29e-02	0.03389	0.1841	0.03024
A_24_P832156	FAM120AOS	0.1795	5.60e-03	7.48e-02	4.17e-01	2.05e-04	1.43e-02	0.079707	1.92464	1.09e-01	3.30e-01	1.38e-02	1.30e-02	1.14e-01	4.74e-03	10.01	4.79e-02	2.19e-01	2.19e-02	0.01735	0.1317	0.01316
A_23_P163492	BAIAP3	0.1113	3.44e-02	1.86e-01	1.67e+00	3.12e-03	5.59e-02	0.502394	-5.38578	7.32e-02	2.70e-01	1.13e-02	2.62e-01	5.12e-01	2.13e-02	5.44	4.81e-02	2.19e-01	4.03e-02	0.08906	0.2984	0.05488
A_23_P5742	CCDC121	0.2251	5.49e-03	7.41e-02	3.29e-01	1.94e-02	1.39e-01	0.618620	-0.87753	5.93e-03	7.70e-02	3.21e-03	6.65e-02	2.58e-01	1.07e-02	6.35	1.84e-02	1.36e-01	2.14e-02	0.02435	0.1561	0.02457
A_23_P253958	LRRC17	0.1813	4.28e-02	2.07e-01	1.14e+00	1.19e-02	1.09e-01	0.602315	-11.91120	7.03e-04	2.65e-02	1.10e-03	2.48e-02	1.57e-01	6.56e-03	6.86	2.51e+00	1.58e+00	2.31e-01	0.02576	0.1605	0.02340
A_23_P131846	SNAI1	0.2725	3.16e-02	1.78e-01	6.53e-01	2.20e-03	4.69e-02	0.172253	-4.32516	6.39e-01	7.99e-01	3.33e-02	3.53e-03	5.94e-02	2.48e-03	6.55	1.51e+00	1.23e+00	1.87e-01	0.02362	0.1537	0.02346
A_23_P111981	LYNX1	0.1822	1.16e-02	1.08e-01	5.91e-01	8.21e-04	2.86e-02	0.157255	6.34587	1.17e-01	3.42e-01	1.42e-02	8.18e-02	2.86e-01	1.19e-02	9.05	3.62e-01	6.02e-01	6.65e-02	0.16823	0.4102	0.04533
A_23_P159237	GPR20	0.0725	3.18e-02	1.78e-01	2.46e+00	7.00e-04	2.65e-02	0.364946	0.05720	1.36e-03	3.68e-02	1.54e-03	9.07e-01	9.52e-01	3.97e-02	6.80	1.22e+00	1.11e+00	1.62e-01	0.00424	0.0651	0.00956
A_32_P3476	RPRML	0.2870	1.22e-04	1.11e-02	3.86e-02	1.27e-02	1.12e-01	0.391941	11.33182	4.76e-02	2.18e-01	9.09e-03	2.62e-02	1.62e-01	6.74e-03	7.31	9.71e-01	9.85e-01	1.35e-01	0.20690	0.4549	0.06227
A_23_P414273	SMIM3	0.0611	5.17e-02	2.27e-01	3.72e+00	2.82e-02	1.68e-01	2.744876	-10.69659	1.74e+00	1.32e+00	5.50e-02	2.59e-01	5.09e-01	2.12e-02	6.98	5.49e+00	2.34e+00	3.36e-01	0.10838	0.3292	0.04719
A_32_P175739	HK2	0.3387	9.52e-03	9.76e-02	2.88e-01	8.30e-03	9.11e-02	0.269042	-10.57616	5.43e-01	7.37e-01	3.07e-02	1.16e-01	3.41e-01	1.42e-02	9.18	2.79e-01	5.28e-01	5.75e-02	0.10295	0.3209	0.03496
A_24_P169386	FAM228A	0.3527	4.50e-10	2.12e-05	6.01e-05	3.95e-02	1.99e-01	0.563155	-9.63067	1.84e-09	4.29e-05	1.79e-06	1.89e-01	4.35e-01	1.81e-02	5.31	5.75e-01	7.58e-01	1.43e-01	0.05831	0.2415	0.04550
A_23_P4416	ZNF287	0.3098	8.94e-03	9.46e-02	3.05e-01	3.73e-02	1.93e-01	0.623121	-0.77138	3.90e-03	6.25e-02	2.60e-03	5.49e-02	2.34e-01	9.76e-03	5.35	6.28e-03	7.92e-02	1.48e-02	0.03712	0.1927	0.03603
A_32_P125338	FAM43B	0.1788	7.93e-03	8.91e-02	4.98e-01	1.51e-02	1.23e-01	0.687455	-8.47709	4.32e-01	6.57e-01	2.74e-02	9.43e-02	3.07e-01	1.28e-02	5.71	8.28e-01	9.10e-01	1.59e-01	0.04024	0.2006	0.03514
A_24_P419087	AVIL	0.4252	2.86e-09	5.35e-05	1.26e-04	3.95e-02	1.99e-01	0.467270	-1.72613	3.72e-09	6.10e-05	2.54e-06	4.71e-02	2.17e-01	9.05e-03	5.81	2.12e-01	4.61e-01	7.93e-02	0.02945	0.1716	0.02955
A_23_P380298	LZTS3	0.2021	3.33e-03	5.77e-02	2.86e-01	2.53e-02	1.59e-01	0.786619	-11.39630	2.07e-03	4.55e-02	1.90e-03	1.06e-01	3.26e-01	1.36e-02	5.72	1.12e-01	3.34e-01	5.85e-02	0.03717	0.1928	0.03370
A_23_P23616	PLEKHN1	0.2485	0.00e+00	0.00e+00	0.00e+00	3.16e-02	1.78e-01	0.715213	4.69287	0.00e+00	0.00e+00	0.00e+00	2.68e-02	1.64e-01	6.82e-03	9.77	2.89e+00	1.70e+00	1.74e-01	0.06823	0.2612	0.02674
A_24_P166311	ZBED8	0.4160	3.98e-11	6.31e-06	1.52e-05	5.70e-02	2.39e-01	0.573729	-1.21957	2.51e-11	5.01e-06	2.09e-07	7.63e-03	8.74e-02	3.64e-03	5.97	1.28e-01	3.57e-01	5.98e-02	0.01560	0.1249	0.02092
A_24_P128683	CNPPD1	0.1522	1.73e-02	1.32e-01	8.64e-01	2.73e-02	1.65e-01	1.085833	0.53715	1.50e-02	1.22e-01	5.10e-03	2.14e-01	4.62e-01	1.93e-02	8.20	4.21e-02	2.05e-01	2.50e-02	0.09128	0.3021	0.03685
A_23_P387552	RARG	0.1603	5.20e-03	7.21e-02	4.50e-01	2.67e-02	1.63e-01	1.019961	-3.50802	3.26e-01	5.71e-01	2.38e-02	8.46e-02	2.91e-01	1.21e-02	10.20	5.37e-01	7.33e-01	7.18e-02	0.01435	0.1198	0.01174
A_24_P48898	APOL2	0.2369	1.64e-04	1.28e-02	5.40e-02	5.07e-03	7.12e-02	0.300560	2.22180	6.75e-03	8.22e-02	3.42e-03	6.06e-02	2.46e-01	1.03e-02	9.50	1.19e+00	1.09e+00	1.15e-01	0.03961	0.1990	0.02096
A_23_P420256	LDAH	0.2519	2.22e-03	4.71e-02	1.87e-01	6.36e-03	7.97e-02	0.316427	3.49714	2.07e-02	1.44e-01	5.99e-03	1.60e-01	3.99e-01	1.66e-02	6.64	1.50e-01	3.87e-01	5.83e-02	0.04201	0.2050	0.03085
A_23_P35045	ARHGAP30	0.5190	4.04e-02	2.01e-01	3.88e-01	8.31e-03	9.12e-02	0.175639	-11.68479	1.04e-03	3.22e-02	1.34e-03	9.26e-02	3.04e-01	1.27e-02	7.29	2.49e-01	4.99e-01	6.84e-02	0.11771	0.3431	0.04704
A_24_P252846	C11orf74	0.2586	0.00e+00	0.00e+00	0.00e+00	2.15e-03	4.64e-02	0.179451	2.15248	0.00e+00	0.00e+00	0.00e+00	3.26e-01	5.71e-01	2.38e-02	7.12	1.63e-01	4.04e-01	5.67e-02	0.09770	0.3126	0.04391
A_32_P134007	XKR4	0.1707	1.42e-06	1.19e-03	6.99e-03	4.86e-03	6.97e-02	0.408433	11.97423	1.07e+00	1.04e+00	4.32e-02	4.72e-02	2.17e-01	9.06e-03	5.44	2.44e+00	1.56e+00	2.87e-01	0.03186	0.1785	0.03283
A_32_P228699	PRDM10	0.1899	2.91e-03	5.40e-02	2.84e-01	1.78e-03	4.22e-02	0.222090	5.02572	3.80e-02	1.95e-01	8.12e-03	2.06e-03	4.54e-02	1.89e-03	7.09	1.89e-01	4.34e-01	6.13e-02	0.02868	0.1693	0.02389
A_23_P164068	DNAH9	0.1480	5.27e-03	7.26e-02	4.91e-01	3.41e-03	5.84e-02	0.394540	3.44528	2.71e-01	5.20e-01	2.17e-02	9.93e-02	3.15e-01	1.31e-02	5.75	6.29e-01	7.93e-01	1.38e-01	0.04800	0.2191	0.03813
A_24_P126181	NR2C2AP	0.2404	4.64e-03	6.81e-02	2.83e-01	2.35e-02	1.53e-01	0.637605	-0.66144	2.46e-03	4.96e-02	2.07e-03	1.63e-04	1.28e-02	5.31e-04	8.71	1.75e-03	4.19e-02	4.81e-03	0.01616	0.1271	0.01460
A_23_P4082	CCT6B	0.4939	0.00e+00	0.00e+00	0.00e+00	2.11e-02	1.45e-01	0.294205	-9.13007	0.00e+00	0.00e+00	0.00e+00	9.40e-02	3.07e-01	1.28e-02	6.50	2.76e-03	5.26e-02	8.09e-03	0.16370	0.4046	0.06222
A_23_P346673	GPRC5C	0.1585	2.00e-02	1.41e-01	8.92e-01	2.43e-03	4.92e-02	0.310724	-4.50307	1.36e-01	3.69e-01	1.54e-02	4.90e-02	2.21e-01	9.22e-03	7.83	4.32e-01	6.57e-01	8.39e-02	0.04049	0.2012	0.02569
A_24_P857624	TNRC6C-AS1	0.2721	0.00e+00	0.00e+00	0.00e+00	4.40e-02	2.10e-01	0.770735	-1.00328	0.00e+00	0.00e+00	0.00e+00	3.93e-02	1.98e-01	8.26e-03	6.61	1.99e-01	4.46e-01	6.75e-02	0.08100	0.2846	0.04307
A_23_P29836	TMEM42	0.3875	5.54e-03	7.44e-02	1.92e-01	2.67e-02	1.63e-01	0.421436	0.77118	1.55e-03	3.93e-02	1.64e-03	4.75e-03	6.89e-02	2.87e-03	9.97	1.97e-02	1.40e-01	1.41e-02	0.01808	0.1344	0.01348
A_24_P892472	EMX2OS	0.4489	4.95e-02	2.22e-01	4.95e-01	2.19e-02	1.48e-01	0.329292	0.84677	1.25e-02	1.12e-01	4.65e-03	2.89e-02	1.70e-01	7.08e-03	9.04	3.55e+00	1.88e+00	2.09e-01	0.01906	0.1381	0.01527
A_24_P52887	ENDOU	0.3076	1.66e-04	1.29e-02	4.19e-02	8.01e-03	8.95e-02	0.290928	-11.42716	7.67e-02	2.77e-01	1.15e-02	1.36e-01	3.69e-01	1.54e-02	6.55	1.41e+00	1.19e+00	1.82e-01	0.02883	0.1698	0.02592
A_23_P97221	ZNF691	0.4347	2.55e-11	5.05e-06	1.16e-05	6.54e-02	2.56e-01	0.588203	-0.62582	3.69e-12	1.92e-06	8.01e-08	2.23e-02	1.49e-01	6.23e-03	6.32	6.56e-03	8.10e-02	1.28e-02	0.03735	0.1933	0.03060
A_32_P62863	SCHIP1	0.1997	4.13e-02	2.03e-01	1.02e+00	2.13e-02	1.46e-01	0.730277	-0.41902	1.26e-02	1.12e-01	4.67e-03	1.58e-01	3.98e-01	1.66e-02	6.72	4.50e+00	2.12e+00	3.16e-01	0.09331	0.3055	0.04546
A_32_P526255	PNPLA1	0.2442	0.00e+00	0.00e+00	0.00e+00	8.69e-05	9.32e-03	0.038172	3.06545	0.00e+00	0.00e+00	0.00e+00	1.92e-02	1.39e-01	5.78e-03	6.18	3.35e+00	1.83e+00	2.96e-01	0.05577	0.2362	0.03820
A_23_P135164	UAP1L1	0.1754	9.35e-03	9.67e-02	5.51e-01	1.11e-03	3.34e-02	0.190199	-7.82861	8.19e-02	2.86e-01	1.19e-02	7.40e-02	2.72e-01	1.13e-02	6.19	1.11e+00	1.05e+00	1.70e-01	0.12880	0.3589	0.05801
A_23_P258912	MYOM2	0.3160	2.04e-10	1.43e-05	4.52e-05	4.27e-03	6.53e-02	0.206810	2.26815	9.33e-10	3.05e-05	1.27e-06	1.96e-02	1.40e-01	5.83e-03	6.34	6.99e-02	2.64e-01	4.17e-02	0.12812	0.3579	0.05649
A_24_P168398	ZNF177	0.3252	7.28e-11	8.53e-06	2.62e-05	4.48e-02	2.12e-01	0.651147	1.19892	7.25e-11	8.52e-06	3.55e-07	2.72e-01	5.21e-01	2.17e-02	5.96	6.06e-01	7.79e-01	1.31e-01	0.10608	0.3257	0.05469
A_23_P123086	PSMG3-AS1	0.4085	3.59e-02	1.89e-01	4.64e-01	3.35e-02	1.83e-01	0.447785	0.90550	1.25e-02	1.12e-01	4.67e-03	2.23e-01	4.72e-01	1.97e-02	6.68	3.06e-01	5.53e-01	8.28e-02	0.11191	0.3345	0.05006
A_23_P332960	TMEM80	0.1489	8.85e-03	9.41e-02	6.32e-01	2.75e-03	5.25e-02	0.352326	2.53132	2.45e-01	4.95e-01	2.06e-02	8.43e-02	2.90e-01	1.21e-02	10.31	2.85e-03	5.34e-02	5.18e-03	0.04768	0.2184	0.02119
A_23_P252913	BBS7	0.1515	7.86e-03	8.87e-02	5.85e-01	8.30e-03	9.11e-02	0.601568	7.48196	4.52e-01	6.72e-01	2.80e-02	4.77e-01	6.91e-01	2.88e-02	5.17	1.07e-01	3.28e-01	6.33e-02	0.06973	0.2641	0.05106
A_23_P340131	PRSS16	0.2825	8.96e-03	9.46e-02	3.35e-01	2.79e-02	1.67e-01	0.591359	2.30452	5.33e-02	2.31e-01	9.62e-03	3.68e-01	6.07e-01	2.53e-02	6.64	6.85e-01	8.28e-01	1.25e-01	0.02738	0.1655	0.02493
A_23_P106844	MT2A	0.2832	7.47e-03	8.64e-02	3.05e-01	2.77e-02	1.66e-01	0.587205	-8.83169	8.20e-02	2.86e-01	1.19e-02	2.51e-01	5.01e-01	2.09e-02	13.74	1.40e-01	3.75e-01	2.73e-02	0.06530	0.2555	0.01860
A_23_P32036	NMRK1	0.2304	6.21e-05	7.88e-03	3.42e-02	1.89e-02	1.38e-01	0.597254	0.47838	7.38e-02	2.72e-01	1.13e-02	1.49e-02	1.22e-01	5.08e-03	9.56	2.86e-02	1.69e-01	1.77e-02	0.08082	0.2843	0.02973
A_24_P902728	CAPRIN1	0.2474	1.06e-02	1.03e-01	4.15e-01	4.89e-03	7.00e-02	0.282770	-11.34608	5.15e-03	7.18e-02	2.99e-03	2.30e-01	4.79e-01	2.00e-02	5.99	1.30e-02	1.14e-01	1.90e-02	0.01306	0.1143	0.01907
A_23_P210164	HOXD8	0.1972	2.45e-02	1.56e-01	7.93e-01	5.49e-03	7.41e-02	0.375619	10.04561	6.21e-01	7.88e-01	3.28e-02	2.79e-06	1.67e-03	6.96e-05	6.02	1.52e+00	1.23e+00	2.05e-01	0.02432	0.1559	0.02592
A_24_P237586	ANKRD37	0.2160	5.69e-03	7.54e-02	3.49e-01	1.96e-03	4.43e-02	0.205108	-9.89886	1.87e-01	4.33e-01	1.80e-02	4.37e-02	2.09e-01	8.71e-03	8.48	1.86e-01	4.31e-01	5.09e-02	0.04692	0.2166	0.02555
A_23_P59988	SLC35G5	0.1679	1.06e-02	1.03e-01	6.12e-01	3.55e-02	1.89e-01	1.122915	10.40328	2.49e-01	4.99e-01	2.08e-02	2.91e-01	5.39e-01	2.25e-02	5.09	4.52e-02	2.13e-01	4.18e-02	0.01727	0.1314	0.02582
A_23_P141100	ADAT1	0.1699	5.48e-03	7.41e-02	4.36e-01	4.83e-02	2.20e-01	1.292970	-1.28177	2.31e-02	1.52e-01	6.33e-03	6.95e-02	2.64e-01	1.10e-02	6.93	1.24e-02	1.11e-01	1.61e-02	0.07981	0.2825	0.04079
A_23_P24157	PYROXD2	0.2234	2.82e-04	1.68e-02	7.51e-02	4.64e-03	6.81e-02	0.304740	1.16928	5.64e-04	2.37e-02	9.89e-04	4.20e-01	6.48e-01	2.70e-02	6.21	1.36e+00	1.17e+00	1.88e-01	0.07953	0.2820	0.04538
A_23_P67847	GALNT14	0.1999	5.16e-03	7.18e-02	3.59e-01	1.29e-02	1.13e-01	0.567275	3.90851	1.19e-01	3.45e-01	1.44e-02	7.71e-01	8.78e-01	3.66e-02	7.08	1.09e-01	3.31e-01	4.67e-02	0.10802	0.3287	0.04644
A_23_P259506	CYSTM1	0.2059	1.82e-02	1.35e-01	6.54e-01	2.00e-03	4.47e-02	0.217145	-10.06124	2.86e-01	5.34e-01	2.23e-02	8.70e-02	2.95e-01	1.23e-02	9.74	3.04e+00	1.74e+00	1.79e-01	0.02442	0.1563	0.01604
A_23_P41075	MON1A	0.2831	8.62e-04	2.94e-02	1.04e-01	1.09e-02	1.04e-01	0.368748	0.71053	3.81e-04	1.95e-02	8.13e-04	2.68e-02	1.64e-01	6.82e-03	8.92	3.82e-02	1.96e-01	2.19e-02	0.03094	0.1759	0.01972
A_23_P15123	UBFD1	0.2385	6.83e-04	2.61e-02	1.10e-01	7.71e-03	8.78e-02	0.368154	0.56867	2.70e-04	1.64e-02	6.85e-04	3.21e-02	1.79e-01	7.46e-03	7.85	1.74e-02	1.32e-01	1.68e-02	0.00933	0.0966	0.01230
A_24_P403244	PILRB	0.2188	2.01e-03	4.48e-02	2.05e-01	9.92e-03	9.96e-02	0.455340	1.56475	7.91e-03	8.90e-02	3.71e-03	6.28e-02	2.51e-01	1.04e-02	10.06	2.77e-02	1.67e-01	1.66e-02	0.13532	0.3679	0.03656
A_23_P348227	ZNF135	0.3976	9.03e-04	3.00e-02	7.56e-02	3.94e-02	1.98e-01	0.499105	1.54048	1.04e-03	3.22e-02	1.34e-03	2.11e-01	4.59e-01	1.91e-02	7.00	8.32e-03	9.12e-02	1.30e-02	0.05802	0.2409	0.03442
A_23_P72668	CAVIN2	0.2378	2.17e-02	1.47e-01	6.20e-01	5.85e-02	2.42e-01	1.016976	-9.69929	4.67e-01	6.84e-01	2.85e-02	1.15e+00	1.07e+00	4.47e-02	6.27	5.40e+00	2.32e+00	3.71e-01	0.05646	0.2376	0.03793
A_23_P333029	ERICH5	0.2732	1.89e-03	4.34e-02	1.59e-01	2.92e-03	5.40e-02	0.197776	2.84276	2.14e-02	1.46e-01	6.10e-03	1.35e-01	3.67e-01	1.53e-02	5.66	5.52e-01	7.43e-01	1.31e-01	0.15369	0.3920	0.06932
A_23_P46351	TDRKH	0.1488	7.99e-03	8.94e-02	6.01e-01	2.22e-03	4.72e-02	0.316872	3.18459	3.11e-01	5.57e-01	2.32e-02	2.36e-01	4.86e-01	2.02e-02	4.85	1.62e-02	1.27e-01	2.62e-02	0.03690	0.1921	0.03959
A_23_P344481	STOX1	0.1488	1.20e-02	1.09e-01	7.36e-01	4.62e-03	6.80e-02	0.456941	-9.39151	5.50e-01	7.41e-01	3.09e-02	8.28e-01	9.10e-01	3.79e-02	4.92	3.71e-01	6.09e-01	1.24e-01	0.12360	0.3516	0.07147
A_23_P147495	BCORL1	0.2775	5.11e-05	7.15e-03	2.58e-02	1.33e-02	1.15e-01	0.414942	-0.26548	1.37e-01	3.70e-01	1.54e-02	1.02e-01	3.19e-01	1.33e-02	7.60	1.12e-02	1.06e-01	1.39e-02	0.03588	0.1894	0.02493
A_23_P326009	ZNF471	0.2720	2.90e-04	1.70e-02	6.26e-02	7.32e-03	8.55e-02	0.314452	1.59435	7.70e-04	2.78e-02	1.16e-03	5.55e-01	7.45e-01	3.10e-02	5.23	3.49e-02	1.87e-01	3.57e-02	0.02180	0.1477	0.02826
A_23_P384056	CCDC14	0.2603	2.43e-03	4.93e-02	1.89e-01	4.83e-03	6.95e-02	0.266968	3.38551	5.38e-02	2.32e-01	9.67e-03	1.27e-02	1.13e-01	4.70e-03	9.70	9.58e-02	3.10e-01	3.19e-02	0.05198	0.2280	0.02350
A_23_P130764	KCNJ14	0.3079	4.78e-04	2.19e-02	7.10e-02	7.25e-03	8.52e-02	0.276605	-9.74314	1.12e-02	1.06e-01	4.41e-03	2.74e-01	5.24e-01	2.18e-02	8.31	2.84e-01	5.33e-01	6.41e-02	0.02900	0.1703	0.02049
A_24_P312189	MEPCE	0.2215	1.74e-03	4.17e-02	1.88e-01	2.63e-02	1.62e-01	0.731357	-1.87847	1.02e-02	1.01e-01	4.20e-03	8.53e-02	2.92e-01	1.22e-02	7.57	3.72e-03	6.10e-02	8.05e-03	0.01342	0.1158	0.01529
A_23_P88435	FOXN3	0.2138	2.09e-03	4.57e-02	2.14e-01	6.41e-03	8.01e-02	0.374514	-9.82417	1.88e-02	1.37e-01	5.71e-03	1.13e-01	3.36e-01	1.40e-02	8.74	1.35e-01	3.67e-01	4.20e-02	0.02044	0.1430	0.01635
A_32_P141682	EVPLL	0.4129	4.46e-03	6.68e-02	1.62e-01	6.62e-02	2.57e-01	0.623007	1.64437	5.52e-03	7.43e-02	3.10e-03	9.14e-02	3.02e-01	1.26e-02	7.27	2.74e+00	1.66e+00	2.28e-01	0.04504	0.2122	0.02919
A_23_P20697	ADAMTSL2	0.1117	1.04e-03	3.22e-02	2.88e-01	2.60e-10	1.61e-05	0.000144	5.61908	2.87e+00	1.69e+00	7.06e-02	2.13e-09	4.61e-05	1.92e-06	5.35	7.62e-02	2.76e-01	5.16e-02	0.00000	0.0000	0.00000
A_32_P141768	AGPAT4	0.1291	4.38e-02	2.09e-01	1.62e+00	5.15e-02	2.27e-01	1.757872	11.91278	3.65e-01	6.05e-01	2.52e-02	1.37e+00	1.17e+00	4.87e-02	6.31	3.36e+00	1.83e+00	2.91e-01	0.05909	0.2431	0.03851
A_24_P781615	AOC4P	0.3361	4.73e-02	2.18e-01	6.47e-01	1.35e-01	3.68e-01	1.094010	-10.33156	1.12e-01	3.35e-01	1.39e-02	2.16e-01	4.65e-01	1.94e-02	5.26	8.06e-01	8.98e-01	1.71e-01	0.05505	0.2346	0.04462
A_24_P252078	BTN3A2	0.3464	0.00e+00	0.00e+00	0.00e+00	2.62e-02	1.62e-01	0.467680	1.51261	0.00e+00	0.00e+00	0.00e+00	3.93e-02	1.98e-01	8.26e-03	8.69	3.74e-02	1.93e-01	2.22e-02	0.03537	0.1881	0.02163
A_23_P72157	SLC49A3	0.2617	0.00e+00	0.00e+00	0.00e+00	1.36e-04	1.17e-02	0.044586	3.16057	0.00e+00	0.00e+00	0.00e+00	1.13e-01	3.37e-01	1.40e-02	8.86	7.44e-01	8.63e-01	9.74e-02	0.03807	0.1951	0.02203
A_23_P79360	NOSTRIN	0.1109	1.18e-02	1.09e-01	9.81e-01	2.12e-02	1.46e-01	1.312894	-7.79153	2.50e+00	1.58e+00	6.59e-02	1.51e+00	1.23e+00	5.12e-02	7.16	8.90e+00	2.98e+00	4.17e-01	0.09527	0.3087	0.04311
A_23_P58031	MAP3K13	0.1908	1.63e-02	1.28e-01	6.69e-01	1.21e-02	1.10e-01	0.576135	-7.83088	2.86e-01	5.35e-01	2.23e-02	4.83e-02	2.20e-01	9.16e-03	6.08	1.91e-02	1.38e-01	2.27e-02	0.00883	0.0940	0.01544
A_23_P72651	ECSCR	0.0767	5.35e-04	2.31e-02	3.02e-01	7.52e-03	8.67e-02	1.131068	6.08110	1.58e+01	3.98e+00	1.66e-01	2.13e+01	4.61e+00	1.92e-01	6.03	7.77e+00	2.79e+00	4.62e-01	0.02309	0.1519	0.02520
A_23_P81280	BTNL9	0.1282	4.44e-02	2.11e-01	1.64e+00	7.20e-02	2.68e-01	2.091882	8.76585	2.11e+00	1.45e+00	6.05e-02	2.26e-02	1.50e-01	6.26e-03	5.03	1.49e+00	1.22e+00	2.43e-01	0.04247	0.2061	0.04098
A_23_P141315	NLE1	0.2816	1.56e-03	3.94e-02	1.40e-01	1.60e-02	1.27e-01	0.449607	1.35150	2.68e-03	5.17e-02	2.16e-03	2.22e-02	1.49e-01	6.21e-03	7.95	1.45e-02	1.20e-01	1.51e-02	0.01814	0.1347	0.01694
A_24_P317708	SDR16C5	0.1866	8.99e-03	9.48e-02	5.08e-01	9.07e-03	9.52e-02	0.510246	-0.26545	3.60e-03	6.00e-02	2.50e-03	8.02e-02	2.83e-01	1.18e-02	7.54	3.27e+00	1.81e+00	2.40e-01	0.03377	0.1838	0.02438
A_23_P383688	AARS2	0.2593	1.84e-03	4.28e-02	1.65e-01	1.36e-02	1.17e-01	0.450577	2.02598	3.13e-02	1.77e-01	7.37e-03	4.94e-03	7.03e-02	2.93e-03	9.16	5.63e-03	7.50e-02	8.20e-03	0.01974	0.1405	0.01535
A_24_P399500	PCP2	0.3152	8.46e-04	2.91e-02	9.23e-02	5.86e-03	7.66e-02	0.242846	2.28830	3.97e-03	6.30e-02	2.62e-03	4.26e-02	2.06e-01	8.60e-03	8.09	2.89e-01	5.38e-01	6.65e-02	0.05556	0.2357	0.02913
A_24_P68908	NMRAL2P	0.3869	3.44e-02	1.85e-01	4.79e-01	1.19e-01	3.45e-01	0.891221	-0.89434	1.31e-02	1.14e-01	4.76e-03	1.07e-01	3.28e-01	1.37e-02	7.63	4.16e+00	2.04e+00	2.67e-01	0.08946	0.2991	0.03920
A_23_P138805	CHORDC1	0.2142	2.16e-03	4.65e-02	2.17e-01	1.49e-03	3.86e-02	0.180171	-0.40033	5.21e-04	2.28e-02	9.51e-04	5.02e-03	7.08e-02	2.95e-03	7.72	2.12e-02	1.45e-01	1.88e-02	0.00822	0.0907	0.01175
A_24_P153456	ZDHHC11	0.3943	2.17e-03	4.66e-02	1.18e-01	2.61e-02	1.62e-01	0.410023	-8.21295	9.57e-03	9.78e-02	4.08e-03	1.22e-01	3.50e-01	1.46e-02	9.55	1.66e-01	4.07e-01	4.27e-02	0.28677	0.5355	0.05610
A_23_P42784	STK31	0.6229	2.79e-02	1.67e-01	2.68e-01	3.41e-03	5.84e-02	0.093802	-10.41017	3.02e-02	1.74e-01	7.24e-03	1.71e-01	4.13e-01	1.72e-02	5.35	1.72e-01	4.15e-01	7.76e-02	0.07036	0.2653	0.04956
A_23_P164814	C19orf57	0.2593	4.99e-03	7.07e-02	2.72e-01	2.04e-02	1.43e-01	0.551215	2.54017	4.56e-02	2.14e-01	8.90e-03	7.54e-02	2.75e-01	1.14e-02	8.15	6.59e-01	8.11e-01	9.95e-02	0.04439	0.2107	0.02584
A_23_P64661	ARHGAP9	0.1808	7.42e-04	2.72e-02	1.51e-01	3.24e-02	1.80e-01	0.995615	-1.37223	1.61e-01	4.01e-01	1.67e-02	2.73e-01	5.23e-01	2.18e-02	6.89	5.55e-01	7.45e-01	1.08e-01	0.11250	0.3354	0.04867
A_23_P1638	RBM4B	0.4819	7.24e-10	2.69e-05	5.58e-05	4.45e-02	2.11e-01	0.437749	0.58659	7.47e-11	8.64e-06	3.60e-07	1.21e-02	1.10e-01	4.58e-03	8.01	0.00e+00	0.00e+00	0.00e+00	0.03210	0.1792	0.02237
A_23_P133279	FAM173B	0.3131	0.00e+00	0.00e+00	0.00e+00	1.32e-02	1.15e-01	0.367100	2.82033	0.00e+00	0.00e+00	0.00e+00	1.19e-01	3.45e-01	1.44e-02	6.72	4.26e-02	2.06e-01	3.07e-02	0.02226	0.1492	0.02219
A_23_P395418	PCDHGB3	0.1887	3.87e-03	6.22e-02	3.30e-01	6.48e-03	8.05e-02	0.426430	2.04015	3.80e-02	1.95e-01	8.13e-03	3.34e-01	5.78e-01	2.41e-02	5.58	2.78e-02	1.67e-01	2.99e-02	0.06216	0.2493	0.04465
A_23_P52727	NAV2	0.2074	2.87e-03	5.36e-02	2.58e-01	1.09e-02	1.04e-01	0.503053	4.10883	2.29e-01	4.79e-01	1.99e-02	6.68e-01	8.17e-01	3.41e-02	8.51	9.97e-01	9.98e-01	1.17e-01	0.03208	0.1791	0.02105
A_32_P169505	NEXMIF	0.1851	3.24e-03	5.69e-02	3.08e-01	5.01e-03	7.07e-02	0.382307	-10.78759	1.02e-02	1.01e-01	4.21e-03	1.61e+00	1.27e+00	5.29e-02	5.21	2.17e-02	1.47e-01	2.83e-02	0.03192	0.1787	0.03431
A_32_P156851	RCAN2	0.1816	6.37e-03	7.98e-02	4.40e-01	4.46e-03	6.68e-02	0.367999	-8.03262	6.70e-02	2.59e-01	1.08e-02	1.44e-01	3.79e-01	1.58e-02	9.82	1.34e+00	1.16e+00	1.18e-01	0.01264	0.1124	0.01145
A_23_P386942	DIRAS1	0.2040	2.51e-03	5.01e-02	2.46e-01	1.80e-02	1.34e-01	0.658602	4.36601	2.90e-01	5.39e-01	2.25e-02	2.14e-01	4.63e-01	1.93e-02	6.91	9.01e-01	9.49e-01	1.37e-01	0.07894	0.2810	0.04065
